# Supplementary material for: A cysteine-less and ultra-fast split intein rationally engineered from being aggregation-prone to highly efficient in protein trans-splicing
Source: Nat Commun. 2025 Mar 19;16:2723. doi: 10.1038/s41467-025-57596-x (PMC11923092; doi:10.1038/s41467-025-57596-x)
Supplement: Supplementary file 4 — Supplementary Dataset 2 [file 41467_2025_57596_MOESM4_ESM.xlsx]

## Sheet: Oligonucleotides
Protein	Plasmid	Primer		Oligonucleotides
1P(I7Q)	pCH96	oCH169	MBP-IntN(M118N)-His6 (fwd)	CGT GTT GTT AAA TGG AAC CTG ACC GGA TCC CAT C
		oCH170	MBP-IntN(M118N)-His6 (rev)	GAT GGG ATC CGG TCA GGT TCC ATT TAA CAA CAC G
1P(Y64A)	pCH141	oCH228	MBP-IntN(Y64A)-His6 (fwd)	CGC AAA AAC ATC AAC GCG ATC ATG AAA CAT ACC G
		oCH229	MBP-IntN(Y64A)-His6 (rev)	CGG TAT GTT TCA TGA TCG CGT TGA TGT TTT TGC G
1P(Y64N)	pCH127	oCH216	MBP-IntN(Y64N)-His6 (fwd)	CGC AAA AAC ATC AAC AAC ATC ATG AAA CAT ACC G
		oCH217	MBP-IntN(Y64N)-His6 (rev)	CGG TAT GTT TCA TGA TGT TGT TGA TGT TTT TGC G
1P(Y64K)	pCH126	oCH214	MBP-IntN(Y64K)-His6 (fwd)	CGC AAA AAC ATC AAC AAG ATC ATG AAA CAT ACC G
		oCH215	MBP-IntN(Y64K)-His6 (rev)	CGG TAT GTT TCA TGA TCT TGT TGA TGT TTT TGC G
1P(I65G)	pCH87	oCH157	MBP-IntN(I65G)-His6 (fwd)	CGC AAA AAC ATC AAC TAC GGC ATG AAA CAT ACC G
		oCH158	MBP-IntN(I65G)-His6 (rev)	CGG TAT GTT TCA TGC CGT AGT TGA TGT TTT TGC G
1P(I65A)	pCH95	oCH173	MBP-IntN(I65A)-His6 (fwd)	CGC AAA AAC ATC AAC TAC GCG ATG AAA CAT ACC GTG
		oCH174	MBP-IntN(I65A)-His6 (rev)	CAC GGT ATG TTT CAT CGC GTA GTT GAT GTT TTT GCG
1P(T69K)	pCH18	oCH35	MBP-IntN(T69K)-His6 (fwd)	CTA CAT CAT GAA ACA TAA AGT GAA AAA ACG CAT G
		oCH36	MBP-IntN(T69K)-His6 (rev)	CAT GCG TTT TTT CAC TTT ATG TTT CAT GAT GTA G
1P(F75H)	pCH128	oCH204	MBP-IntN(V84A)-His6 (fwd)	GCC GGT GGC AAA GAA GCG ATT GTT ACC GCA GAT C
		oCH205	MBP-IntN(V84A)-His6 (rev)	GAT CTG CGG TAA CAA TCG CTT CTT TGC CAC CGG C
1P(V84A)	pCH121	oCH204	MBP-IntN(V84A)-His6 (fwd)	GCC GGT GGC AAA GAA GCG ATT GTT ACC GCA GAT C
		oCH205	MBP-IntN(V84A)-His6 (rev)	GAT CTG CGG TAA CAA TCG CTT CTT TGC CAC CGG C
1P(I85K)	pCH125	oCH212	MBP-IntN(I85K)-His6 (fwd)	GGT GGC AAA GAA GTG AAA GTT ACC GCA GAT CAT TCA G
		oCH213	MBP-IntN(I85K)-His6 (rev)	CTG AAT GAT CTG CGG TAA CTT TCA CTT CTT TGC CAC C
1P(I101K)	pCH124	oCH210	MBP-IntN(I101K)-His6 (fwd)	CGT GAT GGC AAA ATC AAG GAT GTG AAA CCG ACC
		oCH211	MBP-IntN(I101K)-His6 (rev)	GGT CGG TTT CAC ATC CTT GAT TTT GCC ATC ACG
1P(V115G)	pCH90	oCH163	MBP-IntN(V115G)-His6 (fwd)	CAG ACC GAT CGT GTT GGC AAA TGG ATG CTG ACC G
		oCH164	MBP-IntN(V115G)-His6 (rev)	CGG TCA GCA TCC ATT TGC CAA CAC GAT CGG TCT G
1P(W117K)	pCH91	oCH165	MBP-IntN(W117K)-His6 (fwd)	CCG ATC GTG TTG TTA AGA AAA TGC TGA CCG GAT CCC
		oCH166	MBP-IntN(W117K)-His6 (rev)	GGG ATC CGG TCA GCA TTT TCT TAA CAA CAC GAT CGG
1P(M118D)	pCH92	oCH167	MBP-IntN(M118D)-His6 (fwd)	TGA CCG GAT CCC ATC
		oCH168	MBP-IntN(M118D)-His6 (rev)	GAT CCC ATT TAA CAA CAC G
1P(M118N)	pCH93	oCH169	MBP-IntN(M118N)-His6 (fwd)	CGT GTT GTT AAA TGG AAC CTG ACC GGA TCC CAT C
		oCH170	MBP-IntN(M118N)-His6 (rev)	GAT GGG ATC CGG TCA GGT TCC ATT TAA CAA CAC G
1P(L119K)	pCH94	oCH171	MBP-IntN(L119K)-His6 (fwd)	CGT GTT GTT AAA TGG ATG AAG ACC GGA TCC CAT CAT C
		oCH172	MBP-IntN(L119K)-His6 (rev)	GAT GAT GGG ATC CGG TCT TCA TCC ATT TAA CAA CAC G
*the introduced mutations are marked in red.
