# Supplementary material for: A cysteine-less and ultra-fast split intein rationally engineered from being aggregation-prone to highly efficient in protein trans-splicing
Source: Nat Commun. 2025 Mar 19;16:2723. doi: 10.1038/s41467-025-57596-x (PMC11923092; doi:10.1038/s41467-025-57596-x)
Supplement: Supplementary file 5 — Supplementary Dataset 3 [file 41467_2025_57596_MOESM5_ESM.xlsx]

## Sheet: MS2_CH148_DTD-AesN_R1
OK	Cmpd.	m/z meas.	Mr calc.	z	Δ m/z [ppm]	RMS90 [ppm]	Rt [min]	Int.	Score	#Cmpds.	Sequence	Modifications	Range	Protein	Site [%]
true	3269	802.905	1603.79	2	0.62	1.82	34.96	4954000	99.4	7	-.DTDAVVGDTIIDVSGK.K		1 - 16	>CH148
true	3418	802.905	1603.79	2	0.7	2.27	35.74	11930000	85.3	7	-.DTDAVVGDTIIDVSGK.K		1 - 16	>CH148
true	3725	802.905	1603.79	2	1.25	2.45	36.86	30720000	106.9	7	-.DTDAVVGDTIIDVSGK.K		1 - 16	>CH148
true	3260	802.905	1603.79	2	1.41	1.67	34.92	1901000	49.1	7	-.DTDAVVGDTIIDVSGK.K		1 - 16	>CH148
true	3793	802.906	1603.79	2	1.54	3.08	37.04	13530000	102.9	7	-.DTDAVVGDTIIDVSGK.K		1 - 16	>CH148
true	3441	802.906	1603.79	2	1.58	2.56	35.87	1119000	30.6	7	-.DTDAVVGDTIIDVSGK.K		1 - 16	>CH148
true	3076	803.407	1603.79	2	625.37	3.04	34.21	110000	35.2	7	-.DTDAVVGDTIIDVSGK.K		1 - 16	>CH148
true	5580	903.917	1805.82	2	1.08	3.17	45.92	6404000	106.3	11	-.DTDAVVGDTIIDVSGK.K	Manzi-carbene CKHA: 16	1 - 16	>CH148	99.98
true	5169	903.918	1805.82	2	1.27	2.47	43.15	6003000	66.2	11	-.DTDAVVGDTIIDVSGK.K	Manzi-carbene RDEQ: 8	1 - 16	>CH148	63.03
true	5284	903.918	1805.82	2	1.27	4.56	43.84	25820000	77.1	11	-.DTDAVVGDTIIDVSGK.K	Manzi-carbene RDEQ: 12	1 - 16	>CH148	92.16
true	5106	903.918	1805.82	2	1.35	2.38	42.86	3323000	70.6	10	-.DTDAVVGDTIIDVSGK.K	Manzi-carbene CKHA: 4	1 - 16	>CH148	74.06
true	5178	903.918	1805.82	2	1.39	2.06	43.19	7361000	57.7	11	-.DTDAVVGDTIIDVSGK.K	Manzi-carbene RDEQ: 12	1 - 16	>CH148	79
true	5569	903.918	1805.82	2	1.63	2.33	45.84	1000000	57.7	11	-.DTDAVVGDTIIDVSGK.K	Manzi-carbene CKHA: 16	1 - 16	>CH148	99.16
true	5935	903.918	1805.82	2	1.67	2.36	49.04	146300	38.7	9	-.DTDAVVGDTIIDVSGK.K	Manzi-carbene RDEQ: 1	1 - 16	>CH148	92.65
true	5939	903.918	1805.82	2	1.79	2.69	49.08	1505000	43.6	9	-.DTDAVVGDTIIDVSGK.K	Manzi-carbene RDEQ: 1	1 - 16	>CH148	92.5
true	5276	903.918	1805.82	2	1.84	5.94	43.8	24330000	91.1	11	-.DTDAVVGDTIIDVSGK.K	Manzi-carbene RDEQ: 12	1 - 16	>CH148	99.21
true	5188	903.918	1805.82	2	1.86	3.59	43.24	9496000	76	11	-.DTDAVVGDTIIDVSGK.K	Manzi-carbene RDEQ: 8	1 - 16	>CH148	99.06
true	5574	903.918	1805.82	2	1.91	1.61	45.88	3815000	76	11	-.DTDAVVGDTIIDVSGK.K	Manzi-carbene CKHA: 16	1 - 16	>CH148	98.7
true	5945	903.918	1805.82	2	1.95	2.56	49.12	3040000	69.7	9	-.DTDAVVGDTIIDVSGK.K	Manzi-carbene RDEQ: 1	1 - 16	>CH148	84.73
true	6123	1004.93	2007.84	2	1.69	3.69	50.99	189300	35.7	5	-.DTDAVVGDTIIDVSGK.K	Manzi-carbene RDEQ: 8; Manzi-carbene CKHA: 16	1 - 16	>CH148	74.71
false	5806	1004.93	2007.84	2	1.78	5.28	47.8	468600	24.7	1	-.DTDAVVGDTIIDVSGK.K	Manzi-carbene RDEQ: 12; Manzi-carbene CKHA: 4	1 - 16	>CH148	16.66
false	5571	1004.93	2007.84	2	2.05	2.81	45.85	124300	20.7	1	-.DTDAVVGDTIIDVSGK.K	Manzi-carbene RDEQ: 3; Manzi-carbene CKHA: 4	1 - 16	>CH148	38.65
false	6422	1004.93	2007.84	2	2.08	2.99	54.12	79510	17.8	2	-.DTDAVVGDTIIDVSGK.K	Manzi-carbene RDEQ: 1, 8	1 - 16	>CH148
false	5817	1004.93	2007.84	2	2.23	4.4	47.88	658600	20.4	6	-.DTDAVVGDTIIDVSGK.K	Manzi-carbene RDEQ: 8, 12	1 - 16	>CH148
false	6190	1004.93	2007.84	2	2.25	3.02	51.66	105400	22.3	3	-.DTDAVVGDTIIDVSGK.K	Manzi-carbene RDEQ: 12; Manzi-carbene CKHA: 16	1 - 16	>CH148	59.22
true	6191	1004.93	2007.84	2	2.55	3.91	51.69	254400	44	5	-.DTDAVVGDTIIDVSGK.K	Manzi-carbene RDEQ: 8; Manzi-carbene CKHA: 16	1 - 16	>CH148	97.43
true	3269	802.905	1603.79	2	0.62	1.82	34.96	4954000	99.4	7	-.DTDAVVGDTIIDVSGK.K		1 - 16	>CH148
true	3418	802.905	1603.79	2	0.7	2.27	35.74	11930000	85.3	7	-.DTDAVVGDTIIDVSGK.K		1 - 16	>CH148
true	3725	802.905	1603.79	2	1.25	2.45	36.86	30720000	106.9	7	-.DTDAVVGDTIIDVSGK.K		1 - 16	>CH148
true	3260	802.905	1603.79	2	1.41	1.67	34.92	1901000	49.1	7	-.DTDAVVGDTIIDVSGK.K		1 - 16	>CH148
true	3793	802.906	1603.79	2	1.54	3.08	37.04	13530000	102.9	7	-.DTDAVVGDTIIDVSGK.K		1 - 16	>CH148
true	3441	802.906	1603.79	2	1.58	2.56	35.87	1119000	30.6	7	-.DTDAVVGDTIIDVSGK.K		1 - 16	>CH148
true	3076	803.407	1603.79	2	625.37	3.04	34.21	110000	35.2	7	-.DTDAVVGDTIIDVSGK.K		1 - 16	>CH148
true	5580	903.917	1805.82	2	1.08	3.17	45.92	6404000	106.3	11	-.DTDAVVGDTIIDVSGK.K	Manzi-carbene GILMFP: 15	1 - 16	>CH148	100
true	5284	903.918	1805.82	2	1.27	4.51	43.84	25820000	77.4	11	-.DTDAVVGDTIIDVSGK.K	Manzi-carbene GILMFP: 11	1 - 16	>CH148	51.26
true	5169	903.918	1805.82	2	1.27	2.47	43.15	6003000	68.6	8	-.DTDAVVGDTIIDVSGK.K	Manzi-carbene GILMFP: 7	1 - 16	>CH148	88.18
true	5106	903.918	1805.82	2	1.35	2.07	42.86	3323000	46.2	8	-.DTDAVVGDTIIDVSGK.K	Manzi-carbene GILMFP: 7	1 - 16	>CH148	99.71
true	5178	903.918	1805.82	2	1.39	2.07	43.19	7361000	70.1	11	-.DTDAVVGDTIIDVSGK.K	Manzi-carbene GILMFP: 10	1 - 16	>CH148	50.19
true	5569	903.918	1805.82	2	1.63	2.33	45.84	1000000	57.7	11	-.DTDAVVGDTIIDVSGK.K	Manzi-carbene GILMFP: 15	1 - 16	>CH148	99.84
true	5276	903.918	1805.82	2	1.84	5.76	43.8	24330000	91.4	11	-.DTDAVVGDTIIDVSGK.K	Manzi-carbene GILMFP: 10	1 - 16	>CH148	49.99
true	5188	903.918	1805.82	2	1.86	3.3	43.24	9496000	76	8	-.DTDAVVGDTIIDVSGK.K	Manzi-carbene GILMFP: 7	1 - 16	>CH148	99.42
true	5574	903.918	1805.82	2	1.91	1.61	45.88	3815000	76	11	-.DTDAVVGDTIIDVSGK.K	Manzi-carbene GILMFP: 15	1 - 16	>CH148	99.95
true	6123	1004.93	2007.84	2	1.69	2.73	50.99	189300	38.5	5	-.DTDAVVGDTIIDVSGK.K	Manzi-carbene GILMFP: 11, 15	1 - 16	>CH148	39.22
false	5806	1004.93	2007.84	2	1.78	5.19	47.8	468600	25.1	5	-.DTDAVVGDTIIDVSGK.K	Manzi-carbene GILMFP: 7, 11	1 - 16	>CH148	36.97
true	5571	1004.93	2007.84	2	2.05	2.1	45.85	124300	30.9	4	-.DTDAVVGDTIIDVSGK.K	Manzi-carbene GILMFP: 7, 10	1 - 16	>CH148	77.37
false	5817	1004.93	2007.84	2	2.23	3.94	47.88	658600	27.6	5	-.DTDAVVGDTIIDVSGK.K	Manzi-carbene GILMFP: 10, 11	1 - 16	>CH148	48.44
false	6190	1004.93	2007.84	2	2.25	2.96	51.66	105400	22.4	6	-.DTDAVVGDTIIDVSGK.K	Manzi-carbene GILMFP: 10, 15	1 - 16	>CH148	37.54
true	6191	1004.93	2007.84	2	2.55	3.91	51.69	254400	44	6	-.DTDAVVGDTIIDVSGK.K	Manzi-carbene GILMFP: 7, 15	1 - 16	>CH148	66.04
true	3269	802.905	1603.79	2	0.62	1.82	34.96	4954000	99.4	7	-.DTDAVVGDTIIDVSGK.K		1 - 16	>CH148
true	3418	802.905	1603.79	2	0.7	2.27	35.74	11930000	85.3	7	-.DTDAVVGDTIIDVSGK.K		1 - 16	>CH148
true	3725	802.905	1603.79	2	1.25	2.45	36.86	30720000	106.9	7	-.DTDAVVGDTIIDVSGK.K		1 - 16	>CH148
true	3260	802.905	1603.79	2	1.41	1.67	34.92	1901000	49.1	7	-.DTDAVVGDTIIDVSGK.K		1 - 16	>CH148
true	3793	802.906	1603.79	2	1.54	3.08	37.04	13530000	102.9	7	-.DTDAVVGDTIIDVSGK.K		1 - 16	>CH148
true	3441	802.906	1603.79	2	1.58	2.56	35.87	1119000	30.6	7	-.DTDAVVGDTIIDVSGK.K		1 - 16	>CH148
true	3076	803.407	1603.79	2	625.37	3.04	34.21	110000	35.2	7	-.DTDAVVGDTIIDVSGK.K		1 - 16	>CH148
true	5502	903.917	1805.82	2	0.71	1.26	45.24	2820000	31.1	10	-.DTDAVVGDTIIDVSGK.K	Manzi-carbene STWYVN: 6	1 - 16	>CH148	79.57
true	5580	903.917	1805.82	2	1.08	3.17	45.92	6404000	106.3	11	-.DTDAVVGDTIIDVSGK.K	Manzi-carbene STWYVN: 14	1 - 16	>CH148	99.1
true	5169	903.918	1805.82	2	1.27	2.57	43.15	6003000	76	10	-.DTDAVVGDTIIDVSGK.K	Manzi-carbene STWYVN: 5	1 - 16	>CH148	62.82
true	5284	903.918	1805.82	2	1.27	4.43	43.84	25820000	66.1	11	-.DTDAVVGDTIIDVSGK.K	Manzi-carbene STWYVN: 9	1 - 16	>CH148	30.92
true	5106	903.918	1805.82	2	1.35	2.35	42.86	3323000	74.1	10	-.DTDAVVGDTIIDVSGK.K	Manzi-carbene STWYVN: 5	1 - 16	>CH148	91.03
true	5178	903.918	1805.82	2	1.39	2.06	43.19	7361000	54	11	-.DTDAVVGDTIIDVSGK.K	Manzi-carbene STWYVN: 9	1 - 16	>CH148	70.67
true	5569	903.918	1805.82	2	1.63	2.33	45.84	1000000	57.7	11	-.DTDAVVGDTIIDVSGK.K	Manzi-carbene STWYVN: 14	1 - 16	>CH148	92.73
true	5935	903.918	1805.82	2	1.67	2.36	49.04	146300	38.7	9	-.DTDAVVGDTIIDVSGK.K	Manzi-carbene STWYVN: 2	1 - 16	>CH148
true	5939	903.918	1805.82	2	1.78	2.69	49.08	1505000	43.6	9	-.DTDAVVGDTIIDVSGK.K	Manzi-carbene STWYVN: 2	1 - 16	>CH148	99.4
true	5276	903.918	1805.82	2	1.84	5.91	43.8	24330000	77.9	11	-.DTDAVVGDTIIDVSGK.K	Manzi-carbene STWYVN: 13	1 - 16	>CH148	48.84
true	5188	903.918	1805.82	2	1.86	3.29	43.24	9496000	78.7	10	-.DTDAVVGDTIIDVSGK.K	Manzi-carbene STWYVN: 6	1 - 16	>CH148	75.46
true	5574	903.918	1805.82	2	1.91	1.61	45.88	3815000	76	11	-.DTDAVVGDTIIDVSGK.K	Manzi-carbene STWYVN: 14	1 - 16	>CH148	61.59
true	5945	903.918	1805.82	2	1.95	2.56	49.12	3040000	69.7	9	-.DTDAVVGDTIIDVSGK.K	Manzi-carbene STWYVN: 2	1 - 16	>CH148	99.96
true	6123	1004.93	2007.84	2	1.69	3.69	50.99	189300	38.4	6	-.DTDAVVGDTIIDVSGK.K	Manzi-carbene STWYVN: 9, 14	1 - 16	>CH148	64.16
false	5806	1004.93	2007.84	2	1.78	4.37	47.8	468600	25.6	4	-.DTDAVVGDTIIDVSGK.K	Manzi-carbene STWYVN: 5, 13	1 - 16	>CH148	16.72
true	5571	1004.93	2007.84	2	2.05	2.41	45.85	124300	31.8	2	-.DTDAVVGDTIIDVSGK.K	Manzi-carbene STWYVN: 5, 6	1 - 16	>CH148	48.04
false	6422	1004.93	2007.84	2	2.08	2.99	54.12	79510	17.8	2	-.DTDAVVGDTIIDVSGK.K	Manzi-carbene STWYVN: 2, 9	1 - 16	>CH148	33.33
false	5817	1004.93	2007.84	2	2.23	5.14	47.88	658600	21.6	6	-.DTDAVVGDTIIDVSGK.K	Manzi-carbene STWYVN: 9, 13	1 - 16	>CH148	57.18
true	6191	1004.93	2007.84	2	2.55	3.91	51.69	254400	44	6	-.DTDAVVGDTIIDVSGK.K	Manzi-carbene STWYVN: 9, 14	1 - 16	>CH148	79.25
false	6082	1004.93	2007.84	2	2.58	2.79	50.54	200200	27.9	6	-.DTDAVVGDTIIDVSGK.K	Manzi-carbene STWYVN: 6, 14	1 - 16	>CH148	30.47
true	2469	578.304	1731.89	3	0.97	2.19	31.78	3088000	38.5	9	-.DTDAVVGDTIIDVSGKK.M		1 - 17	>CH148
true	2816	578.304	1731.89	3	1.02	2.72	33.28	7134000	83.8	9	-.DTDAVVGDTIIDVSGKK.M		1 - 17	>CH148
true	2476	578.304	1731.89	3	1.19	1.75	31.82	4770000	70.7	9	-.DTDAVVGDTIIDVSGKK.M		1 - 17	>CH148
true	2944	578.307	1731.89	3	5.15	9.5	33.74	61950000	109.3	9	-.DTDAVVGDTIIDVSGKK.M		1 - 17	>CH148
true	4423	645.646	1933.91	3	0.84	2.39	39.48	4511000	34.1	13	-.DTDAVVGDTIIDVSGKK.M	Manzi-carbene RDEQ: 8	1 - 17	>CH148	61.11
true	5055	645.646	1933.91	3	0.89	2.12	42.51	10370000	99.6	16	-.DTDAVVGDTIIDVSGKK.M	Manzi-carbene CKHA: 17	1 - 17	>CH148	50
true	5055	645.646	1933.91	3	0.89	2.12	42.51	10370000	99.6	16	-.DTDAVVGDTIIDVSGKK.M	Manzi-carbene CKHA: 16	1 - 17	>CH148	50
true	4484	645.646	1933.91	3	1.15	3.66	39.83	11770000	45.3	14	-.DTDAVVGDTIIDVSGKK.M	Manzi-carbene RDEQ: 12	1 - 17	>CH148	50.44
true	4109	645.646	1933.91	3	1.18	2.55	38.15	481100	34.5	16	-.DTDAVVGDTIIDVSGKK.M	Manzi-carbene CKHA: 16	1 - 17	>CH148	50
true	4109	645.646	1933.91	3	1.18	2.55	38.15	481100	34.5	16	-.DTDAVVGDTIIDVSGKK.M	Manzi-carbene CKHA: 17	1 - 17	>CH148	50
true	4379	645.646	1933.91	3	1.27	2.75	39.31	3455000	34	13	-.DTDAVVGDTIIDVSGKK.M	Manzi-carbene RDEQ: 8	1 - 17	>CH148	64.21
true	4475	645.646	1933.91	3	1.32	2.88	39.78	6700000	52.3	13	-.DTDAVVGDTIIDVSGKK.M	Manzi-carbene RDEQ: 8	1 - 17	>CH148	96.89
false	4340	645.646	1933.91	3	1.37	3.45	39.15	1914000	16.2	8	-.DTDAVVGDTIIDVSGKK.M	Manzi-carbene CKHA: 4	1 - 17	>CH148	50
true	5028	645.646	1933.91	3	1.44	3.91	42.38	4839000	59.8	16	-.DTDAVVGDTIIDVSGKK.M	Manzi-carbene CKHA: 17	1 - 17	>CH148	50
true	5028	645.646	1933.91	3	1.44	3.91	42.38	4839000	59.8	16	-.DTDAVVGDTIIDVSGKK.M	Manzi-carbene CKHA: 16	1 - 17	>CH148	50
true	4494	645.646	1933.91	3	1.52	2.85	39.87	10090000	58.6	13	-.DTDAVVGDTIIDVSGKK.M	Manzi-carbene RDEQ: 8	1 - 17	>CH148	97.94
true	5062	645.646	1933.91	3	1.91	2.67	42.55	10130000	90.8	16	-.DTDAVVGDTIIDVSGKK.M	Manzi-carbene CKHA: 17	1 - 17	>CH148	49.99
true	5062	645.646	1933.91	3	1.91	2.67	42.55	10130000	90.8	16	-.DTDAVVGDTIIDVSGKK.M	Manzi-carbene CKHA: 16	1 - 17	>CH148	49.99
true	5008	645.646	1933.91	3	1.94	3.73	42.3	2861000	60.7	16	-.DTDAVVGDTIIDVSGKK.M	Manzi-carbene CKHA: 17	1 - 17	>CH148	50
true	5008	645.646	1933.91	3	1.94	3.73	42.3	2861000	60.7	16	-.DTDAVVGDTIIDVSGKK.M	Manzi-carbene CKHA: 16	1 - 17	>CH148	50
true	5046	645.646	1933.91	3	2.05	3	42.47	7928000	94.9	16	-.DTDAVVGDTIIDVSGKK.M	Manzi-carbene CKHA: 16	1 - 17	>CH148	50
true	5046	645.646	1933.91	3	2.05	3	42.47	7928000	94.9	16	-.DTDAVVGDTIIDVSGKK.M	Manzi-carbene CKHA: 17	1 - 17	>CH148	50
true	5795	712.987	2135.94	3	0.99	1.42	47.73	786700	35.8	7	-.DTDAVVGDTIIDVSGKK.M	Manzi-carbene RDEQ: 8; Manzi-carbene CKHA: 16	1 - 17	>CH148	45.07
true	5795	712.987	2135.94	3	0.99	1.42	47.73	786700	35.8	7	-.DTDAVVGDTIIDVSGKK.M	Manzi-carbene RDEQ: 8; Manzi-carbene CKHA: 17	1 - 17	>CH148	45.07
true	5800	712.987	2135.94	3	1.1	2.45	47.76	753300	42.4	7	-.DTDAVVGDTIIDVSGKK.M	Manzi-carbene RDEQ: 8; Manzi-carbene CKHA: 17	1 - 17	>CH148	47.83
true	5800	712.987	2135.94	3	1.1	2.45	47.76	753300	42.4	7	-.DTDAVVGDTIIDVSGKK.M	Manzi-carbene RDEQ: 8; Manzi-carbene CKHA: 16	1 - 17	>CH148	47.83
false	5158	712.987	2135.94	3	1.27	2.69	43.08	273300	23.7	6	-.DTDAVVGDTIIDVSGKK.M	Manzi-carbene RDEQ: 8, 12	1 - 17	>CH148	84.39
false	5719	712.987	2135.94	3	1.38	5.42	46.98	737700	15.1	4	-.DTDAVVGDTIIDVSGKK.M	Manzi-carbene CKHA: 4, 17	1 - 17	>CH148	12.5
false	6378	712.988	2135.94	3	2.15	4.82	53.66	93080	19	3	-.DTDAVVGDTIIDVSGKK.M	Manzi-carbene CKHA: 16, 17	1 - 17	>CH148	33.69
true	2960	866.952	1731.89	2	0.25	4.61	33.78	3400000	55	9	-.DTDAVVGDTIIDVSGKK.M		1 - 17	>CH148
true	2946	866.953	1731.89	2	0.97	3.88	33.74	2729000	67.6	9	-.DTDAVVGDTIIDVSGKK.M		1 - 17	>CH148
true	2474	866.953	1731.89	2	1.95	3.51	31.79	102000	38.5	9	-.DTDAVVGDTIIDVSGKK.M		1 - 17	>CH148
true	4430	967.965	1933.91	2	1.52	1.83	39.5	155200	33.8	13	-.DTDAVVGDTIIDVSGKK.M	Manzi-carbene RDEQ: 8	1 - 17	>CH148	92.7
true	4497	967.966	1933.91	2	2.14	4.51	39.87	352700	38.2	13	-.DTDAVVGDTIIDVSGKK.M	Manzi-carbene RDEQ: 8	1 - 17	>CH148	96.52
true	5063	967.966	1933.91	2	2.39	2.82	42.55	444200	38	16	-.DTDAVVGDTIIDVSGKK.M	Manzi-carbene CKHA: 16	1 - 17	>CH148	50
true	5063	967.966	1933.91	2	2.39	2.82	42.55	444200	38	16	-.DTDAVVGDTIIDVSGKK.M	Manzi-carbene CKHA: 17	1 - 17	>CH148	50
false	5987	1068.97	2135.94	2	-1.27	20	49.54	68350	18.9	5	-.DTDAVVGDTIIDVSGKK.M	Manzi-carbene RDEQ: 12; Manzi-carbene CKHA: 17	1 - 17	>CH148	20
false	6253	1068.98	2135.94	2	2.68	3.85	52.34	84870	18.3	7	-.DTDAVVGDTIIDVSGKK.M	Manzi-carbene RDEQ: 1; Manzi-carbene CKHA: 17	1 - 17	>CH148	50
true	2469	578.304	1731.89	3	0.97	2.19	31.78	3088000	38.5	9	-.DTDAVVGDTIIDVSGKK.M		1 - 17	>CH148
true	2816	578.304	1731.89	3	1.02	2.72	33.28	7134000	83.8	9	-.DTDAVVGDTIIDVSGKK.M		1 - 17	>CH148
true	2476	578.304	1731.89	3	1.19	1.75	31.82	4770000	70.7	9	-.DTDAVVGDTIIDVSGKK.M		1 - 17	>CH148
true	2944	578.307	1731.89	3	5.15	9.5	33.74	61950000	109.3	9	-.DTDAVVGDTIIDVSGKK.M		1 - 17	>CH148
true	4423	645.646	1933.91	3	0.84	2.39	39.48	4511000	34.1	10	-.DTDAVVGDTIIDVSGKK.M	Manzi-carbene GILMFP: 7	1 - 17	>CH148	84.39
true	5055	645.646	1933.91	3	0.89	2.19	42.51	10370000	99.6	16	-.DTDAVVGDTIIDVSGKK.M	Manzi-carbene GILMFP: 15	1 - 17	>CH148	100
true	4484	645.646	1933.91	3	1.15	3.47	39.83	11770000	56.4	14	-.DTDAVVGDTIIDVSGKK.M	Manzi-carbene GILMFP: 10	1 - 17	>CH148	52.59
true	4379	645.646	1933.91	3	1.27	2.75	39.31	3455000	34	14	-.DTDAVVGDTIIDVSGKK.M	Manzi-carbene GILMFP: 10	1 - 17	>CH148	39.2
true	4379	645.646	1933.91	3	1.27	2.75	39.31	3455000	34	10	-.DTDAVVGDTIIDVSGKK.M	Manzi-carbene GILMFP: 7	1 - 17	>CH148	39.2
true	4475	645.646	1933.91	3	1.32	2.88	39.78	6700000	52.3	14	-.DTDAVVGDTIIDVSGKK.M	Manzi-carbene GILMFP: 10	1 - 17	>CH148	85.73
false	4415	645.646	1933.91	3	1.43	3.2	39.44	3994000	17.2	14	-.DTDAVVGDTIIDVSGKK.M	Manzi-carbene GILMFP: 11	1 - 17	>CH148
true	5028	645.646	1933.91	3	1.44	3.91	42.38	4839000	59.8	16	-.DTDAVVGDTIIDVSGKK.M	Manzi-carbene GILMFP: 15	1 - 17	>CH148	99.91
true	4494	645.646	1933.91	3	1.52	3.07	39.87	10090000	58.8	14	-.DTDAVVGDTIIDVSGKK.M	Manzi-carbene GILMFP: 10	1 - 17	>CH148	49.72
true	5062	645.646	1933.91	3	1.91	2.58	42.55	10130000	90.8	16	-.DTDAVVGDTIIDVSGKK.M	Manzi-carbene GILMFP: 15	1 - 17	>CH148	100
true	5008	645.646	1933.91	3	1.94	3.73	42.3	2861000	60.7	16	-.DTDAVVGDTIIDVSGKK.M	Manzi-carbene GILMFP: 15	1 - 17	>CH148	99.97
true	5046	645.646	1933.91	3	2.05	3.04	42.47	7928000	94.9	16	-.DTDAVVGDTIIDVSGKK.M	Manzi-carbene GILMFP: 15	1 - 17	>CH148	100
true	5795	712.987	2135.94	3	0.99	1.42	47.73	786700	35.8	5	-.DTDAVVGDTIIDVSGKK.M	Manzi-carbene GILMFP: 11, 15	1 - 17	>CH148	32.9
true	5795	712.987	2135.94	3	0.99	1.42	47.73	786700	35.8	8	-.DTDAVVGDTIIDVSGKK.M	Manzi-carbene GILMFP: 10, 15	1 - 17	>CH148	32.9
true	5795	712.987	2135.94	3	0.99	1.42	47.73	786700	35.8	9	-.DTDAVVGDTIIDVSGKK.M	Manzi-carbene GILMFP: 7, 15	1 - 17	>CH148	32.9
true	5800	712.987	2135.94	3	1.1	2.45	47.76	753300	42.4	8	-.DTDAVVGDTIIDVSGKK.M	Manzi-carbene GILMFP: 10, 15	1 - 17	>CH148	48.01
true	5800	712.987	2135.94	3	1.1	2.45	47.76	753300	42.4	9	-.DTDAVVGDTIIDVSGKK.M	Manzi-carbene GILMFP: 7, 15	1 - 17	>CH148	48.01
true	2960	866.952	1731.89	2	0.25	4.61	33.78	3400000	55	9	-.DTDAVVGDTIIDVSGKK.M		1 - 17	>CH148
true	2946	866.953	1731.89	2	0.97	3.88	33.74	2729000	67.6	9	-.DTDAVVGDTIIDVSGKK.M		1 - 17	>CH148
true	2474	866.953	1731.89	2	1.95	3.51	31.79	102000	38.5	9	-.DTDAVVGDTIIDVSGKK.M		1 - 17	>CH148
true	4430	967.965	1933.91	2	1.52	1.83	39.5	155200	33.8	10	-.DTDAVVGDTIIDVSGKK.M	Manzi-carbene GILMFP: 7	1 - 17	>CH148	79.06
true	4497	967.966	1933.91	2	2.14	4.51	39.87	352700	38.2	10	-.DTDAVVGDTIIDVSGKK.M	Manzi-carbene GILMFP: 7	1 - 17	>CH148	48.32
true	4497	967.966	1933.91	2	2.14	4.51	39.87	352700	38.2	14	-.DTDAVVGDTIIDVSGKK.M	Manzi-carbene GILMFP: 10	1 - 17	>CH148	48.32
true	5063	967.966	1933.91	2	2.39	2.82	42.55	444200	38	16	-.DTDAVVGDTIIDVSGKK.M	Manzi-carbene GILMFP: 15	1 - 17	>CH148
false	5987	1068.97	2135.94	2	-1.27	20	49.54	68350	18.9	4	-.DTDAVVGDTIIDVSGKK.M	Manzi-carbene GILMFP: 10, 11	1 - 17	>CH148	16.67
true	2469	578.304	1731.89	3	0.97	2.19	31.78	3088000	38.5	9	-.DTDAVVGDTIIDVSGKK.M		1 - 17	>CH148
true	2816	578.304	1731.89	3	1.02	2.72	33.28	7134000	83.8	9	-.DTDAVVGDTIIDVSGKK.M		1 - 17	>CH148
true	2476	578.304	1731.89	3	1.19	1.75	31.82	4770000	70.7	9	-.DTDAVVGDTIIDVSGKK.M		1 - 17	>CH148
true	2944	578.307	1731.89	3	5.15	9.5	33.74	61950000	109.3	9	-.DTDAVVGDTIIDVSGKK.M		1 - 17	>CH148
true	4423	645.646	1933.91	3	0.84	2.39	39.48	4511000	34.1	9	-.DTDAVVGDTIIDVSGKK.M	Manzi-carbene STWYVN: 5	1 - 17	>CH148	32.43
true	4423	645.646	1933.91	3	0.84	2.39	39.48	4511000	34.1	10	-.DTDAVVGDTIIDVSGKK.M	Manzi-carbene STWYVN: 6	1 - 17	>CH148	32.43
true	4423	645.646	1933.91	3	0.84	2.39	39.48	4511000	34.1	13	-.DTDAVVGDTIIDVSGKK.M	Manzi-carbene STWYVN: 9	1 - 17	>CH148	32.43
true	5055	645.646	1933.91	3	0.89	2.18	42.51	10370000	84.2	15	-.DTDAVVGDTIIDVSGKK.M	Manzi-carbene STWYVN: 14	1 - 17	>CH148	95.33
true	4484	645.646	1933.91	3	1.15	3.33	39.83	11770000	56.3	13	-.DTDAVVGDTIIDVSGKK.M	Manzi-carbene STWYVN: 9	1 - 17	>CH148	92.19
true	4379	645.646	1933.91	3	1.27	2.75	39.31	3455000	34	13	-.DTDAVVGDTIIDVSGKK.M	Manzi-carbene STWYVN: 9	1 - 17	>CH148	80.56
true	4475	645.646	1933.91	3	1.32	2.74	39.78	6700000	52.3	13	-.DTDAVVGDTIIDVSGKK.M	Manzi-carbene STWYVN: 9	1 - 17	>CH148	89.83
true	5028	645.646	1933.91	3	1.44	3.76	42.38	4839000	59.8	15	-.DTDAVVGDTIIDVSGKK.M	Manzi-carbene STWYVN: 14	1 - 17	>CH148	92.95
true	4494	645.646	1933.91	3	1.52	2.91	39.87	10090000	58.7	13	-.DTDAVVGDTIIDVSGKK.M	Manzi-carbene STWYVN: 9	1 - 17	>CH148	92.56
true	5062	645.646	1933.91	3	1.91	2.6	42.55	10130000	76.3	15	-.DTDAVVGDTIIDVSGKK.M	Manzi-carbene STWYVN: 14	1 - 17	>CH148	93.75
true	5008	645.646	1933.91	3	1.94	3.78	42.3	2861000	60.7	15	-.DTDAVVGDTIIDVSGKK.M	Manzi-carbene STWYVN: 14	1 - 17	>CH148	97.15
true	5046	645.646	1933.91	3	2.05	3.06	42.47	7928000	80	15	-.DTDAVVGDTIIDVSGKK.M	Manzi-carbene STWYVN: 14	1 - 17	>CH148	94.44
true	5795	712.987	2135.94	3	0.99	1.42	47.73	786700	35.8	8	-.DTDAVVGDTIIDVSGKK.M	Manzi-carbene STWYVN: 9, 14	1 - 17	>CH148	45.24
true	5795	712.987	2135.94	3	0.99	1.34	47.73	786700	35.8	8	-.DTDAVVGDTIIDVSGKK.M	Manzi-carbene STWYVN: 6, 14	1 - 17	>CH148	45.24
true	5800	712.987	2135.94	3	1.1	2.02	47.76	753300	36	8	-.DTDAVVGDTIIDVSGKK.M	Manzi-carbene STWYVN: 9, 14	1 - 17	>CH148	42.81
true	5800	712.987	2135.94	3	1.1	1.8	47.76	753300	36	8	-.DTDAVVGDTIIDVSGKK.M	Manzi-carbene STWYVN: 6, 14	1 - 17	>CH148	42.81
false	5713	712.987	2135.94	3	1.46	1.32	46.94	694300	15.9	6	-.DTDAVVGDTIIDVSGKK.M	Manzi-carbene STWYVN: 5, 14	1 - 17	>CH148	16.67
false	5590	712.988	2135.94	3	2.08	5.33	45.98	285700	17	7	-.DTDAVVGDTIIDVSGKK.M	Manzi-carbene STWYVN: 6, 13	1 - 17	>CH148	50
false	6378	712.988	2135.94	3	2.15	3.81	53.66	93080	15.9	1	-.DTDAVVGDTIIDVSGKK.M	Manzi-carbene STWYVN: 6, 9	1 - 17	>CH148	16.67
true	2960	866.952	1731.89	2	0.25	4.61	33.78	3400000	55	9	-.DTDAVVGDTIIDVSGKK.M		1 - 17	>CH148
true	2946	866.953	1731.89	2	0.97	3.88	33.74	2729000	67.6	9	-.DTDAVVGDTIIDVSGKK.M		1 - 17	>CH148
true	2474	866.953	1731.89	2	1.95	3.51	31.79	102000	38.5	9	-.DTDAVVGDTIIDVSGKK.M		1 - 17	>CH148
true	4430	967.965	1933.91	2	1.52	1.83	39.5	155200	33.8	10	-.DTDAVVGDTIIDVSGKK.M	Manzi-carbene STWYVN: 6	1 - 17	>CH148	79.6
true	4497	967.966	1933.91	2	2.14	4.51	39.87	352700	38.2	13	-.DTDAVVGDTIIDVSGKK.M	Manzi-carbene STWYVN: 9	1 - 17	>CH148	48.1
true	4497	967.966	1933.91	2	2.14	4.51	39.87	352700	38.2	10	-.DTDAVVGDTIIDVSGKK.M	Manzi-carbene STWYVN: 6	1 - 17	>CH148	48.1
false	5021	967.966	1933.91	2	2.7	4.92	42.34	320700	19.4	13	-.DTDAVVGDTIIDVSGKK.M	Manzi-carbene STWYVN: 13	1 - 17	>CH148	31.98
false	5987	1068.97	2135.94	2	-1.27	20	49.54	68350	18.9	4	-.DTDAVVGDTIIDVSGKK.M	Manzi-carbene STWYVN: 13, 14	1 - 17	>CH148	33.33
false	6253	1068.98	2135.94	2	2.68	3.85	52.34	84870	18.3	5	-.DTDAVVGDTIIDVSGKK.M	Manzi-carbene STWYVN: 2, 14	1 - 17	>CH148
false	6250	1068.98	2135.94	2	3.03	4.27	52.31	71610	18.2	1	-.DTDAVVGDTIIDVSGKK.M	Manzi-carbene STWYVN: 2, 13	1 - 17	>CH148	50
true	355	397.223	1188.64	3	4.52	1.78	23.43	49500000	31.1	4	K.IIDVKPTEMK.Q	Oxidation: 9	103 - 112	>CH148
true	3191	459.233	1374.67	3	3.35	2.24	34.66	42480000	37.8	1	K.IIDVKPTEMK.Q	Manzi-carbene CKHA: 10	103 - 112	>CH148	96.69
true	1001	587.332	1172.65	2	1.27	2.27	26.34	998500	40.6	2	K.IIDVKPTEMK.Q		103 - 112	>CH148
true	355	397.223	1188.64	3	4.52	1.78	23.43	49500000	31.1	4	K.IIDVKPTEMK.Q	Oxidation: 9	103 - 112	>CH148
true	3191	459.233	1374.67	3	3.35	2.24	34.66	42480000	37.8	1	K.IIDVKPTEMK.Q	Manzi-carbene GILMFP: 9	103 - 112	>CH148
true	1001	587.332	1172.65	2	1.27	2.27	26.34	998500	40.6	2	K.IIDVKPTEMK.Q		103 - 112	>CH148
true	355	397.223	1188.64	3	4.52	1.78	23.43	49500000	31.1	4	K.IIDVKPTEMK.Q	Oxidation: 9	103 - 112	>CH148
true	1001	587.332	1172.65	2	1.27	2.27	26.34	998500	40.6	2	K.IIDVKPTEMK.Q		103 - 112	>CH148
false	2522	469.734	1874.91	4	1.05	1.44	32.02	17330000	25.9	2	K.IIDVKPTEMKQTDR.V	Manzi-carbene RDEQ: 8	103 - 116	>CH148	33.33
false	2535	469.734	1874.91	4	1.39	4.94	32.07	13690000	17	1	K.IIDVKPTEMKQTDR.V	Manzi-carbene CKHA: 10	103 - 116	>CH148	50
false	2522	469.734	1874.91	4	1.05	1.44	32.02	17330000	25.9	2	K.IIDVKPTEMKQTDR.V	Manzi-carbene GILMFP: 9	103 - 116	>CH148	25
false	2522	469.734	1874.91	4	1.05	1.44	32.02	17330000	25.9	2	K.IIDVKPTEMKQTDR.V	Manzi-carbene STWYVN: 7	103 - 116	>CH148	50
false	5071	539.767	1077.52	2	2.01	1.51	42.6	68520	19.4	1	R.VVKWMLT.-	Manzi-carbene CKHA: 3	117 - 123	>CH148
false	5071	539.767	1077.52	2	2.01	1.51	42.6	68520	19.4	1	R.VVKWMLT.-	Manzi-carbene STWYVN: 2	117 - 123	>CH148	68.98
false	4384	684.326	2049.95	3	1.3	2.59	39.32	254300	16.8	1	K.KMTIAEFYDSTPDVFMR.R		17 - 33	>CH148
true	3994	689.658	2065.95	3	0.84	1.63	37.83	4419000	55.1	2	K.KMTIAEFYDSTPDVFMR.R	Oxidation: 16	17 - 33	>CH148
true	3845	689.658	2065.95	3	0.97	3.85	37.18	193800	38.5	1	K.KMTIAEFYDSTPDVFMR.R	Oxidation: 2	17 - 33	>CH148
true	3426	694.989	2081.94	3	0.65	2.67	35.78	3928000	56.5	2	K.KMTIAEFYDSTPDVFMR.R	Oxidation: 2, 16	17 - 33	>CH148
true	3130	694.99	2081.94	3	2.18	2.34	34.42	122700	32.9	2	K.KMTIAEFYDSTPDVFMR.R	Oxidation: 2, 16	17 - 33	>CH148
false	5533	757	2267.97	3	2.24	1.7	45.49	48690	27.9	5	K.KMTIAEFYDSTPDVFMR.R	Manzi-carbene CKHA: 1; Oxidation: 16	17 - 33	>CH148	83.93
false	5087	757	2267.97	3	2.24	3.77	42.75	531400	21.1	3	K.KMTIAEFYDSTPDVFMR.R	Manzi-carbene RDEQ: 6; Oxidation: 16	17 - 33	>CH148	27.4
false	4562	762.331	2283.97	3	1.26	14.58	40.13	230500	23.4	3	K.KMTIAEFYDSTPDVFMR.R	Manzi-carbene RDEQ: 6; Oxidation: 2, 16	17 - 33	>CH148	30.16
false	4570	762.331	2283.97	3	1.66	1.92	40.16	434400	21.7	2	K.KMTIAEFYDSTPDVFMR.R	Manzi-carbene RDEQ: 9; Oxidation: 2, 16	17 - 33	>CH148	39.66
false	5189	762.332	2283.97	3	2.04	5.37	43.24	951300	29.5	5	K.KMTIAEFYDSTPDVFMR.R	Manzi-carbene CKHA: 1; Oxidation: 2, 16	17 - 33	>CH148
false	5604	824.341	2470	3	2.13	6.41	46.1	100100	26.7	2	K.KMTIAEFYDSTPDVFMR.R	Manzi-carbene RDEQ: 6, 9; Oxidation: 16	17 - 33	>CH148	16.67
false	4384	684.326	2049.95	3	1.3	2.59	39.32	254300	16.8	1	K.KMTIAEFYDSTPDVFMR.R		17 - 33	>CH148
true	3994	689.658	2065.95	3	0.84	1.63	37.83	4419000	55.1	2	K.KMTIAEFYDSTPDVFMR.R	Oxidation: 16	17 - 33	>CH148
true	3845	689.658	2065.95	3	0.97	3.85	37.18	193800	38.5	1	K.KMTIAEFYDSTPDVFMR.R	Oxidation: 2	17 - 33	>CH148
true	3426	694.989	2081.94	3	0.65	2.67	35.78	3928000	56.5	2	K.KMTIAEFYDSTPDVFMR.R	Oxidation: 2, 16	17 - 33	>CH148
true	3130	694.99	2081.94	3	2.18	2.34	34.42	122700	32.9	2	K.KMTIAEFYDSTPDVFMR.R	Oxidation: 2, 16	17 - 33	>CH148
false	5087	757	2267.97	3	2.24	3.77	42.75	531400	21.1	3	K.KMTIAEFYDSTPDVFMR.R	Manzi-carbene GILMFP: 4; Oxidation: 16	17 - 33	>CH148	37.73
false	5533	757	2267.97	3	2.24	2.23	45.49	48690	23.5	5	K.KMTIAEFYDSTPDVFMR.R	Manzi-carbene GILMFP: 2; Oxidation: 16	17 - 33	>CH148	48.79
false	4083	762.33	2283.97	3	0.53	2.35	38.07	251300	15.5	3	K.KMTIAEFYDSTPDVFMR.R	Manzi-carbene GILMFP: 4; Oxidation: 2, 16	17 - 33	>CH148
false	4562	762.331	2283.97	3	1.26	8.56	40.13	230500	30	3	K.KMTIAEFYDSTPDVFMR.R	Manzi-carbene GILMFP: 7; Oxidation: 2, 16	17 - 33	>CH148	81.88
false	5604	824.341	2470	3	2.13	6.41	46.1	100100	26.7	2	K.KMTIAEFYDSTPDVFMR.R	Manzi-carbene GILMFP: 4, 7; Oxidation: 16	17 - 33	>CH148	33.33
false	4384	684.326	2049.95	3	1.3	2.59	39.32	254300	16.8	1	K.KMTIAEFYDSTPDVFMR.R		17 - 33	>CH148
true	3994	689.658	2065.95	3	0.84	1.63	37.83	4419000	55.1	2	K.KMTIAEFYDSTPDVFMR.R	Oxidation: 16	17 - 33	>CH148
true	3845	689.658	2065.95	3	0.97	3.85	37.18	193800	38.5	1	K.KMTIAEFYDSTPDVFMR.R	Oxidation: 2	17 - 33	>CH148
true	3426	694.989	2081.94	3	0.65	2.67	35.78	3928000	56.5	2	K.KMTIAEFYDSTPDVFMR.R	Oxidation: 2, 16	17 - 33	>CH148
true	3130	694.99	2081.94	3	2.18	2.34	34.42	122700	32.9	2	K.KMTIAEFYDSTPDVFMR.R	Oxidation: 2, 16	17 - 33	>CH148
false	5533	757	2267.97	3	2.24	2.23	45.49	48690	23.5	5	K.KMTIAEFYDSTPDVFMR.R	Manzi-carbene STWYVN: 3; Oxidation: 16	17 - 33	>CH148	46.04
false	4562	762.331	2283.97	3	1.26	15.82	40.13	230500	23.4	3	K.KMTIAEFYDSTPDVFMR.R	Manzi-carbene STWYVN: 8; Oxidation: 2, 16	17 - 33	>CH148	43.19
false	5604	824.341	2470	3	2.13	6.41	46.1	100100	26.7	1	K.KMTIAEFYDSTPDVFMR.R	Manzi-carbene STWYVN: 8, 10; Oxidation: 16	17 - 33	>CH148	50
false	5400	829.672	2485.99	3	0.89	65.66	44.69	136200	20.1	1	K.KMTIAEFYDSTPDVFMR.R	Manzi-carbene STWYVN: 8, 11; Oxidation: 2, 16	17 - 33	>CH148	25
true	5245	961.938	1921.86	2	1.58	1.55	43.6	2771000	92.8	3	K.MTIAEFYDSTPDVFMR.R		18 - 33	>CH148
true	5236	961.938	1921.86	2	1.59	2.82	43.52	64760	73	3	K.MTIAEFYDSTPDVFMR.R		18 - 33	>CH148
true	5239	961.938	1921.86	2	1.75	1.07	43.55	680300	54.2	3	K.MTIAEFYDSTPDVFMR.R		18 - 33	>CH148
true	4694	969.934	1937.85	2	0.02	5.3	40.78	285500	50.1	4	K.MTIAEFYDSTPDVFMR.R	Oxidation: 15	18 - 33	>CH148
true	4729	969.936	1937.85	2	1.31	2.7	40.98	2405000	105	4	K.MTIAEFYDSTPDVFMR.R	Oxidation: 1	18 - 33	>CH148
true	4682	969.936	1937.85	2	1.47	2.44	40.71	249000	33.5	4	K.MTIAEFYDSTPDVFMR.R	Oxidation: 15	18 - 33	>CH148
true	4720	969.936	1937.85	2	1.53	2.56	40.94	2489000	105.1	4	K.MTIAEFYDSTPDVFMR.R	Oxidation: 1	18 - 33	>CH148
true	4463	969.937	1937.85	2	2.34	2.14	39.71	125500	48.9	4	K.MTIAEFYDSTPDVFMR.R	Oxidation: 1	18 - 33	>CH148
true	4468	969.937	1937.85	2	2.93	1.7	39.74	271500	38.4	4	K.MTIAEFYDSTPDVFMR.R	Oxidation: 1	18 - 33	>CH148
true	4098	977.932	1953.85	2	0.34	2.7	38.12	748700	63.1	4	K.MTIAEFYDSTPDVFMR.R	Oxidation: 1, 15	18 - 33	>CH148
true	3975	977.933	1953.85	2	1.59	3.26	37.76	191400	70.3	4	K.MTIAEFYDSTPDVFMR.R	Oxidation: 1, 15	18 - 33	>CH148
true	5890	1062.95	2123.88	2	2.32	3.7	48.59	478300	55.1	3	K.MTIAEFYDSTPDVFMR.R	Manzi-carbene RDEQ: 16	18 - 33	>CH148	99.99
true	5865	1062.95	2123.88	2	2.35	3.96	48.34	130800	33.2	3	K.MTIAEFYDSTPDVFMR.R	Manzi-carbene RDEQ: 5	18 - 33	>CH148	33.33
true	5865	1062.95	2123.88	2	2.35	3.96	48.34	130800	33.2	1	K.MTIAEFYDSTPDVFMR.R	Manzi-carbene RDEQ: 8	18 - 33	>CH148	33.33
true	5865	1062.95	2123.88	2	2.35	3.96	48.34	130800	33.2	3	K.MTIAEFYDSTPDVFMR.R	Manzi-carbene CKHA: 4	18 - 33	>CH148	33.33
true	5495	1070.95	2139.88	2	0.92	1.99	45.2	662800	38.7	9	K.MTIAEFYDSTPDVFMR.R	Manzi-carbene CKHA: 4; Oxidation: 15	18 - 33	>CH148	48.09
true	5495	1070.95	2139.88	2	0.92	3.01	45.2	662800	38.7	11	K.MTIAEFYDSTPDVFMR.R	Manzi-carbene RDEQ: 5; Oxidation: 15	18 - 33	>CH148	48.09
true	5617	1070.95	2139.88	2	1.68	2.04	46.21	3448000	31.3	9	K.MTIAEFYDSTPDVFMR.R	Manzi-carbene CKHA: 4; Oxidation: 15	18 - 33	>CH148	90.93
true	5416	1070.95	2139.88	2	1.75	3.15	44.77	192500	43.6	9	K.MTIAEFYDSTPDVFMR.R	Manzi-carbene CKHA: 4; Oxidation: 15	18 - 33	>CH148	93.13
true	6155	1070.95	2139.88	2	2.11	4	51.31	128600	35.2	7	K.MTIAEFYDSTPDVFMR.R	Manzi-carbene RDEQ: 8; Oxidation: 15	18 - 33	>CH148	92.46
true	5376	1078.94	2155.87	2	0.51	5.21	44.52	3321000	49.5	8	K.MTIAEFYDSTPDVFMR.R	Manzi-carbene CKHA: 4; Oxidation: 1, 15	18 - 33	>CH148	92.09
true	5204	1078.94	2155.87	2	0.74	7.1	43.32	1363000	33.2	3	K.MTIAEFYDSTPDVFMR.R	Manzi-carbene RDEQ: 16; Oxidation: 1, 15	18 - 33	>CH148
true	5381	1078.94	2155.87	2	0.96	2.54	44.56	3839000	42.9	8	K.MTIAEFYDSTPDVFMR.R	Manzi-carbene CKHA: 4; Oxidation: 1, 15	18 - 33	>CH148	76.97
true	5386	1078.94	2155.87	2	0.96	1.68	44.6	4832000	32.5	8	K.MTIAEFYDSTPDVFMR.R	Manzi-carbene CKHA: 4; Oxidation: 1, 15	18 - 33	>CH148	58.72
true	5196	1078.94	2155.87	2	0.99	1.63	43.28	1691000	47.8	3	K.MTIAEFYDSTPDVFMR.R	Manzi-carbene RDEQ: 16; Oxidation: 1, 15	18 - 33	>CH148	99.73
true	5159	1078.94	2155.87	2	1.1	3.6	43.11	1965000	41.3	8	K.MTIAEFYDSTPDVFMR.R	Manzi-carbene CKHA: 4; Oxidation: 1, 15	18 - 33	>CH148	50
true	5159	1078.94	2155.87	2	1.1	3.75	43.11	1965000	41.3	7	K.MTIAEFYDSTPDVFMR.R	Manzi-carbene RDEQ: 5; Oxidation: 1, 15	18 - 33	>CH148	50
true	5264	1078.95	2155.87	2	1.6	4.17	43.72	1573000	30.1	7	K.MTIAEFYDSTPDVFMR.R	Manzi-carbene RDEQ: 5; Oxidation: 1, 15	18 - 33	>CH148	43.23
true	5264	1078.95	2155.87	2	1.6	4.14	43.72	1573000	30.1	8	K.MTIAEFYDSTPDVFMR.R	Manzi-carbene CKHA: 4; Oxidation: 1, 15	18 - 33	>CH148	43.23
false	5941	1078.95	2155.87	2	1.65		49.08	186100	20.9	4	K.MTIAEFYDSTPDVFMR.R	Manzi-carbene RDEQ: 8; Oxidation: 1, 15	18 - 33	>CH148	33.33
false	5510	719.633	2155.87	3	1.79	3.63	45.29	194600	20.6	3	K.MTIAEFYDSTPDVFMR.R	Manzi-carbene GILMFP: 11; Oxidation: 1, 15	18 - 33	>CH148
true	5245	961.938	1921.86	2	1.58	1.55	43.6	2771000	92.8	3	K.MTIAEFYDSTPDVFMR.R		18 - 33	>CH148
true	5236	961.938	1921.86	2	1.59	2.82	43.52	64760	73	3	K.MTIAEFYDSTPDVFMR.R		18 - 33	>CH148
true	5239	961.938	1921.86	2	1.75	1.07	43.55	680300	54.2	3	K.MTIAEFYDSTPDVFMR.R		18 - 33	>CH148
true	4694	969.934	1937.85	2	0.02	5.3	40.78	285500	50.1	4	K.MTIAEFYDSTPDVFMR.R	Oxidation: 15	18 - 33	>CH148
true	4729	969.936	1937.85	2	1.31	2.7	40.98	2405000	105	4	K.MTIAEFYDSTPDVFMR.R	Oxidation: 1	18 - 33	>CH148
true	4682	969.936	1937.85	2	1.47	2.44	40.71	249000	33.5	4	K.MTIAEFYDSTPDVFMR.R	Oxidation: 15	18 - 33	>CH148
true	4720	969.936	1937.85	2	1.53	2.56	40.94	2489000	105.1	4	K.MTIAEFYDSTPDVFMR.R	Oxidation: 1	18 - 33	>CH148
true	4463	969.937	1937.85	2	2.34	2.14	39.71	125500	48.9	4	K.MTIAEFYDSTPDVFMR.R	Oxidation: 1	18 - 33	>CH148
true	4468	969.937	1937.85	2	2.93	1.7	39.74	271500	38.4	4	K.MTIAEFYDSTPDVFMR.R	Oxidation: 1	18 - 33	>CH148
true	4098	977.932	1953.85	2	0.34	2.7	38.12	748700	63.1	4	K.MTIAEFYDSTPDVFMR.R	Oxidation: 1, 15	18 - 33	>CH148
true	3975	977.933	1953.85	2	1.59	3.26	37.76	191400	70.3	4	K.MTIAEFYDSTPDVFMR.R	Oxidation: 1, 15	18 - 33	>CH148
false	5852	1062.95	2123.88	2	1.29	3.02	48.21	122100	20.7	3	K.MTIAEFYDSTPDVFMR.R	Manzi-carbene GILMFP: 14	18 - 33	>CH148	50
true	5890	1062.95	2123.88	2	2.32	3.7	48.59	478300	55.1	3	K.MTIAEFYDSTPDVFMR.R	Manzi-carbene GILMFP: 15	18 - 33	>CH148	96.47
true	5865	1062.95	2123.88	2	2.35	3.96	48.34	130800	33.2	3	K.MTIAEFYDSTPDVFMR.R	Manzi-carbene GILMFP: 6	18 - 33	>CH148	33.33
true	5865	1062.95	2123.88	2	2.35	3.96	48.34	130800	33.2	3	K.MTIAEFYDSTPDVFMR.R	Manzi-carbene GILMFP: 3	18 - 33	>CH148	33.33
true	5865	1062.95	2123.88	2	2.35	3.96	48.34	130800	33.2	3	K.MTIAEFYDSTPDVFMR.R	Manzi-carbene GILMFP: 1	18 - 33	>CH148	33.33
true	5495	1070.95	2139.88	2	0.92	5.44	45.2	662800	50.5	8	K.MTIAEFYDSTPDVFMR.R	Manzi-carbene GILMFP: 6; Oxidation: 15	18 - 33	>CH148	98.95
false	5483	1070.95	2139.88	2	1.07		45.12	646700	23.8	9	K.MTIAEFYDSTPDVFMR.R	Manzi-carbene GILMFP: 3; Oxidation: 15	18 - 33	>CH148	33.33
true	5624	1070.95	2139.88	2	1.55	2.37	46.25	3507000	30.2	9	K.MTIAEFYDSTPDVFMR.R	Manzi-carbene GILMFP: 1; Oxidation: 15	18 - 33	>CH148	57.94
true	5617	1070.95	2139.88	2	1.68	2.05	46.21	3448000	37.9	9	K.MTIAEFYDSTPDVFMR.R	Manzi-carbene GILMFP: 1; Oxidation: 15	18 - 33	>CH148	69.22
true	5416	1070.95	2139.88	2	1.75	3.74	44.77	192500	60.9	9	K.MTIAEFYDSTPDVFMR.R	Manzi-carbene GILMFP: 1; Oxidation: 15	18 - 33	>CH148	62.07
true	6155	1070.95	2139.88	2	2.11	4	51.31	128600	35.2	8	K.MTIAEFYDSTPDVFMR.R	Manzi-carbene GILMFP: 6; Oxidation: 15	18 - 33	>CH148	97.57
true	5376	1078.94	2155.87	2	0.51	5.06	44.52	3321000	51.2	7	K.MTIAEFYDSTPDVFMR.R	Manzi-carbene GILMFP: 3; Oxidation: 1, 15	18 - 33	>CH148	99.45
true	5204	1078.94	2155.87	2	0.74	7.1	43.32	1363000	33.2	3	K.MTIAEFYDSTPDVFMR.R	Manzi-carbene GILMFP: 14; Oxidation: 1, 15	18 - 33	>CH148
true	5381	1078.94	2155.87	2	0.96	2.36	44.56	3839000	43.2	7	K.MTIAEFYDSTPDVFMR.R	Manzi-carbene GILMFP: 3; Oxidation: 1, 15	18 - 33	>CH148	90.17
true	5386	1078.94	2155.87	2	0.96	1.73	44.6	4832000	41.8	7	K.MTIAEFYDSTPDVFMR.R	Manzi-carbene GILMFP: 3; Oxidation: 1, 15	18 - 33	>CH148	99.17
true	5196	1078.94	2155.87	2	0.99	2.87	43.28	1691000	47.8	3	K.MTIAEFYDSTPDVFMR.R	Manzi-carbene GILMFP: 14; Oxidation: 1, 15	18 - 33	>CH148	99.73
true	5159	1078.94	2155.87	2	1.1	3.46	43.11	1965000	54.9	7	K.MTIAEFYDSTPDVFMR.R	Manzi-carbene GILMFP: 3; Oxidation: 1, 15	18 - 33	>CH148	99.73
true	5264	1078.95	2155.87	2	1.6	4.17	43.72	1573000	39.9	7	K.MTIAEFYDSTPDVFMR.R	Manzi-carbene GILMFP: 6; Oxidation: 1, 15	18 - 33	>CH148	90.58
false	5637	714.302	2139.88	3	2.51	4.67	46.33	150100	19.5	4	K.MTIAEFYDSTPDVFMR.R	Manzi-carbene STWYVN: 10; Oxidation: 15	18 - 33	>CH148	25
false	5510	719.633	2155.87	3	1.79	3.92	45.29	194600	15	2	K.MTIAEFYDSTPDVFMR.R	Manzi-carbene STWYVN: 10; Oxidation: 1, 15	18 - 33	>CH148	33.33
true	5245	961.938	1921.86	2	1.58	1.55	43.6	2771000	92.8	3	K.MTIAEFYDSTPDVFMR.R		18 - 33	>CH148
true	5236	961.938	1921.86	2	1.59	2.82	43.52	64760	73	3	K.MTIAEFYDSTPDVFMR.R		18 - 33	>CH148
true	5239	961.938	1921.86	2	1.75	1.07	43.55	680300	54.2	3	K.MTIAEFYDSTPDVFMR.R		18 - 33	>CH148
true	4694	969.934	1937.85	2	0.02	5.3	40.78	285500	50.1	4	K.MTIAEFYDSTPDVFMR.R	Oxidation: 15	18 - 33	>CH148
true	4729	969.936	1937.85	2	1.31	2.7	40.98	2405000	105	4	K.MTIAEFYDSTPDVFMR.R	Oxidation: 1	18 - 33	>CH148
true	4682	969.936	1937.85	2	1.47	2.44	40.71	249000	33.5	4	K.MTIAEFYDSTPDVFMR.R	Oxidation: 15	18 - 33	>CH148
true	4720	969.936	1937.85	2	1.53	2.56	40.94	2489000	105.1	4	K.MTIAEFYDSTPDVFMR.R	Oxidation: 1	18 - 33	>CH148
true	4463	969.937	1937.85	2	2.34	2.14	39.71	125500	48.9	4	K.MTIAEFYDSTPDVFMR.R	Oxidation: 1	18 - 33	>CH148
true	4468	969.937	1937.85	2	2.93	1.7	39.74	271500	38.4	4	K.MTIAEFYDSTPDVFMR.R	Oxidation: 1	18 - 33	>CH148
true	4098	977.932	1953.85	2	0.34	2.7	38.12	748700	63.1	4	K.MTIAEFYDSTPDVFMR.R	Oxidation: 1, 15	18 - 33	>CH148
true	3975	977.933	1953.85	2	1.59	3.26	37.76	191400	70.3	4	K.MTIAEFYDSTPDVFMR.R	Oxidation: 1, 15	18 - 33	>CH148
false	5890	1062.95	2123.88	2	2.32	4.24	48.59	478300	25.9	2	K.MTIAEFYDSTPDVFMR.R	Manzi-carbene STWYVN: 13	18 - 33	>CH148
true	5865	1062.95	2123.88	2	2.35	3.96	48.34	130800	33.2	2	K.MTIAEFYDSTPDVFMR.R	Manzi-carbene STWYVN: 7	18 - 33	>CH148	48.71
true	5865	1062.95	2123.88	2	2.35	3.96	48.34	130800	33.2	3	K.MTIAEFYDSTPDVFMR.R	Manzi-carbene STWYVN: 2	18 - 33	>CH148	48.71
true	5495	1070.95	2139.88	2	0.92	5.44	45.2	662800	38.6	8	K.MTIAEFYDSTPDVFMR.R	Manzi-carbene STWYVN: 7; Oxidation: 15	18 - 33	>CH148	90.14
true	5624	1070.95	2139.88	2	1.55	2.37	46.25	3507000	30.2	9	K.MTIAEFYDSTPDVFMR.R	Manzi-carbene STWYVN: 2; Oxidation: 15	18 - 33	>CH148
true	5617	1070.95	2139.88	2	1.68	2.05	46.21	3448000	37.9	9	K.MTIAEFYDSTPDVFMR.R	Manzi-carbene STWYVN: 2; Oxidation: 15	18 - 33	>CH148
true	5416	1070.95	2139.88	2	1.75	3.74	44.77	192500	60.9	9	K.MTIAEFYDSTPDVFMR.R	Manzi-carbene STWYVN: 2; Oxidation: 15	18 - 33	>CH148	100
true	6155	1070.95	2139.88	2	2.11	4	51.31	128600	35.2	8	K.MTIAEFYDSTPDVFMR.R	Manzi-carbene STWYVN: 7; Oxidation: 15	18 - 33	>CH148	87.82
true	5376	1078.94	2155.87	2	0.52	3.9	44.52	3321000	51.2	7	K.MTIAEFYDSTPDVFMR.R	Manzi-carbene STWYVN: 2; Oxidation: 1, 15	18 - 33	>CH148	99.95
true	5381	1078.94	2155.87	2	0.96	2.72	44.56	3839000	43.2	7	K.MTIAEFYDSTPDVFMR.R	Manzi-carbene STWYVN: 2; Oxidation: 1, 15	18 - 33	>CH148	92.66
true	5386	1078.94	2155.87	2	0.96	1.73	44.6	4832000	41.8	7	K.MTIAEFYDSTPDVFMR.R	Manzi-carbene STWYVN: 2; Oxidation: 1, 15	18 - 33	>CH148	99.77
true	5196	1078.94	2155.87	2	0.99	2.87	43.28	1691000	34.9	2	K.MTIAEFYDSTPDVFMR.R	Manzi-carbene STWYVN: 13; Oxidation: 1, 15	18 - 33	>CH148
true	5159	1078.94	2155.87	2	1.1	3.31	43.11	1965000	54.9	7	K.MTIAEFYDSTPDVFMR.R	Manzi-carbene STWYVN: 2; Oxidation: 1, 15	18 - 33	>CH148	99.97
true	5264	1078.95	2155.87	2	1.6	4.15	43.72	1573000	30.1	7	K.MTIAEFYDSTPDVFMR.R	Manzi-carbene STWYVN: 2; Oxidation: 1, 15	18 - 33	>CH148	49.68
false	5941	1078.95	2155.87	2	1.65		49.08	186100	20.9	8	K.MTIAEFYDSTPDVFMR.R	Manzi-carbene STWYVN: 7; Oxidation: 1, 15	18 - 33	>CH148	50
false	2796	561.025	2240.07	4	1.12	2.47	33.2	1874000	21.4	1	K.RVGGKTSLSVNTYSGEVER.K	Manzi-carbene CKHA: 5	44 - 62	>CH148	50
false	2796	561.025	2240.07	4	1.12	2.47	33.2	1874000	21.4	1	K.RVGGKTSLSVNTYSGEVER.K	Manzi-carbene GILMFP: 8	44 - 62	>CH148	33.33
false	2796	561.025	2240.07	4	1.12	2.47	33.2	1874000	21.4	1	K.RVGGKTSLSVNTYSGEVER.K	Manzi-carbene STWYVN: 13	44 - 62	>CH148	12.5
true	1104	628.322	1881.94	3	1.24	1.92	26.61	222500	33.7	1	R.VGGKTSLSVNTYSGEVER.K		45 - 62	>CH148
true	2220	695.664	2083.97	3	1.59	1.66	30.72	3490000	67	3	R.VGGKTSLSVNTYSGEVER.K	Manzi-carbene CKHA: 4	45 - 62	>CH148
true	2185	695.664	2083.97	3	1.68	1.97	30.6	2604000	39.3	3	R.VGGKTSLSVNTYSGEVER.K	Manzi-carbene CKHA: 4	45 - 62	>CH148
true	1104	628.322	1881.94	3	1.24	1.92	26.61	222500	33.7	1	R.VGGKTSLSVNTYSGEVER.K		45 - 62	>CH148
true	2220	695.664	2083.97	3	1.59	1.66	30.72	3490000	67	3	R.VGGKTSLSVNTYSGEVER.K	Manzi-carbene GILMFP: 3	45 - 62	>CH148	44.99
true	2220	695.664	2083.97	3	1.59	1.66	30.72	3490000	67	3	R.VGGKTSLSVNTYSGEVER.K	Manzi-carbene GILMFP: 2	45 - 62	>CH148	44.99
true	2185	695.664	2083.97	3	1.68	1.97	30.6	2604000	39.3	3	R.VGGKTSLSVNTYSGEVER.K	Manzi-carbene GILMFP: 3	45 - 62	>CH148	33.33
true	2185	695.664	2083.97	3	1.68	2.09	30.6	2604000	39.3	3	R.VGGKTSLSVNTYSGEVER.K	Manzi-carbene GILMFP: 7	45 - 62	>CH148	33.33
true	2185	695.664	2083.97	3	1.68	1.97	30.6	2604000	39.3	3	R.VGGKTSLSVNTYSGEVER.K	Manzi-carbene GILMFP: 2	45 - 62	>CH148	33.33
true	3735	763.004	2285.99	3	-0.09	4.2	36.87	586500	41.5	14	R.VGGKTSLSVNTYSGEVER.K	Manzi-carbene GILMFP: 3, 7	45 - 62	>CH148	38.77
true	3735	763.004	2285.99	3	-0.09	4.2	36.87	586500	41.5	14	R.VGGKTSLSVNTYSGEVER.K	Manzi-carbene GILMFP: 2, 7	45 - 62	>CH148	38.77
true	4956	763.005	2285.99	3	0.66	3.18	42.04	602100	48.2	14	R.VGGKTSLSVNTYSGEVER.K	Manzi-carbene GILMFP: 2, 3	45 - 62	>CH148	33.33
true	4956	763.005	2285.99	3	0.66	3.44	42.04	602100	48.2	14	R.VGGKTSLSVNTYSGEVER.K	Manzi-carbene GILMFP: 2, 7	45 - 62	>CH148	33.33
true	4956	763.005	2285.99	3	0.66	3.44	42.04	602100	48.2	14	R.VGGKTSLSVNTYSGEVER.K	Manzi-carbene GILMFP: 3, 7	45 - 62	>CH148	33.33
true	3722	763.005	2285.99	3	0.67	2.05	36.83	448900	43.4	14	R.VGGKTSLSVNTYSGEVER.K	Manzi-carbene GILMFP: 3, 7	45 - 62	>CH148	33.33
true	3722	763.005	2285.99	3	0.67	1.35	36.83	448900	43.4	14	R.VGGKTSLSVNTYSGEVER.K	Manzi-carbene GILMFP: 2, 3	45 - 62	>CH148	33.33
true	3722	763.005	2285.99	3	0.67	2.05	36.83	448900	43.4	14	R.VGGKTSLSVNTYSGEVER.K	Manzi-carbene GILMFP: 2, 7	45 - 62	>CH148	33.33
true	3755	763.005	2285.99	3	1.22	2.33	36.91	601400	39.3	14	R.VGGKTSLSVNTYSGEVER.K	Manzi-carbene GILMFP: 3, 7	45 - 62	>CH148	41.72
true	3755	763.005	2285.99	3	1.22	2.33	36.91	601400	39.3	14	R.VGGKTSLSVNTYSGEVER.K	Manzi-carbene GILMFP: 2, 7	45 - 62	>CH148	41.72
true	5033	763.006	2285.99	3	1.56	4.31	42.38	428500	32.7	14	R.VGGKTSLSVNTYSGEVER.K	Manzi-carbene GILMFP: 2, 3	45 - 62	>CH148	33.33
true	5033	763.006	2285.99	3	1.56	4.31	42.38	428500	32.7	14	R.VGGKTSLSVNTYSGEVER.K	Manzi-carbene GILMFP: 2, 7	45 - 62	>CH148	33.33
true	5033	763.006	2285.99	3	1.56	4.31	42.38	428500	32.7	14	R.VGGKTSLSVNTYSGEVER.K	Manzi-carbene GILMFP: 3, 7	45 - 62	>CH148	33.33
true	3605	763.006	2285.99	3	1.81	3.45	36.48	289200	38.4	14	R.VGGKTSLSVNTYSGEVER.K	Manzi-carbene GILMFP: 2, 7	45 - 62	>CH148	45.59
true	3605	763.006	2285.99	3	1.81	3.45	36.48	289200	38.4	14	R.VGGKTSLSVNTYSGEVER.K	Manzi-carbene GILMFP: 3, 7	45 - 62	>CH148	45.59
true	3515	763.006	2285.99	3	1.97	3.23	36.14	172300	39.4	14	R.VGGKTSLSVNTYSGEVER.K	Manzi-carbene GILMFP: 2, 3	45 - 62	>CH148	33.33
true	3515	763.006	2285.99	3	1.97	3.23	36.14	172300	39.4	14	R.VGGKTSLSVNTYSGEVER.K	Manzi-carbene GILMFP: 2, 7	45 - 62	>CH148	33.33
true	3515	763.006	2285.99	3	1.97	3.23	36.14	172300	39.4	14	R.VGGKTSLSVNTYSGEVER.K	Manzi-carbene GILMFP: 3, 7	45 - 62	>CH148	33.33
true	1104	628.322	1881.94	3	1.24	1.92	26.61	222500	33.7	1	R.VGGKTSLSVNTYSGEVER.K		45 - 62	>CH148
true	2220	695.664	2083.97	3	1.59	1.66	30.72	3490000	67	3	R.VGGKTSLSVNTYSGEVER.K	Manzi-carbene STWYVN: 1	45 - 62	>CH148	52.69
true	2185	695.664	2083.97	3	1.68	2.09	30.6	2604000	39.3	3	R.VGGKTSLSVNTYSGEVER.K	Manzi-carbene STWYVN: 6	45 - 62	>CH148	21
true	2185	695.664	2083.97	3	1.68	1.97	30.6	2604000	39.3	3	R.VGGKTSLSVNTYSGEVER.K	Manzi-carbene STWYVN: 5	45 - 62	>CH148	21
true	2185	695.664	2083.97	3	1.68	1.97	30.6	2604000	39.3	3	R.VGGKTSLSVNTYSGEVER.K	Manzi-carbene STWYVN: 1	45 - 62	>CH148	21
true	2185	695.664	2083.97	3	1.68	2.09	30.6	2604000	39.3	3	R.VGGKTSLSVNTYSGEVER.K	Manzi-carbene STWYVN: 8	45 - 62	>CH148	21
false	2753	695.664	2083.97	3	1.97	7.61	32.99	239200	16.8	3	R.VGGKTSLSVNTYSGEVER.K	Manzi-carbene STWYVN: 11	45 - 62	>CH148	14.29
true	3735	763.004	2285.99	3	-0.09	4.2	36.87	586500	41.5	14	R.VGGKTSLSVNTYSGEVER.K	Manzi-carbene STWYVN: 1, 5	45 - 62	>CH148	34.79
true	4956	763.005	2285.99	3	0.66	2.99	42.04	602100	48.2	14	R.VGGKTSLSVNTYSGEVER.K	Manzi-carbene STWYVN: 8, 9	45 - 62	>CH148	24.53
true	4956	763.005	2285.99	3	0.66	3.18	42.04	602100	48.2	14	R.VGGKTSLSVNTYSGEVER.K	Manzi-carbene STWYVN: 6, 8	45 - 62	>CH148	24.53
true	4956	763.005	2285.99	3	0.66	3.28	42.04	602100	48.2	14	R.VGGKTSLSVNTYSGEVER.K	Manzi-carbene STWYVN: 1, 5	45 - 62	>CH148	24.53
true	4956	763.005	2285.99	3	0.66	3.39	42.04	602100	48.2	14	R.VGGKTSLSVNTYSGEVER.K	Manzi-carbene STWYVN: 5, 6	45 - 62	>CH148	24.53
true	3722	763.005	2285.99	3	0.67	2.93	36.83	448900	43.4	14	R.VGGKTSLSVNTYSGEVER.K	Manzi-carbene STWYVN: 6, 8	45 - 62	>CH148	19.79
true	3722	763.005	2285.99	3	0.67	2.74	36.83	448900	43.4	14	R.VGGKTSLSVNTYSGEVER.K	Manzi-carbene STWYVN: 8, 9	45 - 62	>CH148	19.79
true	3722	763.005	2285.99	3	0.67	1.8	36.83	448900	43.4	14	R.VGGKTSLSVNTYSGEVER.K	Manzi-carbene STWYVN: 9, 10	45 - 62	>CH148	19.79
true	3722	763.005	2285.99	3	0.67	1.77	36.83	448900	43.4	14	R.VGGKTSLSVNTYSGEVER.K	Manzi-carbene STWYVN: 1, 5	45 - 62	>CH148	19.79
true	3722	763.005	2285.99	3	0.67	1.8	36.83	448900	43.4	14	R.VGGKTSLSVNTYSGEVER.K	Manzi-carbene STWYVN: 5, 6	45 - 62	>CH148	19.79
true	3755	763.005	2285.99	3	1.22	2.33	36.91	601400	39.3	14	R.VGGKTSLSVNTYSGEVER.K	Manzi-carbene STWYVN: 1, 5	45 - 62	>CH148	42.05
true	5033	763.006	2285.99	3	1.56	4.31	42.38	428500	32.7	14	R.VGGKTSLSVNTYSGEVER.K	Manzi-carbene STWYVN: 6, 8	45 - 62	>CH148	24.49
true	5033	763.006	2285.99	3	1.56	4.31	42.38	428500	32.7	14	R.VGGKTSLSVNTYSGEVER.K	Manzi-carbene STWYVN: 5, 6	45 - 62	>CH148	24.49
true	5033	763.006	2285.99	3	1.56	4.31	42.38	428500	32.7	14	R.VGGKTSLSVNTYSGEVER.K	Manzi-carbene STWYVN: 1, 5	45 - 62	>CH148	24.49
true	5033	763.006	2285.99	3	1.56	4.31	42.38	428500	32.7	14	R.VGGKTSLSVNTYSGEVER.K	Manzi-carbene STWYVN: 8, 9	45 - 62	>CH148	24.49
true	3605	763.006	2285.99	3	1.81	3.18	36.48	289200	33.2	14	R.VGGKTSLSVNTYSGEVER.K	Manzi-carbene STWYVN: 5, 6	45 - 62	>CH148	26.45
true	5420	763.006	2285.99	3	1.84	8.66	44.8	258200	35	5	R.VGGKTSLSVNTYSGEVER.K	Manzi-carbene STWYVN: 11, 12	45 - 62	>CH148	80.54
true	3515	763.006	2285.99	3	1.97	2.97	36.14	172300	39.7	14	R.VGGKTSLSVNTYSGEVER.K	Manzi-carbene STWYVN: 8, 9	45 - 62	>CH148	20.76
false	5793	763.006	2285.99	3	1.98	3.7	47.69	42150	17.3	11	R.VGGKTSLSVNTYSGEVER.K	Manzi-carbene STWYVN: 10, 11	45 - 62	>CH148	16.67
true	1597	514.586	1540.74	3	-1.03	2.5	28.45	298300	37.6	6	K.TSLSVNTYSGEVER.K		49 - 62	>CH148
true	1507	771.376	1540.74	2	0.25	3.02	28.1	566500	31.9	6	K.TSLSVNTYSGEVER.K		49 - 62	>CH148
true	1638	771.376	1540.74	2	0.9	2.32	28.55	6454000	76.3	6	K.TSLSVNTYSGEVER.K		49 - 62	>CH148
true	1906	771.378	1540.74	2	3.09	5	29.54	457400	33	6	K.TSLSVNTYSGEVER.K		49 - 62	>CH148
true	3468	872.389	1742.76	2	0.75	3.18	35.99	14360000	68.3	8	K.TSLSVNTYSGEVER.K	Manzi-carbene RDEQ: 13	49 - 62	>CH148	48.71
true	3468	872.389	1742.76	2	0.75	3.18	35.99	14360000	68.3	8	K.TSLSVNTYSGEVER.K	Manzi-carbene RDEQ: 14	49 - 62	>CH148	48.71
true	3482	872.389	1742.76	2	1.37	4.97	36.04	8732000	71.1	8	K.TSLSVNTYSGEVER.K	Manzi-carbene RDEQ: 13	49 - 62	>CH148	37.82
true	3482	872.389	1742.76	2	1.37	4.97	36.04	8732000	71.1	8	K.TSLSVNTYSGEVER.K	Manzi-carbene RDEQ: 14	49 - 62	>CH148	37.82
true	3585	872.389	1742.76	2	1.54	3.34	36.43	1871000	42.4	11	K.TSLSVNTYSGEVER.K	Manzi-carbene RDEQ: 11	49 - 62	>CH148	34.42
true	1597	514.586	1540.74	3	-1.03	2.5	28.45	298300	37.6	6	K.TSLSVNTYSGEVER.K		49 - 62	>CH148
true	3669	581.928	1742.76	3	1.16	2.31	36.68	2613000	50.9	14	K.TSLSVNTYSGEVER.K	Manzi-carbene GILMFP: 3	49 - 62	>CH148
true	3686	581.929	1742.76	3	1.67	3.22	36.73	2504000	32	14	K.TSLSVNTYSGEVER.K	Manzi-carbene GILMFP: 3	49 - 62	>CH148
true	1507	771.376	1540.74	2	0.25	3.02	28.1	566500	31.9	6	K.TSLSVNTYSGEVER.K		49 - 62	>CH148
true	1638	771.376	1540.74	2	0.9	2.32	28.55	6454000	76.3	6	K.TSLSVNTYSGEVER.K		49 - 62	>CH148
true	1906	771.378	1540.74	2	3.09	5	29.54	457400	33	6	K.TSLSVNTYSGEVER.K		49 - 62	>CH148
true	3838	872.388	1742.76	2	0.2	3.06	37.17	16510000	76.1	14	K.TSLSVNTYSGEVER.K	Manzi-carbene GILMFP: 3	49 - 62	>CH148
true	3468	872.389	1742.76	2	0.75	2.98	35.99	14360000	47.1	12	K.TSLSVNTYSGEVER.K	Manzi-carbene GILMFP: 10	49 - 62	>CH148
true	4665	872.389	1742.76	2	1.2	2.43	40.61	4075000	31.2	12	K.TSLSVNTYSGEVER.K	Manzi-carbene GILMFP: 10	49 - 62	>CH148
true	3482	872.389	1742.76	2	1.37	2.89	36.04	8732000	57	12	K.TSLSVNTYSGEVER.K	Manzi-carbene GILMFP: 10	49 - 62	>CH148	99.96
true	3848	872.389	1742.76	2	1.44	2.63	37.21	16890000	70.2	14	K.TSLSVNTYSGEVER.K	Manzi-carbene GILMFP: 3	49 - 62	>CH148	100
true	3657	872.389	1742.76	2	1.52	5.09	36.64	35000000	83.7	14	K.TSLSVNTYSGEVER.K	Manzi-carbene GILMFP: 3	49 - 62	>CH148	100
true	3585	872.389	1742.76	2	1.54	3.19	36.43	1871000	40.7	12	K.TSLSVNTYSGEVER.K	Manzi-carbene GILMFP: 10	49 - 62	>CH148	97.16
true	3641	872.389	1742.76	2	1.63	2.43	36.59	18900000	68	14	K.TSLSVNTYSGEVER.K	Manzi-carbene GILMFP: 3	49 - 62	>CH148	100
false	5660	973.402	1944.79	2	1.74	3.41	46.54	156800	21.2	2	K.TSLSVNTYSGEVER.K	Manzi-carbene GILMFP: 3, 10	49 - 62	>CH148
true	1597	514.586	1540.74	3	-1.03	2.5	28.45	298300	37.6	6	K.TSLSVNTYSGEVER.K		49 - 62	>CH148
true	3669	581.928	1742.76	3	1.16	2.31	36.68	2613000	50.9	19	K.TSLSVNTYSGEVER.K	Manzi-carbene STWYVN: 5	49 - 62	>CH148	24.33
true	3669	581.928	1742.76	3	1.16	2.31	36.68	2613000	50.9	15	K.TSLSVNTYSGEVER.K	Manzi-carbene STWYVN: 4	49 - 62	>CH148	24.33
true	3669	581.928	1742.76	3	1.16	2.31	36.68	2613000	50.9	13	K.TSLSVNTYSGEVER.K	Manzi-carbene STWYVN: 1	49 - 62	>CH148	24.33
true	3669	581.928	1742.76	3	1.16	2.31	36.68	2613000	50.9	14	K.TSLSVNTYSGEVER.K	Manzi-carbene STWYVN: 2	49 - 62	>CH148	24.33
true	3686	581.929	1742.76	3	1.67	3.22	36.73	2504000	32	15	K.TSLSVNTYSGEVER.K	Manzi-carbene STWYVN: 4	49 - 62	>CH148	14.24
true	3686	581.929	1742.76	3	1.67	3.22	36.73	2504000	32	14	K.TSLSVNTYSGEVER.K	Manzi-carbene STWYVN: 2	49 - 62	>CH148	14.24
true	3686	581.929	1742.76	3	1.67	3.22	36.73	2504000	32	13	K.TSLSVNTYSGEVER.K	Manzi-carbene STWYVN: 1	49 - 62	>CH148	14.24
true	3686	581.929	1742.76	3	1.67	3.22	36.73	2504000	32	17	K.TSLSVNTYSGEVER.K	Manzi-carbene STWYVN: 8	49 - 62	>CH148	14.24
true	3686	581.929	1742.76	3	1.67	3.22	36.73	2504000	32	18	K.TSLSVNTYSGEVER.K	Manzi-carbene STWYVN: 7	49 - 62	>CH148	14.24
true	3686	581.929	1742.76	3	1.67	3.22	36.73	2504000	32	18	K.TSLSVNTYSGEVER.K	Manzi-carbene STWYVN: 6	49 - 62	>CH148	14.24
true	3686	581.929	1742.76	3	1.67	3.22	36.73	2504000	32	19	K.TSLSVNTYSGEVER.K	Manzi-carbene STWYVN: 5	49 - 62	>CH148	14.24
false	5054	649.271	1944.79	3	3.44	4.28	42.48	202300	17.2	4	K.TSLSVNTYSGEVER.K	Manzi-carbene STWYVN: 7, 8	49 - 62	>CH148	16.67
true	1507	771.376	1540.74	2	0.25	3.02	28.1	566500	31.9	6	K.TSLSVNTYSGEVER.K		49 - 62	>CH148
true	1638	771.376	1540.74	2	0.9	2.32	28.55	6454000	76.3	6	K.TSLSVNTYSGEVER.K		49 - 62	>CH148
true	1906	771.378	1540.74	2	3.09	5	29.54	457400	33	6	K.TSLSVNTYSGEVER.K		49 - 62	>CH148
true	3838	872.388	1742.76	2	0.2	3.03	37.17	16510000	76.2	14	K.TSLSVNTYSGEVER.K	Manzi-carbene STWYVN: 2	49 - 62	>CH148	61.99
true	3468	872.389	1742.76	2	0.75	3.21	35.99	14360000	68.3	9	K.TSLSVNTYSGEVER.K	Manzi-carbene STWYVN: 12	49 - 62	>CH148	97.19
true	3308	872.389	1742.76	2	1	3.22	35.13	619000	48.5	18	K.TSLSVNTYSGEVER.K	Manzi-carbene STWYVN: 7	49 - 62	>CH148	28.75
true	3308	872.389	1742.76	2	1	3.22	35.13	619000	48.5	18	K.TSLSVNTYSGEVER.K	Manzi-carbene STWYVN: 6	49 - 62	>CH148	28.75
true	3249	872.389	1742.76	2	1.16	4.28	34.85	484500	43.7	18	K.TSLSVNTYSGEVER.K	Manzi-carbene STWYVN: 6	49 - 62	>CH148	44.69
true	3249	872.389	1742.76	2	1.16	4.28	34.85	484500	43.7	18	K.TSLSVNTYSGEVER.K	Manzi-carbene STWYVN: 7	49 - 62	>CH148	44.69
true	4665	872.389	1742.76	2	1.2	2.3	40.61	4075000	55.1	17	K.TSLSVNTYSGEVER.K	Manzi-carbene STWYVN: 8	49 - 62	>CH148	89.52
true	3455	872.389	1742.76	2	1.2	1.92	35.95	5229000	38.4	17	K.TSLSVNTYSGEVER.K	Manzi-carbene STWYVN: 8	49 - 62	>CH148	78.56
true	3482	872.389	1742.76	2	1.37	4.9	36.04	8732000	71.1	9	K.TSLSVNTYSGEVER.K	Manzi-carbene STWYVN: 12	49 - 62	>CH148	84.01
true	3848	872.389	1742.76	2	1.44	2.81	37.21	16890000	69.7	15	K.TSLSVNTYSGEVER.K	Manzi-carbene STWYVN: 4	49 - 62	>CH148	40.67
true	3657	872.389	1742.76	2	1.52	5.33	36.64	35000000	83.2	15	K.TSLSVNTYSGEVER.K	Manzi-carbene STWYVN: 4	49 - 62	>CH148	45.67
true	3585	872.389	1742.76	2	1.54	2.77	36.43	1871000	46.8	17	K.TSLSVNTYSGEVER.K	Manzi-carbene STWYVN: 8	49 - 62	>CH148	25.06
true	3049	872.389	1742.76	2	1.62	3.19	34.08	2582000	40.7	17	K.TSLSVNTYSGEVER.K	Manzi-carbene STWYVN: 8	49 - 62	>CH148	78.66
true	4659	872.389	1742.76	2	1.62	4.19	40.57	2070000	45	17	K.TSLSVNTYSGEVER.K	Manzi-carbene STWYVN: 8	49 - 62	>CH148	87.37
true	3641	872.389	1742.76	2	1.63	2.73	36.59	18900000	67.6	15	K.TSLSVNTYSGEVER.K	Manzi-carbene STWYVN: 4	49 - 62	>CH148	70.95
true	3704	872.389	1742.76	2	1.86	3.21	36.78	892500	31.5	18	K.TSLSVNTYSGEVER.K	Manzi-carbene STWYVN: 6	49 - 62	>CH148	29.54
true	3704	872.389	1742.76	2	1.86	3.21	36.78	892500	31.5	19	K.TSLSVNTYSGEVER.K	Manzi-carbene STWYVN: 5	49 - 62	>CH148	29.54
true	5198	973.401	1944.79	2	1.17	2.22	43.28	1027000	57.5	7	K.TSLSVNTYSGEVER.K	Manzi-carbene STWYVN: 1, 2	49 - 62	>CH148	72.24
true	4571	973.401	1944.79	2	1.22	1.83	40.16	452300	42.6	9	K.TSLSVNTYSGEVER.K	Manzi-carbene STWYVN: 5, 6	49 - 62	>CH148	84.65
true	5181	973.401	1944.79	2	1.55	2.49	43.19	1049000	44	8	K.TSLSVNTYSGEVER.K	Manzi-carbene STWYVN: 2, 4	49 - 62	>CH148	34.26
true	5171	973.402	1944.79	2	1.65	2.89	43.15	1044000	38.3	8	K.TSLSVNTYSGEVER.K	Manzi-carbene STWYVN: 2, 4	49 - 62	>CH148	98.36
false	4629	973.402	1944.79	2	1.71	2.24	40.41	554700	20.4	1	K.TSLSVNTYSGEVER.K	Manzi-carbene STWYVN: 1, 12	49 - 62	>CH148
false	4471	973.402	1944.79	2	2.14	3.67	39.75	313900	29.9	7	K.TSLSVNTYSGEVER.K	Manzi-carbene STWYVN: 4, 5	49 - 62	>CH148	32.85
true	1061	557.287	1668.83	3	3.39	3.4	26.51	52570000	126.1	1	K.TSLSVNTYSGEVERK.N		49 - 63	>CH148
true	2357	624.626	1870.86	3	0.88	2.2	31.27	28940000	136.7	4	K.TSLSVNTYSGEVERK.N	Manzi-carbene RDEQ: 14	49 - 63	>CH148	98.95
true	2357	624.626	1870.86	3	0.88	2.2	31.27	28940000	136.7	4	K.TSLSVNTYSGEVERK.N	Manzi-carbene CKHA: 15	49 - 63	>CH148	49.74
false	2867	624.627	1870.86	3	1.08	2.96	33.48	3991000	15	4	K.TSLSVNTYSGEVERK.N	Manzi-carbene RDEQ: 11	49 - 63	>CH148
true	2366	624.627	1870.86	3	1.21	2	31.31	24930000	117.2	4	K.TSLSVNTYSGEVERK.N	Manzi-carbene RDEQ: 14	49 - 63	>CH148	98.47
true	2366	624.627	1870.86	3	1.21	2	31.31	24930000	117.2	4	K.TSLSVNTYSGEVERK.N	Manzi-carbene CKHA: 15	49 - 63	>CH148	49.61
true	2350	624.627	1870.86	3	1.38	2.82	31.23	10950000	116.7	4	K.TSLSVNTYSGEVERK.N	Manzi-carbene CKHA: 15	49 - 63	>CH148	49.63
true	2350	624.627	1870.86	3	1.38	2.82	31.23	10950000	116.7	4	K.TSLSVNTYSGEVERK.N	Manzi-carbene RDEQ: 14	49 - 63	>CH148	49.63
false	1881	624.627	1870.86	3	2.26	4.73	29.48	2360000	19.2	4	K.TSLSVNTYSGEVERK.N	Manzi-carbene RDEQ: 13	49 - 63	>CH148	33.33
true	1061	557.287	1668.83	3	3.39	3.4	26.51	52570000	126.1	1	K.TSLSVNTYSGEVERK.N		49 - 63	>CH148
true	2357	624.626	1870.86	3	0.88	2.36	31.27	28940000	70.5	3	K.TSLSVNTYSGEVERK.N	Manzi-carbene GILMFP: 10	49 - 63	>CH148
true	2366	624.627	1870.86	3	1.2	1.95	31.31	24930000	70.8	3	K.TSLSVNTYSGEVERK.N	Manzi-carbene GILMFP: 10	49 - 63	>CH148
true	2350	624.627	1870.86	3	1.38	3.04	31.23	10950000	70	3	K.TSLSVNTYSGEVERK.N	Manzi-carbene GILMFP: 10	49 - 63	>CH148
true	2863	624.627	1870.86	3	1.46	1.45	33.45	1110000	55.5	2	K.TSLSVNTYSGEVERK.N	Manzi-carbene GILMFP: 3	49 - 63	>CH148
true	1061	557.287	1668.83	3	3.39	3.4	26.51	52570000	126.1	1	K.TSLSVNTYSGEVERK.N		49 - 63	>CH148
true	2357	624.626	1870.86	3	0.88	2.18	31.27	28940000	98.8	3	K.TSLSVNTYSGEVERK.N	Manzi-carbene STWYVN: 12	49 - 63	>CH148	99.99
true	2366	624.627	1870.86	3	1.2	1.91	31.31	24930000	82.5	3	K.TSLSVNTYSGEVERK.N	Manzi-carbene STWYVN: 12	49 - 63	>CH148	99.76
true	2350	624.627	1870.86	3	1.38	2.98	31.23	10950000	81.7	3	K.TSLSVNTYSGEVERK.N	Manzi-carbene STWYVN: 12	49 - 63	>CH148	99.77
true	2863	624.627	1870.86	3	1.46	1.45	33.45	1110000	55.5	2	K.TSLSVNTYSGEVERK.N	Manzi-carbene STWYVN: 2	49 - 63	>CH148	38.18
true	2863	624.627	1870.86	3	1.46	1.45	33.45	1110000	55.5	2	K.TSLSVNTYSGEVERK.N	Manzi-carbene STWYVN: 1	49 - 63	>CH148	38.18
true	1570	448.239	894.463	2	1.03	5.17	28.35	25730000	35.9	3	K.NINYIMK.H		64 - 70	>CH148
true	1557	448.24	894.463	2	1.39	1.61	28.29	120200	34.9	3	K.NINYIMK.H		64 - 70	>CH148
true	675	456.237	910.458	2	0.84	3.54	24.98	1383000	30.6	2	K.NINYIMK.H	Oxidation: 6	64 - 70	>CH148
false	3970	549.254	1096.49	2	5.32	3.89	37.75	534600	28.2	4	K.NINYIMK.H	Manzi-carbene CKHA: 7	64 - 70	>CH148
false	3240	557.249	1112.48	2	0.61	4.89	34.83	19620000	20.9	3	K.NINYIMK.H	Manzi-carbene CKHA: 7; Oxidation: 6	64 - 70	>CH148
true	1570	448.239	894.463	2	1.03	5.17	28.35	25730000	35.9	3	K.NINYIMK.H		64 - 70	>CH148
true	1557	448.24	894.463	2	1.39	1.61	28.29	120200	34.9	3	K.NINYIMK.H		64 - 70	>CH148
true	675	456.237	910.458	2	0.84	3.54	24.98	1383000	30.6	2	K.NINYIMK.H	Oxidation: 6	64 - 70	>CH148
false	4143	549.251	1096.49	2	0.51	2.17	38.27	2478000	19.6	4	K.NINYIMK.H	Manzi-carbene GILMFP: 5	64 - 70	>CH148
false	3970	549.254	1096.49	2	5.32	3.89	37.75	534600	28.2	4	K.NINYIMK.H	Manzi-carbene GILMFP: 6	64 - 70	>CH148
false	3281	557.249	1112.48	2	1.48	1.54	35	18800000	26.8	4	K.NINYIMK.H	Manzi-carbene GILMFP: 5; Oxidation: 6	64 - 70	>CH148
false	3313	557.25	1112.48	2	2.19	2.45	35.17	2195000	23.8	1	K.NINYIMK.H	Manzi-carbene GILMFP: 2; Oxidation: 6	64 - 70	>CH148
false	5398	650.264	1298.51	2	0.6	4.78	44.68	836300	21.7	2	K.NINYIMK.H	Manzi-carbene GILMFP: 2, 6	64 - 70	>CH148
false	5425	650.264	1298.51	2	0.93	6.01	44.84	4449000	28	1	K.NINYIMK.H	Manzi-carbene GILMFP: 5, 6	64 - 70	>CH148
true	1570	448.239	894.463	2	1.03	5.17	28.35	25730000	35.9	3	K.NINYIMK.H		64 - 70	>CH148
true	1557	448.24	894.463	2	1.39	1.61	28.29	120200	34.9	3	K.NINYIMK.H		64 - 70	>CH148
true	675	456.237	910.458	2	0.84	3.54	24.98	1383000	30.6	2	K.NINYIMK.H	Oxidation: 6	64 - 70	>CH148
false	4207	549.251	1096.49	2	0.2	14.2	38.53	21770000	22.5	3	K.NINYIMK.H	Manzi-carbene STWYVN: 4	64 - 70	>CH148
false	4550	557.249	1112.48	2	1.06	1.28	40.11	3835000	15.3	1	K.NINYIMK.H	Manzi-carbene STWYVN: 4; Oxidation: 6	64 - 70	>CH148
false	5356	650.264	1298.51	2	1.89	85.29	44.37	823000	18.9	1	K.NINYIMK.H	Manzi-carbene STWYVN: 3, 4	64 - 70	>CH148
false	5614	658.262	1314.51	2	2.46	4.93	46.17	229200	21.4	1	K.NINYIMK.H	Manzi-carbene STWYVN: 1, 4; Oxidation: 6	64 - 70	>CH148
true	1484	476.592	1426.75	3	2.82	1.28	28.05	45810000	55.6	1	K.EVIVTADHSVMVK.R		86 - 98	>CH148
true	1029	481.923	1442.74	3	1.17	3.03	26.42	29770000	52.5	3	K.EVIVTADHSVMVK.R	Oxidation: 11	86 - 98	>CH148
true	3349	543.933	1628.77	3	1.46	2.96	35.45	7279000	33.4	2	K.EVIVTADHSVMVK.R	Manzi-carbene CKHA: 13	86 - 98	>CH148
true	3358	543.933	1628.77	3	1.96	4.27	35.49	11400000	35.3	2	K.EVIVTADHSVMVK.R	Manzi-carbene CKHA: 13	86 - 98	>CH148
true	2969	549.264	1644.77	3	2.23	2.43	33.82	11060000	46.4	3	K.EVIVTADHSVMVK.R	Manzi-carbene CKHA: 6; Oxidation: 11	86 - 98	>CH148	63.15
true	2999	549.265	1644.77	3	2.47	4.57	33.91	27310000	38.9	3	K.EVIVTADHSVMVK.R	Manzi-carbene CKHA: 6; Oxidation: 11	86 - 98	>CH148	59.36
true	2984	549.265	1644.77	3	2.62	1.36	33.87	35000000	34	3	K.EVIVTADHSVMVK.R	Manzi-carbene RDEQ: 1; Oxidation: 11	86 - 98	>CH148	95.13
true	1049	722.378	1442.74	2	-1.6	2.83	26.47	5049000	79.2	3	K.EVIVTADHSVMVK.R	Oxidation: 11	86 - 98	>CH148
true	1484	476.592	1426.75	3	2.82	1.28	28.05	45810000	55.6	1	K.EVIVTADHSVMVK.R		86 - 98	>CH148
true	1029	481.923	1442.74	3	1.17	3.03	26.42	29770000	52.5	3	K.EVIVTADHSVMVK.R	Oxidation: 11	86 - 98	>CH148
true	3349	543.933	1628.77	3	1.46	2.96	35.45	7279000	33.4	2	K.EVIVTADHSVMVK.R	Manzi-carbene GILMFP: 11	86 - 98	>CH148
true	3358	543.933	1628.77	3	1.96	4.27	35.49	11400000	35.3	2	K.EVIVTADHSVMVK.R	Manzi-carbene GILMFP: 11	86 - 98	>CH148
true	2969	549.264	1644.77	3	2.23	2.43	33.82	11060000	30.4	3	K.EVIVTADHSVMVK.R	Manzi-carbene GILMFP: 3; Oxidation: 11	86 - 98	>CH148
true	2999	549.265	1644.77	3	2.47	5.78	33.91	27310000	43.5	3	K.EVIVTADHSVMVK.R	Manzi-carbene GILMFP: 3; Oxidation: 11	86 - 98	>CH148
true	2984	549.265	1644.77	3	2.62	1.3	33.87	35000000	41.2	3	K.EVIVTADHSVMVK.R	Manzi-carbene GILMFP: 3; Oxidation: 11	86 - 98	>CH148
true	1049	722.378	1442.74	2	-1.6	2.83	26.47	5049000	79.2	3	K.EVIVTADHSVMVK.R	Oxidation: 11	86 - 98	>CH148
true	1484	476.592	1426.75	3	2.82	1.28	28.05	45810000	55.6	1	K.EVIVTADHSVMVK.R		86 - 98	>CH148
true	1029	481.923	1442.74	3	1.17	3.03	26.42	29770000	52.5	3	K.EVIVTADHSVMVK.R	Oxidation: 11	86 - 98	>CH148
true	3349	543.933	1628.77	3	1.46	2.96	35.45	7279000	33.4	2	K.EVIVTADHSVMVK.R	Manzi-carbene STWYVN: 12	86 - 98	>CH148	78.71
true	3358	543.933	1628.77	3	1.96	4.27	35.49	11400000	35.3	2	K.EVIVTADHSVMVK.R	Manzi-carbene STWYVN: 12	86 - 98	>CH148	48.56
true	3358	543.933	1628.77	3	1.96	4.33	35.49	11400000	35.3	2	K.EVIVTADHSVMVK.R	Manzi-carbene STWYVN: 10	86 - 98	>CH148	48.56
true	2969	549.264	1644.77	3	2.23	2.7	33.82	11060000	46.3	3	K.EVIVTADHSVMVK.R	Manzi-carbene STWYVN: 5; Oxidation: 11	86 - 98	>CH148	62.31
true	2999	549.265	1644.77	3	2.47	5.8	33.91	27310000	45.7	3	K.EVIVTADHSVMVK.R	Manzi-carbene STWYVN: 4; Oxidation: 11	86 - 98	>CH148	41.09
true	2984	549.265	1644.77	3	2.62	1.34	33.87	35000000	34	3	K.EVIVTADHSVMVK.R	Manzi-carbene STWYVN: 2; Oxidation: 11	86 - 98	>CH148	66.35
true	1049	722.378	1442.74	2	-1.6	2.83	26.47	5049000	79.2	3	K.EVIVTADHSVMVK.R	Oxidation: 11	86 - 98	>CH148

## Sheet: MS2_CH148_DTD-AesN_R25
OK	Cmpd.	m/z meas.	Mr calc.	z	Δ m/z [ppm]	RMS90 [ppm]	Rt [min]	Int.	Score	#Cmpds.	Sequence	Modifications	Range	Protein	Site [%]
true	2417	802.905	1603.79	2	0.48	1.94	34.69	1868000	41.7	10	-.DTDAVVGDTIIDVSGK.K		1 - 16	>CH148
true	2492	802.905	1603.79	2	0.59	1.78	35.21	3742000	54.4	10	-.DTDAVVGDTIIDVSGK.K		1 - 16	>CH148
true	2697	802.905	1603.79	2	0.77	1.69	36.36	6424000	92.8	10	-.DTDAVVGDTIIDVSGK.K		1 - 16	>CH148
true	2499	802.905	1603.79	2	0.89	1.81	35.25	4155000	69.9	10	-.DTDAVVGDTIIDVSGK.K		1 - 16	>CH148
true	2409	802.905	1603.79	2	0.95	3.05	34.64	2028000	46.1	10	-.DTDAVVGDTIIDVSGK.K		1 - 16	>CH148
true	2751	802.905	1603.79	2	1.13	1.52	36.77	3412000	89.5	10	-.DTDAVVGDTIIDVSGK.K		1 - 16	>CH148
true	2685	802.905	1603.79	2	1.45	2.92	36.32	3405000	59.1	10	-.DTDAVVGDTIIDVSGK.K		1 - 16	>CH148
true	2761	802.907	1603.79	2	3.72	4.67	36.81	53110000	112.0	10	-.DTDAVVGDTIIDVSGK.K		1 - 16	>CH148
true	2775	802.91	1603.79	2	6.58	4.48	36.85	65790000	112.0	10	-.DTDAVVGDTIIDVSGK.K		1 - 16	>CH148
true	3621	903.917	1805.82	2	0.36	1.8	43.14	2277000	31.4	9	-.DTDAVVGDTIIDVSGK.K	Manzi-carbene RDEQ: 12	1 - 16	>CH148	61.37
true	3686	903.917	1805.82	2	0.7	2.21	43.69	5632000	59.0	9	-.DTDAVVGDTIIDVSGK.K	Manzi-carbene RDEQ: 12	1 - 16	>CH148	97.75
true	3681	903.917	1805.82	2	0.82	3	43.66	4910000	53.6	9	-.DTDAVVGDTIIDVSGK.K	Manzi-carbene RDEQ: 12	1 - 16	>CH148	96.35
true	3675	903.917	1805.82	2	0.97	1.01	43.61	4586000	51.6	9	-.DTDAVVGDTIIDVSGK.K	Manzi-carbene RDEQ: 8	1 - 16	>CH148	89.37
true	4230	903.917	1805.82	2	1.09	1.74	48.92	276400	57.7	4	-.DTDAVVGDTIIDVSGK.K	Manzi-carbene RDEQ: 1	1 - 16	>CH148	94.74
true	3924	903.918	1805.82	2	1.2	1.31	45.89	1652000	56.7	9	-.DTDAVVGDTIIDVSGK.K	Manzi-carbene CKHA: 16	1 - 16	>CH148	99.34
true	3929	903.918	1805.82	2	1.39	2.55	45.93	937400	56.4	9	-.DTDAVVGDTIIDVSGK.K	Manzi-carbene CKHA: 16	1 - 16	>CH148	99.8
true	3484	903.918	1805.82	2	1.77	1.89	41.95	217600	34.4	9	-.DTDAVVGDTIIDVSGK.K	Manzi-carbene RDEQ: 12	1 - 16	>CH148	66.9
false	4134	1004.93	2007.84	2	0.03	1.21	47.92	138800	26.4	1	-.DTDAVVGDTIIDVSGK.K	Manzi-carbene RDEQ: 1, 8	1 - 16	>CH148	52.95
false	4091	1004.93	2007.84	2	1.04	2.09	47.5	70950	21.1	2	-.DTDAVVGDTIIDVSGK.K	Manzi-carbene RDEQ: 8, 12	1 - 16	>CH148
false	4301	1004.93	2007.84	2	1.22	2.16	49.65	117900	18.2	1	-.DTDAVVGDTIIDVSGK.K	Manzi-carbene RDEQ: 12; Manzi-carbene CKHA: 16	1 - 16	>CH148	33.33
true	2417	802.905	1603.79	2	0.48	1.94	34.69	1868000	41.7	10	-.DTDAVVGDTIIDVSGK.K		1 - 16	>CH148
true	2492	802.905	1603.79	2	0.59	1.78	35.21	3742000	54.4	10	-.DTDAVVGDTIIDVSGK.K		1 - 16	>CH148
true	2697	802.905	1603.79	2	0.77	1.69	36.36	6424000	92.8	10	-.DTDAVVGDTIIDVSGK.K		1 - 16	>CH148
true	2499	802.905	1603.79	2	0.89	1.81	35.25	4155000	69.9	10	-.DTDAVVGDTIIDVSGK.K		1 - 16	>CH148
true	2409	802.905	1603.79	2	0.95	3.05	34.64	2028000	46.1	10	-.DTDAVVGDTIIDVSGK.K		1 - 16	>CH148
true	2751	802.905	1603.79	2	1.13	1.52	36.77	3412000	89.5	10	-.DTDAVVGDTIIDVSGK.K		1 - 16	>CH148
true	2685	802.905	1603.79	2	1.45	2.92	36.32	3405000	59.1	10	-.DTDAVVGDTIIDVSGK.K		1 - 16	>CH148
true	2761	802.907	1603.79	2	3.72	4.67	36.81	53110000	112	10	-.DTDAVVGDTIIDVSGK.K		1 - 16	>CH148
true	2775	802.91	1603.79	2	6.58	4.48	36.85	65790000	112	10	-.DTDAVVGDTIIDVSGK.K		1 - 16	>CH148
true	3621	903.917	1805.82	2	0.36	1.85	43.14	2277000	31.7	9	-.DTDAVVGDTIIDVSGK.K	Manzi-carbene GILMFP: 10	1 - 16	>CH148	36.32
true	3686	903.917	1805.82	2	0.7	2.2	43.69	5632000	59.2	10	-.DTDAVVGDTIIDVSGK.K	Manzi-carbene GILMFP: 11	1 - 16	>CH148	61.12
true	3681	903.917	1805.82	2	0.82	3	43.66	4910000	53.9	9	-.DTDAVVGDTIIDVSGK.K	Manzi-carbene GILMFP: 10	1 - 16	>CH148	49.18
true	3675	903.917	1805.82	2	0.97	1.52	43.61	4586000	56.2	9	-.DTDAVVGDTIIDVSGK.K	Manzi-carbene GILMFP: 10	1 - 16	>CH148	69.93
true	3924	903.918	1805.82	2	1.2	1.31	45.89	1652000	56.7	9	-.DTDAVVGDTIIDVSGK.K	Manzi-carbene GILMFP: 15	1 - 16	>CH148	99.88
true	3929	903.918	1805.82	2	1.39	2.55	45.93	937400	56.4	9	-.DTDAVVGDTIIDVSGK.K	Manzi-carbene GILMFP: 15	1 - 16	>CH148	99.97
true	3484	903.918	1805.82	2	1.77	1.89	41.95	217600	34.4	9	-.DTDAVVGDTIIDVSGK.K	Manzi-carbene GILMFP: 10	1 - 16	>CH148	40.09
true	3484	903.918	1805.82	2	1.77	1.89	41.95	217600	34.4	10	-.DTDAVVGDTIIDVSGK.K	Manzi-carbene GILMFP: 11	1 - 16	>CH148	40.09
true	3522	903.918	1805.82	2	1.9	3.47	42.23	216600	34.8	10	-.DTDAVVGDTIIDVSGK.K	Manzi-carbene GILMFP: 7	1 - 16	>CH148	94.61
false	4134	1004.93	2007.84	2	0.03	1.14	47.92	138800	27.8	3	-.DTDAVVGDTIIDVSGK.K	Manzi-carbene GILMFP: 7, 10	1 - 16	>CH148	84.3
false	4091	1004.93	2007.84	2	1.04	3.55	47.5	70950	29.5	3	-.DTDAVVGDTIIDVSGK.K	Manzi-carbene GILMFP: 10, 11	1 - 16	>CH148	46.56
true	2417	802.905	1603.79	2	0.48	1.94	34.69	1868000	41.7	10	-.DTDAVVGDTIIDVSGK.K		1 - 16	>CH148
true	2492	802.905	1603.79	2	0.59	1.78	35.21	3742000	54.4	10	-.DTDAVVGDTIIDVSGK.K		1 - 16	>CH148
true	2697	802.905	1603.79	2	0.77	1.69	36.36	6424000	92.8	10	-.DTDAVVGDTIIDVSGK.K		1 - 16	>CH148
true	2499	802.905	1603.79	2	0.89	1.81	35.25	4155000	69.9	10	-.DTDAVVGDTIIDVSGK.K		1 - 16	>CH148
true	2409	802.905	1603.79	2	0.95	3.05	34.64	2028000	46.1	10	-.DTDAVVGDTIIDVSGK.K		1 - 16	>CH148
true	2751	802.905	1603.79	2	1.13	1.52	36.77	3412000	89.5	10	-.DTDAVVGDTIIDVSGK.K		1 - 16	>CH148
true	2685	802.905	1603.79	2	1.45	2.92	36.32	3405000	59.1	10	-.DTDAVVGDTIIDVSGK.K		1 - 16	>CH148
true	2761	802.907	1603.79	2	3.72	4.67	36.81	53110000	112	10	-.DTDAVVGDTIIDVSGK.K		1 - 16	>CH148
true	2775	802.91	1603.79	2	6.58	4.48	36.85	65790000	112	10	-.DTDAVVGDTIIDVSGK.K		1 - 16	>CH148
true	3686	903.917	1805.82	2	0.7	2.21	43.69	5632000	46.8	10	-.DTDAVVGDTIIDVSGK.K	Manzi-carbene STWYVN: 13	1 - 16	>CH148	42.71
true	3681	903.917	1805.82	2	0.82	3.04	43.66	4910000	45	10	-.DTDAVVGDTIIDVSGK.K	Manzi-carbene STWYVN: 13	1 - 16	>CH148	47.94
true	3675	903.917	1805.82	2	0.97	1.24	43.61	4586000	53.8	9	-.DTDAVVGDTIIDVSGK.K	Manzi-carbene STWYVN: 9	1 - 16	>CH148	33.8
true	3675	903.917	1805.82	2	0.97	0.94	43.61	4586000	53.8	9	-.DTDAVVGDTIIDVSGK.K	Manzi-carbene STWYVN: 6	1 - 16	>CH148	33.8
true	4230	903.917	1805.82	2	1.09	1.74	48.92	276400	57.7	4	-.DTDAVVGDTIIDVSGK.K	Manzi-carbene STWYVN: 2	1 - 16	>CH148	99.73
true	3924	903.918	1805.82	2	1.2	1.31	45.89	1652000	56.7	9	-.DTDAVVGDTIIDVSGK.K	Manzi-carbene STWYVN: 14	1 - 16	>CH148	93.7
true	3929	903.918	1805.82	2	1.39	2.55	45.93	937400	56.4	9	-.DTDAVVGDTIIDVSGK.K	Manzi-carbene STWYVN: 14	1 - 16	>CH148	97.95
true	3484	903.918	1805.82	2	1.77	1.89	41.95	217600	30.9	9	-.DTDAVVGDTIIDVSGK.K	Manzi-carbene STWYVN: 9	1 - 16	>CH148	68.93
true	3522	903.918	1805.82	2	1.9	3.47	42.23	216600	34.8	9	-.DTDAVVGDTIIDVSGK.K	Manzi-carbene STWYVN: 6	1 - 16	>CH148	50.45
false	4134	1004.93	2007.84	2	0.03	1.23	47.92	138800	29.7	3	-.DTDAVVGDTIIDVSGK.K	Manzi-carbene STWYVN: 5, 9	1 - 16	>CH148	43.19
false	4301	1004.93	2007.84	2	1.22	1.72	49.65	117900	23.7	4	-.DTDAVVGDTIIDVSGK.K	Manzi-carbene STWYVN: 6, 9	1 - 16	>CH148	36.37
true	2156	578.304	1731.89	3	0.36	3.31	33.47	7412000	62.2	6	-.DTDAVVGDTIIDVSGKK.M		1 - 17	>CH148
true	2166	578.304	1731.89	3	1.57	1.76	33.51	34630000	124.3	6	-.DTDAVVGDTIIDVSGKK.M		1 - 17	>CH148
true	3312	645.645	1933.91	3	0.76	3.23	40.7	5206000	67.5	9	-.DTDAVVGDTIIDVSGKK.M	Manzi-carbene CKHA: 16	1 - 17	>CH148	49.95
true	3312	645.645	1933.91	3	0.76	3.23	40.7	5206000	67.5	9	-.DTDAVVGDTIIDVSGKK.M	Manzi-carbene CKHA: 17	1 - 17	>CH148	49.95
true	3551	645.646	1933.91	3	0.89	1	42.48	2426000	37.7	9	-.DTDAVVGDTIIDVSGKK.M	Manzi-carbene CKHA: 17	1 - 17	>CH148	50
true	3551	645.646	1933.91	3	0.89	1	42.48	2426000	37.7	9	-.DTDAVVGDTIIDVSGKK.M	Manzi-carbene CKHA: 16	1 - 17	>CH148	50
false	3515	645.646	1933.91	3	1.35	14.68	42.19	713600	16.9	10	-.DTDAVVGDTIIDVSGKK.M	Manzi-carbene RDEQ: 12	1 - 17	>CH148	33.33
true	3546	645.646	1933.91	3	1.48	4.01	42.44	2527000	54.7	9	-.DTDAVVGDTIIDVSGKK.M	Manzi-carbene CKHA: 16	1 - 17	>CH148	50
true	3546	645.646	1933.91	3	1.48	4.01	42.44	2527000	54.7	9	-.DTDAVVGDTIIDVSGKK.M	Manzi-carbene CKHA: 17	1 - 17	>CH148	50
true	3541	645.646	1933.91	3	1.49	1.7	42.39	2249000	52.1	9	-.DTDAVVGDTIIDVSGKK.M	Manzi-carbene CKHA: 16	1 - 17	>CH148	49.93
true	3541	645.646	1933.91	3	1.49	1.7	42.39	2249000	52.1	9	-.DTDAVVGDTIIDVSGKK.M	Manzi-carbene CKHA: 17	1 - 17	>CH148	49.93
true	3206	645.646	1933.91	3	1.69	2.36	39.81	2955000	36.1	5	-.DTDAVVGDTIIDVSGKK.M	Manzi-carbene RDEQ: 8	1 - 17	>CH148	98.59
true	3194	645.646	1933.91	3	1.69	2.76	39.73	2462000	40.8	5	-.DTDAVVGDTIIDVSGKK.M	Manzi-carbene RDEQ: 8	1 - 17	>CH148	99.27
true	2176	866.952	1731.89	2	0.44	1.41	33.55	1256000	31.4	6	-.DTDAVVGDTIIDVSGKK.M		1 - 17	>CH148
true	2160	866.952	1731.89	2	0.77	3.21	33.47	211200	34.5	6	-.DTDAVVGDTIIDVSGKK.M		1 - 17	>CH148
true	3729	967.965	1933.91	2	1.33	2.53	44.09	217000	46.2	2	-.DTDAVVGDTIIDVSGKK.M	Manzi-carbene RDEQ: 1	1 - 17	>CH148	94.91
true	2156	578.304	1731.89	3	0.36	3.31	33.47	7412000	62.2	6	-.DTDAVVGDTIIDVSGKK.M		1 - 17	>CH148
true	2166	578.304	1731.89	3	1.57	1.76	33.51	34630000	124.3	6	-.DTDAVVGDTIIDVSGKK.M		1 - 17	>CH148
true	3312	645.645	1933.91	3	0.76	3.23	40.7	5206000	67.5	9	-.DTDAVVGDTIIDVSGKK.M	Manzi-carbene GILMFP: 15	1 - 17	>CH148	99.99
true	3551	645.646	1933.91	3	0.89	1	42.48	2426000	37.7	9	-.DTDAVVGDTIIDVSGKK.M	Manzi-carbene GILMFP: 15	1 - 17	>CH148	98.87
false	2893	645.646	1933.91	3	1.2	2.68	37.45	107600	21.2	9	-.DTDAVVGDTIIDVSGKK.M	Manzi-carbene GILMFP: 11	1 - 17	>CH148	29.79
false	3200	645.646	1933.91	3	1.4	2.87	39.77	2908000	28.2	5	-.DTDAVVGDTIIDVSGKK.M	Manzi-carbene GILMFP: 7	1 - 17	>CH148	48.47
true	3546	645.646	1933.91	3	1.48	4.01	42.44	2527000	54.7	9	-.DTDAVVGDTIIDVSGKK.M	Manzi-carbene GILMFP: 15	1 - 17	>CH148
true	3541	645.646	1933.91	3	1.49	1.7	42.39	2249000	52.1	9	-.DTDAVVGDTIIDVSGKK.M	Manzi-carbene GILMFP: 15	1 - 17	>CH148	99.97
true	3206	645.646	1933.91	3	1.69	2.36	39.81	2955000	37.5	6	-.DTDAVVGDTIIDVSGKK.M	Manzi-carbene GILMFP: 10	1 - 17	>CH148	56.06
true	3194	645.646	1933.91	3	1.69	2.76	39.73	2462000	40.8	6	-.DTDAVVGDTIIDVSGKK.M	Manzi-carbene GILMFP: 10	1 - 17	>CH148	90.45
true	2176	866.952	1731.89	2	0.44	1.41	33.55	1256000	31.4	6	-.DTDAVVGDTIIDVSGKK.M		1 - 17	>CH148
true	2160	866.952	1731.89	2	0.77	3.21	33.47	211200	34.5	6	-.DTDAVVGDTIIDVSGKK.M		1 - 17	>CH148
true	2156	578.304	1731.89	3	0.36	3.31	33.47	7412000	62.2	6	-.DTDAVVGDTIIDVSGKK.M		1 - 17	>CH148
true	2166	578.304	1731.89	3	1.57	1.76	33.51	34630000	124.3	6	-.DTDAVVGDTIIDVSGKK.M		1 - 17	>CH148
true	3312	645.645	1933.91	3	0.76	3.23	40.7	5206000	67.5	9	-.DTDAVVGDTIIDVSGKK.M	Manzi-carbene STWYVN: 14	1 - 17	>CH148	95.25
true	3551	645.646	1933.91	3	0.89	1	42.48	2426000	37.7	9	-.DTDAVVGDTIIDVSGKK.M	Manzi-carbene STWYVN: 14	1 - 17	>CH148	93.9
false	3200	645.646	1933.91	3	1.4	2.87	39.77	2908000	28.2	5	-.DTDAVVGDTIIDVSGKK.M	Manzi-carbene STWYVN: 6	1 - 17	>CH148	46.18
true	3546	645.646	1933.91	3	1.48	3.05	42.44	2527000	41.1	9	-.DTDAVVGDTIIDVSGKK.M	Manzi-carbene STWYVN: 14	1 - 17	>CH148	93.24
true	3541	645.646	1933.91	3	1.49	1.56	42.39	2249000	52.1	9	-.DTDAVVGDTIIDVSGKK.M	Manzi-carbene STWYVN: 14	1 - 17	>CH148	96.15
false	3520	645.646	1933.91	3	1.54	5.03	42.23	1580000	28.6	8	-.DTDAVVGDTIIDVSGKK.M	Manzi-carbene STWYVN: 13	1 - 17	>CH148	47.75
true	3194	645.646	1933.91	3	1.69	2.76	39.73	2462000	40.8	5	-.DTDAVVGDTIIDVSGKK.M	Manzi-carbene STWYVN: 9	1 - 17	>CH148	94.25
true	3206	645.646	1933.91	3	1.69	2.36	39.81	2955000	37.5	5	-.DTDAVVGDTIIDVSGKK.M	Manzi-carbene STWYVN: 9	1 - 17	>CH148	88.09
true	2176	866.952	1731.89	2	0.44	1.41	33.55	1256000	31.4	6	-.DTDAVVGDTIIDVSGKK.M		1 - 17	>CH148
true	2160	866.952	1731.89	2	0.77	3.21	33.47	211200	34.5	6	-.DTDAVVGDTIIDVSGKK.M		1 - 17	>CH148
true	3729	967.965	1933.91	2	1.33	2.53	44.09	217000	46.2	2	-.DTDAVVGDTIIDVSGKK.M	Manzi-carbene STWYVN: 2	1 - 17	>CH148
false	352	397.223	1188.64	3	3.69	3.12	23.39	46870000	25.4	3	K.IIDVKPTEMK.Q	Oxidation: 9	103 - 112	>CH148
false	352	397.223	1188.64	3	3.69	3.12	23.39	46870000	25.4	3	K.IIDVKPTEMK.Q	Oxidation: 9	103 - 112	>CH148
false	352	397.223	1188.64	3	3.69	3.12	23.39	46870000	25.4	3	K.IIDVKPTEMK.Q	Oxidation: 9	103 - 112	>CH148
true	2466	694.989	2081.94	3	1.18	3.05	35.05	1432000	36.6	2	K.KMTIAEFYDSTPDVFMR.R	Oxidation: 2, 16	17 - 33	>CH148
true	2472	694.99	2081.94	3	1.43	2.73	35.09	2318000	38.8	2	K.KMTIAEFYDSTPDVFMR.R	Oxidation: 2, 16	17 - 33	>CH148
false	3583	757	2267.97	3	2.75	4.28	42.79	45070	19.0	1	K.KMTIAEFYDSTPDVFMR.R	Manzi-carbene RDEQ: 6; Oxidation: 16	17 - 33	>CH148	33.33
false	3337	762.331	2283.97	3	1.43		40.82	397600	25.4	2	K.KMTIAEFYDSTPDVFMR.R	Manzi-carbene RDEQ: 9; Oxidation: 2, 16	17 - 33	>CH148	25
true	2466	694.989	2081.94	3	1.18	3.05	35.05	1432000	36.6	2	K.KMTIAEFYDSTPDVFMR.R	Oxidation: 2, 16	17 - 33	>CH148
true	2472	694.99	2081.94	3	1.43	2.73	35.09	2318000	38.8	2	K.KMTIAEFYDSTPDVFMR.R	Oxidation: 2, 16	17 - 33	>CH148
false	3583	757	2267.97	3	2.75	4.28	42.79	45070	19.0	1	K.KMTIAEFYDSTPDVFMR.R	Manzi-carbene GILMFP: 4; Oxidation: 16	17 - 33	>CH148	50
false	3337	762.331	2283.97	3	1.43		40.82	397600	25.4	2	K.KMTIAEFYDSTPDVFMR.R	Manzi-carbene GILMFP: 7; Oxidation: 2, 16	17 - 33	>CH148	50
true	2466	694.989	2081.94	3	1.18	3.05	35.05	1432000	36.6	2	K.KMTIAEFYDSTPDVFMR.R	Oxidation: 2, 16	17 - 33	>CH148
true	2472	694.99	2081.94	3	1.43	2.73	35.09	2318000	38.8	2	K.KMTIAEFYDSTPDVFMR.R	Oxidation: 2, 16	17 - 33	>CH148
false	3583	757	2267.97	3	2.75	4.28	42.79	45070	19	1	K.KMTIAEFYDSTPDVFMR.R	Manzi-carbene STWYVN: 3; Oxidation: 16	17 - 33	>CH148
false	3337	762.331	2283.97	3	1.44		40.82	397600	25.4	1	K.KMTIAEFYDSTPDVFMR.R	Manzi-carbene STWYVN: 11; Oxidation: 2, 16	17 - 33	>CH148	25
true	3049	652.291	1953.85	3	1.45	4.42	38.47	102000	39.5	5	K.MTIAEFYDSTPDVFMR.R	Oxidation: 1, 15	18 - 33	>CH148
true	3431	969.935	1937.85	2	0.75	3.12	41.5	1542000	40.4	3	K.MTIAEFYDSTPDVFMR.R	Oxidation: 15	18 - 33	>CH148
true	3427	969.936	1937.85	2	1.44	6.23	41.47	208900	51.1	3	K.MTIAEFYDSTPDVFMR.R	Oxidation: 15	18 - 33	>CH148
true	3041	977.933	1953.85	2	1.17	3.17	38.46	7210000	73.1	5	K.MTIAEFYDSTPDVFMR.R	Oxidation: 1, 15	18 - 33	>CH148
true	3080	977.933	1953.85	2	1.6	1.72	38.68	3869000	79.2	5	K.MTIAEFYDSTPDVFMR.R	Oxidation: 1, 15	18 - 33	>CH148
false	3933	1070.95	2139.88	2	1.18	3.66	45.97	137200	27.3	1	K.MTIAEFYDSTPDVFMR.R	Manzi-carbene RDEQ: 16; Oxidation: 1	18 - 33	>CH148
false	3861	1078.95	2155.87	2	1.67	2.86	45.31	345500	16.7	1	K.MTIAEFYDSTPDVFMR.R	Manzi-carbene RDEQ: 16; Oxidation: 1, 15	18 - 33	>CH148
true	3889	1078.95	2155.87	2	2.27	4.4	45.57	253600	31.1	2	K.MTIAEFYDSTPDVFMR.R	Manzi-carbene RDEQ: 8; Oxidation: 1, 15	18 - 33	>CH148	33.33
true	3889	1078.95	2155.87	2	2.27	3.84	45.57	253600	31.1	3	K.MTIAEFYDSTPDVFMR.R	Manzi-carbene RDEQ: 5; Oxidation: 1, 15	18 - 33	>CH148	33.33
true	3889	1078.95	2155.87	2	2.27	3.47	45.57	253600	31.1	3	K.MTIAEFYDSTPDVFMR.R	Manzi-carbene CKHA: 4; Oxidation: 1, 15	18 - 33	>CH148	33.33
true	3049	652.291	1953.85	3	1.45	4.42	38.47	102000	39.5	5	K.MTIAEFYDSTPDVFMR.R	Oxidation: 1, 15	18 - 33	>CH148
true	3431	969.935	1937.85	2	0.75	3.12	41.5	1542000	40.4	3	K.MTIAEFYDSTPDVFMR.R	Oxidation: 15	18 - 33	>CH148
true	3427	969.936	1937.85	2	1.44	6.23	41.47	208900	51.1	3	K.MTIAEFYDSTPDVFMR.R	Oxidation: 15	18 - 33	>CH148
true	3041	977.933	1953.85	2	1.17	3.17	38.46	7210000	73.1	5	K.MTIAEFYDSTPDVFMR.R	Oxidation: 1, 15	18 - 33	>CH148
true	3080	977.933	1953.85	2	1.6	1.72	38.68	3869000	79.2	5	K.MTIAEFYDSTPDVFMR.R	Oxidation: 1, 15	18 - 33	>CH148
false	3933	1070.95	2139.88	2	1.18	3.66	45.97	137200	27.3	1	K.MTIAEFYDSTPDVFMR.R	Manzi-carbene GILMFP: 15; Oxidation: 1	18 - 33	>CH148	50
false	3981	1070.95	2139.88	2	1.51	4.41	46.42	484400	16.2	1	K.MTIAEFYDSTPDVFMR.R	Manzi-carbene GILMFP: 1; Oxidation: 15	18 - 33	>CH148
false	3861	1078.95	2155.87	2	1.67	2.86	45.31	345500	16.7	1	K.MTIAEFYDSTPDVFMR.R	Manzi-carbene GILMFP: 14; Oxidation: 1, 15	18 - 33	>CH148
true	3889	1078.95	2155.87	2	2.27	4.4	45.57	253600	31.1	3	K.MTIAEFYDSTPDVFMR.R	Manzi-carbene GILMFP: 6; Oxidation: 1, 15	18 - 33	>CH148	50
true	3889	1078.95	2155.87	2	2.27	2.23	45.57	253600	31.1	3	K.MTIAEFYDSTPDVFMR.R	Manzi-carbene GILMFP: 3; Oxidation: 1, 15	18 - 33	>CH148	50
true	3049	652.291	1953.85	3	1.45	4.42	38.47	102000	39.5	5	K.MTIAEFYDSTPDVFMR.R	Oxidation: 1, 15	18 - 33	>CH148
true	3431	969.935	1937.85	2	0.75	3.12	41.5	1542000	40.4	3	K.MTIAEFYDSTPDVFMR.R	Oxidation: 15	18 - 33	>CH148
true	3427	969.936	1937.85	2	1.44	6.23	41.47	208900	51.1	3	K.MTIAEFYDSTPDVFMR.R	Oxidation: 15	18 - 33	>CH148
true	3041	977.933	1953.85	2	1.17	3.17	38.46	7210000	73.1	5	K.MTIAEFYDSTPDVFMR.R	Oxidation: 1, 15	18 - 33	>CH148
true	3080	977.933	1953.85	2	1.6	1.72	38.68	3869000	79.2	5	K.MTIAEFYDSTPDVFMR.R	Oxidation: 1, 15	18 - 33	>CH148
false	3933	1070.95	2139.88	2	1.18	3.72	45.97	137200	15.9	1	K.MTIAEFYDSTPDVFMR.R	Manzi-carbene STWYVN: 13; Oxidation: 1	18 - 33	>CH148
false	3981	1070.95	2139.88	2	1.51	4.41	46.42	484400	16.2	1	K.MTIAEFYDSTPDVFMR.R	Manzi-carbene STWYVN: 2; Oxidation: 15	18 - 33	>CH148
false	3861	1078.95	2155.87	2	1.67	2.86	45.31	345500	16.7	1	K.MTIAEFYDSTPDVFMR.R	Manzi-carbene STWYVN: 13; Oxidation: 1, 15	18 - 33	>CH148
true	3889	1078.95	2155.87	2	2.27	2.23	45.57	253600	31.1	3	K.MTIAEFYDSTPDVFMR.R	Manzi-carbene STWYVN: 2; Oxidation: 1, 15	18 - 33	>CH148	48.63
true	3889	1078.95	2155.87	2	2.27	4.4	45.57	253600	31.1	2	K.MTIAEFYDSTPDVFMR.R	Manzi-carbene STWYVN: 7; Oxidation: 1, 15	18 - 33	>CH148	48.63
false	2031	561.025	2240.07	4	1.12	1.56	32.72	103200	29.1	1	K.RVGGKTSLSVNTYSGEVER.K	Manzi-carbene CKHA: 5	44 - 62	>CH148	50
false	2031	561.025	2240.07	4	1.12	1.87	32.72	103200	29.1	1	K.RVGGKTSLSVNTYSGEVER.K	Manzi-carbene GILMFP: 8	44 - 62	>CH148	33.33
false	2031	561.025	2240.07	4	1.12	1.87	32.72	103200	29.1	1	K.RVGGKTSLSVNTYSGEVER.K	Manzi-carbene STWYVN: 13	44 - 62	>CH148	12.5
false	979	628.322	1881.94	3	1.11	2.03	26.7	72670	26.1	1	R.VGGKTSLSVNTYSGEVER.K		45 - 62	>CH148
true	1708	695.664	2083.97	3	1.8	1.22	30.91	789900	31.3	2	R.VGGKTSLSVNTYSGEVER.K	Manzi-carbene CKHA: 4	45 - 62	>CH148
true	1680	695.664	2083.97	3	1.82	3.68	30.78	499700	38.2	2	R.VGGKTSLSVNTYSGEVER.K	Manzi-carbene CKHA: 4	45 - 62	>CH148
false	979	628.322	1881.94	3	1.11	2.03	26.7	72670	26.1	1	R.VGGKTSLSVNTYSGEVER.K		45 - 62	>CH148
true	1708	695.664	2083.97	3	1.8	1.22	30.91	789900	31.3	2	R.VGGKTSLSVNTYSGEVER.K	Manzi-carbene GILMFP: 3	45 - 62	>CH148	33.33
true	1708	695.664	2083.97	3	1.8	1.22	30.91	789900	31.3	2	R.VGGKTSLSVNTYSGEVER.K	Manzi-carbene GILMFP: 2	45 - 62	>CH148	33.33
true	1708	695.664	2083.97	3	1.8	1.22	30.91	789900	31.3	2	R.VGGKTSLSVNTYSGEVER.K	Manzi-carbene GILMFP: 7	45 - 62	>CH148	33.33
true	1680	695.664	2083.97	3	1.82	3.68	30.78	499700	38.2	2	R.VGGKTSLSVNTYSGEVER.K	Manzi-carbene GILMFP: 2	45 - 62	>CH148	46.21
true	1680	695.664	2083.97	3	1.82	3.68	30.78	499700	38.2	2	R.VGGKTSLSVNTYSGEVER.K	Manzi-carbene GILMFP: 3	45 - 62	>CH148	46.21
false	3531	763.005	2285.99	3	0.87	4.67	42.29	71460	25.8	4	R.VGGKTSLSVNTYSGEVER.K	Manzi-carbene GILMFP: 3, 7	45 - 62	>CH148	33.33
false	979	628.322	1881.94	3	1.11	2.03	26.7	72670	26.1	1	R.VGGKTSLSVNTYSGEVER.K		45 - 62	>CH148
true	1708	695.664	2083.97	3	1.8	1.22	30.91	789900	31.3	2	R.VGGKTSLSVNTYSGEVER.K	Manzi-carbene STWYVN: 5	45 - 62	>CH148	20.2
true	1708	695.664	2083.97	3	1.8	1.22	30.91	789900	31.3	2	R.VGGKTSLSVNTYSGEVER.K	Manzi-carbene STWYVN: 1	45 - 62	>CH148	20.2
true	1708	695.664	2083.97	3	1.8	1.22	30.91	789900	31.3	2	R.VGGKTSLSVNTYSGEVER.K	Manzi-carbene STWYVN: 8	45 - 62	>CH148	20.2
true	1708	695.664	2083.97	3	1.8	1.22	30.91	789900	31.3	2	R.VGGKTSLSVNTYSGEVER.K	Manzi-carbene STWYVN: 6	45 - 62	>CH148	20.2
true	1680	695.664	2083.97	3	1.82	3.68	30.78	499700	38.2	2	R.VGGKTSLSVNTYSGEVER.K	Manzi-carbene STWYVN: 1	45 - 62	>CH148	45.18
true	1680	695.664	2083.97	3	1.82	3.68	30.78	499700	38.2	2	R.VGGKTSLSVNTYSGEVER.K	Manzi-carbene STWYVN: 5	45 - 62	>CH148	45.18
false	3481	763.005	2285.99	3	0.59	3.11	41.93	85370	19.2	2	R.VGGKTSLSVNTYSGEVER.K	Manzi-carbene STWYVN: 10, 11	45 - 62	>CH148	16.67
false	3531	763.005	2285.99	3	0.87	4.67	42.29	71460	25.8	4	R.VGGKTSLSVNTYSGEVER.K	Manzi-carbene STWYVN: 9, 10	45 - 62	>CH148	20
true	1293	771.376	1540.74	2	0.84	1.78	28.59	7791000	83.7	2	K.TSLSVNTYSGEVER.K		49 - 62	>CH148
true	1300	771.379	1540.74	2	4.32	5.85	28.63	55120000	105.5	2	K.TSLSVNTYSGEVER.K		49 - 62	>CH148
true	2514	872.388	1742.76	2	0.33	2.48	35.33	2659000	36.0	2	K.TSLSVNTYSGEVER.K	Manzi-carbene RDEQ: 13	49 - 62	>CH148	42.8
true	2514	872.388	1742.76	2	0.33	2.48	35.33	2659000	36.0	2	K.TSLSVNTYSGEVER.K	Manzi-carbene RDEQ: 14	49 - 62	>CH148	42.8
true	2506	872.389	1742.76	2	0.98	2.84	35.29	2021000	51.7	2	K.TSLSVNTYSGEVER.K	Manzi-carbene RDEQ: 14	49 - 62	>CH148	47.07
true	2506	872.389	1742.76	2	0.98	2.84	35.29	2021000	51.7	2	K.TSLSVNTYSGEVER.K	Manzi-carbene RDEQ: 13	49 - 62	>CH148	47.07
true	1293	771.376	1540.74	2	0.84	1.78	28.59	7791000	83.7	2	K.TSLSVNTYSGEVER.K		49 - 62	>CH148
true	1300	771.379	1540.74	2	4.32	5.85	28.63	55120000	105.5	2	K.TSLSVNTYSGEVER.K		49 - 62	>CH148
true	2635	872.388	1742.76	2	-0.06	3.22	36.11	8501000	72.3	11	K.TSLSVNTYSGEVER.K	Manzi-carbene GILMFP: 3	49 - 62	>CH148
true	2776	872.388	1742.76	2	0.2	5.78	36.85	5352000	66.2	11	K.TSLSVNTYSGEVER.K	Manzi-carbene GILMFP: 3	49 - 62	>CH148
true	2626	872.388	1742.76	2	0.21	1.51	36.07	3815000	56.2	11	K.TSLSVNTYSGEVER.K	Manzi-carbene GILMFP: 3	49 - 62	>CH148
true	2811	872.389	1742.76	2	0.96	1.34	37.02	4217000	65.0	11	K.TSLSVNTYSGEVER.K	Manzi-carbene GILMFP: 3	49 - 62	>CH148
true	2506	872.389	1742.76	2	0.98	2.85	35.29	2021000	42.6	2	K.TSLSVNTYSGEVER.K	Manzi-carbene GILMFP: 10	49 - 62	>CH148
true	2886	872.389	1742.76	2	0.99	1.68	37.43	1521000	48.8	11	K.TSLSVNTYSGEVER.K	Manzi-carbene GILMFP: 3	49 - 62	>CH148
true	2693	872.884	1742.76	2	568.02	2.03	36.33	702500	47.2	11	K.TSLSVNTYSGEVER.K	Manzi-carbene GILMFP: 3	49 - 62	>CH148
false	2647	581.928	1742.76	3	1.17	5.86	36.15	763800	26.7	9	K.TSLSVNTYSGEVER.K	Manzi-carbene STWYVN: 8	49 - 62	>CH148	14.29
true	1293	771.376	1540.74	2	0.84	1.78	28.59	7791000	83.7	2	K.TSLSVNTYSGEVER.K		49 - 62	>CH148
true	1300	771.379	1540.74	2	4.32	5.85	28.63	55120000	105.5	2	K.TSLSVNTYSGEVER.K		49 - 62	>CH148
true	2635	872.388	1742.76	2	-0.06	3.43	36.11	8501000	71.8	13	K.TSLSVNTYSGEVER.K	Manzi-carbene STWYVN: 4	49 - 62	>CH148	64.55
true	2776	872.388	1742.76	2	0.2	5.67	36.85	5352000	69.1	11	K.TSLSVNTYSGEVER.K	Manzi-carbene STWYVN: 2	49 - 62	>CH148	49.42
true	2776	872.388	1742.76	2	0.2	5.67	36.85	5352000	69.1	11	K.TSLSVNTYSGEVER.K	Manzi-carbene STWYVN: 1	49 - 62	>CH148	49.42
true	2626	872.388	1742.76	2	0.21	1.38	36.07	3815000	46.5	11	K.TSLSVNTYSGEVER.K	Manzi-carbene STWYVN: 1	49 - 62	>CH148	29.64
true	2626	872.388	1742.76	2	0.21	1.38	36.07	3815000	46.5	11	K.TSLSVNTYSGEVER.K	Manzi-carbene STWYVN: 2	49 - 62	>CH148	29.64
true	2514	872.388	1742.76	2	0.33	2.95	35.33	2659000	36	2	K.TSLSVNTYSGEVER.K	Manzi-carbene STWYVN: 12	49 - 62	>CH148	51.41
true	2811	872.389	1742.76	2	0.96	1.34	37.02	4217000	65	11	K.TSLSVNTYSGEVER.K	Manzi-carbene STWYVN: 2	49 - 62	>CH148	49.57
true	2811	872.389	1742.76	2	0.96	1.34	37.02	4217000	65	11	K.TSLSVNTYSGEVER.K	Manzi-carbene STWYVN: 1	49 - 62	>CH148	49.57
true	2506	872.389	1742.76	2	0.98	2.84	35.29	2021000	51.7	2	K.TSLSVNTYSGEVER.K	Manzi-carbene STWYVN: 12	49 - 62	>CH148	98.3
true	2886	872.389	1742.76	2	0.99	1.58	37.43	1521000	52.2	11	K.TSLSVNTYSGEVER.K	Manzi-carbene STWYVN: 2	49 - 62	>CH148	40
true	2886	872.389	1742.76	2	0.99	1.58	37.43	1521000	52.2	11	K.TSLSVNTYSGEVER.K	Manzi-carbene STWYVN: 1	49 - 62	>CH148	40
true	2470	872.389	1742.76	2	1.28	2.95	35.06	247300	35.5	15	K.TSLSVNTYSGEVER.K	Manzi-carbene STWYVN: 6	49 - 62	>CH148	90.7
true	2693	872.884	1742.76	2	568.02	2.03	36.33	702500	47.2	11	K.TSLSVNTYSGEVER.K	Manzi-carbene STWYVN: 2	49 - 62	>CH148	37.92
true	2693	872.884	1742.76	2	568.02	2.03	36.33	702500	47.2	11	K.TSLSVNTYSGEVER.K	Manzi-carbene STWYVN: 1	49 - 62	>CH148	37.92
true	3611	973.401	1944.79	2	1.1	2.5	43.07	181700	42.3	8	K.TSLSVNTYSGEVER.K	Manzi-carbene STWYVN: 2, 4	49 - 62	>CH148	67.27
true	3417	973.401	1944.79	2	1.19	3.52	41.36	219000	37.1	8	K.TSLSVNTYSGEVER.K	Manzi-carbene STWYVN: 4, 5	49 - 62	>CH148	75.8
true	3590	973.401	1944.79	2	1.32	2.72	42.86	163100	40.5	8	K.TSLSVNTYSGEVER.K	Manzi-carbene STWYVN: 1, 2	49 - 62	>CH148	83.86
true	3616	973.402	1944.79	2	1.62	2.77	43.1	300900	32.2	8	K.TSLSVNTYSGEVER.K	Manzi-carbene STWYVN: 4, 5	49 - 62	>CH148	32.83
true	3616	973.402	1944.79	2	1.62	2.77	43.1	300900	32.2	8	K.TSLSVNTYSGEVER.K	Manzi-carbene STWYVN: 2, 4	49 - 62	>CH148	32.83
true	3616	973.402	1944.79	2	1.62	2.77	43.1	300900	32.2	8	K.TSLSVNTYSGEVER.K	Manzi-carbene STWYVN: 1, 2	49 - 62	>CH148	32.83
false	3386	973.402	1944.79	2	1.71	2.79	41.16	228200	28.6	7	K.TSLSVNTYSGEVER.K	Manzi-carbene STWYVN: 5, 6	49 - 62	>CH148	82.04
true	3538	973.402	1944.79	2	1.88	2.48	42.36	239400	37	8	K.TSLSVNTYSGEVER.K	Manzi-carbene STWYVN: 2, 4	49 - 62	>CH148	27.34
true	919	557.285	1668.83	3	0.41	2.15	26.37	3805000	56.9	2	K.TSLSVNTYSGEVERK.N		49 - 63	>CH148
true	929	557.285	1668.83	3	1.1	2.33	26.41	19840000	130.7	2	K.TSLSVNTYSGEVERK.N		49 - 63	>CH148
true	1819	624.626	1870.86	3	0.53	2.11	31.61	4261000	41.1	2	K.TSLSVNTYSGEVERK.N	Manzi-carbene RDEQ: 14	49 - 63	>CH148	48.82
true	1819	624.626	1870.86	3	0.53	2.11	31.61	4261000	41.1	2	K.TSLSVNTYSGEVERK.N	Manzi-carbene CKHA: 15	49 - 63	>CH148	48.82
true	1814	624.627	1870.86	3	1.01	2.62	31.56	3749000	52.5	2	K.TSLSVNTYSGEVERK.N	Manzi-carbene CKHA: 15	49 - 63	>CH148	49.1
true	1814	624.627	1870.86	3	1.01	2.62	31.56	3749000	52.5	2	K.TSLSVNTYSGEVERK.N	Manzi-carbene RDEQ: 14	49 - 63	>CH148	49.1
false	2227	624.627	1870.86	3	1.49	2.43	33.8	259300	15.5	2	K.TSLSVNTYSGEVERK.N	Manzi-carbene RDEQ: 11	49 - 63	>CH148
true	919	557.285	1668.83	3	0.41	2.15	26.37	3805000	56.9	2	K.TSLSVNTYSGEVERK.N		49 - 63	>CH148
true	929	557.285	1668.83	3	1.1	2.33	26.41	19840000	130.7	2	K.TSLSVNTYSGEVERK.N		49 - 63	>CH148
false	2227	624.627	1870.86	3	1.49	2.43	33.8	259300	15.5	1	K.TSLSVNTYSGEVERK.N	Manzi-carbene GILMFP: 10	49 - 63	>CH148	50
true	919	557.285	1668.83	3	0.41	2.15	26.37	3805000	56.9	2	K.TSLSVNTYSGEVERK.N		49 - 63	>CH148
true	929	557.285	1668.83	3	1.1	2.33	26.41	19840000	130.7	2	K.TSLSVNTYSGEVERK.N		49 - 63	>CH148
false	1814	624.627	1870.86	3	1.01	2.35	31.56	3749000	25.8	2	K.TSLSVNTYSGEVERK.N	Manzi-carbene STWYVN: 12	49 - 63	>CH148
false	2227	624.627	1870.86	3	1.49	2.43	33.8	259300	15.5	1	K.TSLSVNTYSGEVERK.N	Manzi-carbene STWYVN: 9	49 - 63	>CH148	12.5
true	618	456.238	910.458	2	2.4	1.92	24.94	38320000	30.1	2	K.NINYIMK.H	Oxidation: 6	64 - 70	>CH148
true	2994	549.252	1096.49	2	1.97	1.86	38.22	338000	30.2	3	K.NINYIMK.H	Manzi-carbene CKHA: 7	64 - 70	>CH148
false	2379	557.249	1112.48	2	0.65	1.29	34.48	9105000	17.0	1	K.NINYIMK.H	Manzi-carbene CKHA: 7; Oxidation: 6	64 - 70	>CH148
true	618	456.238	910.458	2	2.4	1.92	24.94	38320000	30.1	2	K.NINYIMK.H	Oxidation: 6	64 - 70	>CH148
true	2994	549.252	1096.49	2	1.97	1.86	38.22	338000	30.2	3	K.NINYIMK.H	Manzi-carbene GILMFP: 6	64 - 70	>CH148	57.09
false	2379	557.249	1112.48	2	0.65	1.13	34.48	9105000	17.1	2	K.NINYIMK.H	Manzi-carbene GILMFP: 5; Oxidation: 6	64 - 70	>CH148
true	618	456.238	910.458	2	2.4	1.92	24.94	38320000	30.1	2	K.NINYIMK.H	Oxidation: 6	64 - 70	>CH148
false	3009	549.252	1096.49	2	1.22	44.22	38.3	3768000	24.9	3	K.NINYIMK.H	Manzi-carbene STWYVN: 4	64 - 70	>CH148
false	2889	549.252	1096.49	2	1.78	105.2	37.44	266500	15.1	1	K.NINYIMK.H	Manzi-carbene STWYVN: 3	64 - 70	>CH148	50
false	2099	557.249	1112.48	2	0.45	3.82	33.1	727800	16.4	1	K.NINYIMK.H	Manzi-carbene STWYVN: 4; Oxidation: 6	64 - 70	>CH148	50
true	906	481.923	1442.74	3	2.94	7.29	26.33	48200000	96.6	2	K.EVIVTADHSVMVK.R	Oxidation: 11	86 - 98	>CH148
true	918	481.923	1442.74	3	3.14	7.67	26.37	45370000	82.5	2	K.EVIVTADHSVMVK.R	Oxidation: 11	86 - 98	>CH148
true	2209	549.264	1644.77	3	0.87	1.28	33.71	10320000	34.7	2	K.EVIVTADHSVMVK.R	Manzi-carbene RDEQ: 1; Oxidation: 11	86 - 98	>CH148
true	2199	549.264	1644.77	3	1.1	1.22	33.67	7919000	38.3	2	K.EVIVTADHSVMVK.R	Manzi-carbene RDEQ: 1; Oxidation: 11	86 - 98	>CH148	66.76
true	906	481.923	1442.74	3	2.94	7.29	26.33	48200000	96.6	2	K.EVIVTADHSVMVK.R	Oxidation: 11	86 - 98	>CH148
true	918	481.923	1442.74	3	3.14	7.67	26.37	45370000	82.5	2	K.EVIVTADHSVMVK.R	Oxidation: 11	86 - 98	>CH148
true	2209	549.264	1644.77	3	0.87	1.28	33.71	10320000	34.7	2	K.EVIVTADHSVMVK.R	Manzi-carbene GILMFP: 3; Oxidation: 11	86 - 98	>CH148
true	2199	549.264	1644.77	3	1.1	1.22	33.67	7919000	38.3	2	K.EVIVTADHSVMVK.R	Manzi-carbene GILMFP: 3; Oxidation: 11	86 - 98	>CH148
true	906	481.923	1442.74	3	2.94	7.29	26.33	48200000	96.6	2	K.EVIVTADHSVMVK.R	Oxidation: 11	86 - 98	>CH148
true	918	481.923	1442.74	3	3.14	7.67	26.37	45370000	82.5	2	K.EVIVTADHSVMVK.R	Oxidation: 11	86 - 98	>CH148
true	2209	549.264	1644.77	3	0.87	1.28	33.71	10320000	34.7	2	K.EVIVTADHSVMVK.R	Manzi-carbene STWYVN: 2; Oxidation: 11	86 - 98	>CH148	49
true	2209	549.264	1644.77	3	0.87	1.28	33.71	10320000	34.7	2	K.EVIVTADHSVMVK.R	Manzi-carbene STWYVN: 4; Oxidation: 11	86 - 98	>CH148	49
true	2199	549.264	1644.77	3	1.11	1.22	33.67	7919000	38.3	2	K.EVIVTADHSVMVK.R	Manzi-carbene STWYVN: 4; Oxidation: 11	86 - 98	>CH148	33.84
true	2199	549.264	1644.77	3	1.11	1.22	33.67	7919000	38.3	2	K.EVIVTADHSVMVK.R	Manzi-carbene STWYVN: 2; Oxidation: 11	86 - 98	>CH148	33.84

## Sheet: MS2_CH148_DTD-AesN_R3
OK	Cmpd.	m/z meas.	Mr calc.	z	Δ m/z [ppm]	RMS90 [ppm]	Rt [min]	Int.	Score	#Cmpds.	Sequence	Modifications	Range	Protein	Site [%]
true	2120	802.907	1603.79	2	3.22	4.26	38.05	116300	73.6	1	-.DTDAVVGDTIIDVSGK.K		1 - 16	>CH148
false	2797	903.92	1805.82	2	3.61	3.72	44.86	50870	23.7	2	-.DTDAVVGDTIIDVSGK.K	Manzi-carbene RDEQ: 8	1 - 16	>CH148	75.93
true	2120	802.907	1603.79	2	3.22	4.26	38.05	116300	73.6	1	-.DTDAVVGDTIIDVSGK.K		1 - 16	>CH148
false	2775	903.919	1805.82	2	2.74	3.08	44.6	40620	17.0	2	-.DTDAVVGDTIIDVSGK.K	Manzi-carbene GILMFP: 11	1 - 16	>CH148	33.33
false	2797	903.92	1805.82	2	3.61	3.72	44.86	50870	23.7	2	-.DTDAVVGDTIIDVSGK.K	Manzi-carbene GILMFP: 10	1 - 16	>CH148	46.62
true	2120	802.907	1603.79	2	3.22	4.26	38.05	116300	73.6	1	-.DTDAVVGDTIIDVSGK.K		1 - 16	>CH148
false	2775	903.919	1805.82	2	2.74	3.08	44.6	40620	17.0	2	-.DTDAVVGDTIIDVSGK.K	Manzi-carbene STWYVN: 9	1 - 16	>CH148	33.33
false	2797	903.92	1805.82	2	3.61	3.72	44.86	50870	27.0	2	-.DTDAVVGDTIIDVSGK.K	Manzi-carbene STWYVN: 6	1 - 16	>CH148	40.52
true	1084	771.377	1540.74	2	1.82	3.89	29.91	42890	60.1	1	K.TSLSVNTYSGEVER.K		49 - 62	>CH148
true	1084	771.377	1540.74	2	1.82	3.89	29.91	42890	60.1	1	K.TSLSVNTYSGEVER.K		49 - 62	>CH148
true	1084	771.377	1540.74	2	1.82	3.89	29.91	42890	60.1	1	K.TSLSVNTYSGEVER.K		49 - 62	>CH148

## Sheet: MS2_CH271_MDTD-AesN-AesC_R1
OK	Cmpd.	m/z meas.	Mr calc.	z	Δ m/z [ppm]	RMS90 [ppm]	Rt [min]	Int.	Score	#Cmpds.	Sequence	Modifications	Range	Protein	Site [%]
true	3837	579.285	1734.83	3	-0.28	2.08	39.04	322600	31.5	7	-.MDTDAVVGDTIIDVSGK.K		1 - 17	>CH271
true	3726	584.616	1750.83	3	-1.02	6.84	38.76	4595000	98.5	16	-.MDTDAVVGDTIIDVSGK.K	Oxidation: 1	1 - 17	>CH271
true	3710	584.617	1750.83	3	-0.51	7.67	38.71	3113000	68.0	16	-.MDTDAVVGDTIIDVSGK.K	Oxidation: 1	1 - 17	>CH271
true	2718	584.617	1750.83	3	0.14	4.4	34.4	83460	32.3	16	-.MDTDAVVGDTIIDVSGK.K	Oxidation: 1	1 - 17	>CH271
true	3748	584.617	1750.83	3	0.29	2.62	38.81	1779000	39.2	16	-.MDTDAVVGDTIIDVSGK.K	Oxidation: 1	1 - 17	>CH271
true	3669	868.424	1734.83	2	-0.12	1.75	38.58	14700000	133.7	7	-.MDTDAVVGDTIIDVSGK.K		1 - 17	>CH271
true	4113	868.425	1734.83	2	0.26	4.98	40.36	31090000	119.8	7	-.MDTDAVVGDTIIDVSGK.K		1 - 17	>CH271
true	3838	876.421	1750.83	2	-0.67	1.45	39.04	1558000	72.0	16	-.MDTDAVVGDTIIDVSGK.K	Oxidation: 1	1 - 17	>CH271
true	3798	876.422	1750.83	2	-0.62	1.3	38.94	2572000	45.9	16	-.MDTDAVVGDTIIDVSGK.K	Oxidation: 1	1 - 17	>CH271
true	3277	876.422	1750.83	2	-0.07	1.33	37	10290000	148.6	16	-.MDTDAVVGDTIIDVSGK.K	Oxidation: 1	1 - 17	>CH271
true	3264	876.422	1750.83	2	0.06	1.86	36.96	8017000	119.1	16	-.MDTDAVVGDTIIDVSGK.K	Oxidation: 1	1 - 17	>CH271
true	3938	876.422	1750.83	2	0.27	1.16	39.38	2317000	122.2	16	-.MDTDAVVGDTIIDVSGK.K	Oxidation: 1	1 - 17	>CH271
true	3395	876.422	1750.83	2	0.31	2.22	37.56	23780000	122.5	16	-.MDTDAVVGDTIIDVSGK.K	Oxidation: 1	1 - 17	>CH271
true	3416	876.423	1750.83	2	0.49	1.37	37.65	2428000	58.9	16	-.MDTDAVVGDTIIDVSGK.K	Oxidation: 1	1 - 17	>CH271
true	3626	876.423	1750.83	2	0.99	1.95	38.44	24060000	117.8	16	-.MDTDAVVGDTIIDVSGK.K	Oxidation: 1	1 - 17	>CH271
true	3966	876.423	1750.83	2	1.32	1.31	39.55	2577000	97.6	16	-.MDTDAVVGDTIIDVSGK.K	Oxidation: 1	1 - 17	>CH271
true	3741	876.423	1750.83	2	1.48	4.56	38.81	44190000	129.5	16	-.MDTDAVVGDTIIDVSGK.K	Oxidation: 1	1 - 17	>CH271
true	3709	876.425	1750.83	2	3.66	11.22	38.71	65560000	121.4	16	-.MDTDAVVGDTIIDVSGK.K	Oxidation: 1	1 - 17	>CH271
true	6129	969.437	1936.86	2	0.41	2.71	54.24	41780	33.4	6	-.MDTDAVVGDTIIDVSGK.K	Manzi-carbene RDEQ: 2	1 - 17	>CH271	89.31
true	5231	969.437	1936.86	2	0.47	1.85	46.14	1685000	55.1	6	-.MDTDAVVGDTIIDVSGK.K	Manzi-carbene RDEQ: 2	1 - 17	>CH271	60.88
true	5236	969.437	1936.86	2	0.63	1.19	46.18	3442000	84.9	6	-.MDTDAVVGDTIIDVSGK.K	Manzi-carbene RDEQ: 4	1 - 17	>CH271	49.83
true	5236	969.437	1936.86	2	0.63	1.12	46.18	3442000	84.9	6	-.MDTDAVVGDTIIDVSGK.K	Manzi-carbene RDEQ: 2	1 - 17	>CH271	49.83
true	5226	969.438	1936.86	2	0.92	2	46.1	525800	43.4	6	-.MDTDAVVGDTIIDVSGK.K	Manzi-carbene RDEQ: 2	1 - 17	>CH271	33.3
true	5226	969.438	1936.86	2	0.92	2.09	46.1	525800	43.4	6	-.MDTDAVVGDTIIDVSGK.K	Manzi-carbene RDEQ: 4	1 - 17	>CH271	33.3
true	5226	969.438	1936.86	2	0.92	2.76	46.1	525800	43.4	5	-.MDTDAVVGDTIIDVSGK.K	Manzi-carbene CKHA: 5	1 - 17	>CH271	33.3
true	5186	969.439	1936.86	2	2.16	1.97	45.9	255300	39.3	6	-.MDTDAVVGDTIIDVSGK.K	Manzi-carbene RDEQ: 2	1 - 17	>CH271	50
true	5186	969.439	1936.86	2	2.16	3.14	45.9	255300	39.3	6	-.MDTDAVVGDTIIDVSGK.K	Manzi-carbene RDEQ: 4	1 - 17	>CH271	50
true	5186	969.439	1936.86	2	2.16	3.14	45.9	255300	39.3	5	-.MDTDAVVGDTIIDVSGK.K	Manzi-carbene CKHA: 5	1 - 17	>CH271	33.33
true	4899	977.434	1952.85	2	-0.28	2.27	44.21	920400	37.5	4	-.MDTDAVVGDTIIDVSGK.K	Manzi-carbene RDEQ: 2; Oxidation: 1	1 - 17	>CH271	95.85
true	5618	977.435	1952.85	2	0.5	2.18	49.03	125400	31.3	4	-.MDTDAVVGDTIIDVSGK.K	Manzi-carbene RDEQ: 2; Oxidation: 1	1 - 17	>CH271	71.29
false	5354	977.435	1952.85	2	0.54	3.08	46.96	96820	26.3	1	-.MDTDAVVGDTIIDVSGK.K	Manzi-carbene CKHA: 17; Oxidation: 1	1 - 17	>CH271	86.26
true	4877	977.435	1952.85	2	0.68	0.78	44.14	146200	96.2	3	-.MDTDAVVGDTIIDVSGK.K	Manzi-carbene RDEQ: 4; Oxidation: 1	1 - 17	>CH271	49.89
true	4877	977.435	1952.85	2	0.68	0.83	44.14	146200	96.2	4	-.MDTDAVVGDTIIDVSGK.K	Manzi-carbene RDEQ: 2; Oxidation: 1	1 - 17	>CH271	49.89
true	3837	579.285	1734.83	3	-0.28	2.08	39.04	322600	31.5	7	-.MDTDAVVGDTIIDVSGK.K		1 - 17	>CH271
true	3726	584.616	1750.83	3	-1.02	6.84	38.76	4595000	98.5	16	-.MDTDAVVGDTIIDVSGK.K	Oxidation: 1	1 - 17	>CH271
true	3710	584.617	1750.83	3	-0.51	7.67	38.71	3113000	68.0	16	-.MDTDAVVGDTIIDVSGK.K	Oxidation: 1	1 - 17	>CH271
true	2718	584.617	1750.83	3	0.14	4.4	34.4	83460	32.3	16	-.MDTDAVVGDTIIDVSGK.K	Oxidation: 1	1 - 17	>CH271
true	3748	584.617	1750.83	3	0.29	2.62	38.81	1779000	39.2	16	-.MDTDAVVGDTIIDVSGK.K	Oxidation: 1	1 - 17	>CH271
true	3669	868.424	1734.83	2	-0.12	1.75	38.58	14700000	133.7	7	-.MDTDAVVGDTIIDVSGK.K		1 - 17	>CH271
true	4113	868.425	1734.83	2	0.26	4.98	40.36	31090000	119.8	7	-.MDTDAVVGDTIIDVSGK.K		1 - 17	>CH271
true	3838	876.421	1750.83	2	-0.67	1.45	39.04	1558000	72.0	16	-.MDTDAVVGDTIIDVSGK.K	Oxidation: 1	1 - 17	>CH271
true	3798	876.422	1750.83	2	-0.62	1.3	38.94	2572000	45.9	16	-.MDTDAVVGDTIIDVSGK.K	Oxidation: 1	1 - 17	>CH271
true	3277	876.422	1750.83	2	-0.07	1.33	37	10290000	148.6	16	-.MDTDAVVGDTIIDVSGK.K	Oxidation: 1	1 - 17	>CH271
true	3264	876.422	1750.83	2	0.06	1.86	36.96	8017000	119.1	16	-.MDTDAVVGDTIIDVSGK.K	Oxidation: 1	1 - 17	>CH271
true	3938	876.422	1750.83	2	0.27	1.16	39.38	2317000	122.2	16	-.MDTDAVVGDTIIDVSGK.K	Oxidation: 1	1 - 17	>CH271
true	3395	876.422	1750.83	2	0.31	2.22	37.56	23780000	122.5	16	-.MDTDAVVGDTIIDVSGK.K	Oxidation: 1	1 - 17	>CH271
true	3416	876.423	1750.83	2	0.49	1.37	37.65	2428000	58.9	16	-.MDTDAVVGDTIIDVSGK.K	Oxidation: 1	1 - 17	>CH271
true	3626	876.423	1750.83	2	0.99	1.95	38.44	24060000	117.8	16	-.MDTDAVVGDTIIDVSGK.K	Oxidation: 1	1 - 17	>CH271
true	3966	876.423	1750.83	2	1.32	1.31	39.55	2577000	97.6	16	-.MDTDAVVGDTIIDVSGK.K	Oxidation: 1	1 - 17	>CH271
true	3741	876.423	1750.83	2	1.48	4.56	38.81	44190000	129.5	16	-.MDTDAVVGDTIIDVSGK.K	Oxidation: 1	1 - 17	>CH271
true	3709	876.425	1750.83	2	3.66	11.22	38.71	65560000	121.4	16	-.MDTDAVVGDTIIDVSGK.K	Oxidation: 1	1 - 17	>CH271
true	6129	969.437	1936.86	2	0.41	2.71	54.24	41780	33.4	6	-.MDTDAVVGDTIIDVSGK.K	Manzi-carbene GILMFP: 1	1 - 17	>CH271
true	5231	969.437	1936.86	2	0.47	1.85	46.14	1685000	55.1	6	-.MDTDAVVGDTIIDVSGK.K	Manzi-carbene GILMFP: 1	1 - 17	>CH271
true	5236	969.437	1936.86	2	0.63	1.12	46.18	3442000	84.9	6	-.MDTDAVVGDTIIDVSGK.K	Manzi-carbene GILMFP: 1	1 - 17	>CH271
true	5226	969.438	1936.86	2	0.92	2	46.1	525800	43.4	6	-.MDTDAVVGDTIIDVSGK.K	Manzi-carbene GILMFP: 1	1 - 17	>CH271	99.66
true	5186	969.439	1936.86	2	2.16	1.97	45.9	255300	39.3	6	-.MDTDAVVGDTIIDVSGK.K	Manzi-carbene GILMFP: 1	1 - 17	>CH271
false	5354	977.435	1952.85	2	0.54	3.08	46.96	96820	26.3	1	-.MDTDAVVGDTIIDVSGK.K	Manzi-carbene GILMFP: 16; Oxidation: 1	1 - 17	>CH271
false	4877	977.435	1952.85	2	0.68	0.75	44.14	146200	28.8	1	-.MDTDAVVGDTIIDVSGK.K	Manzi-carbene GILMFP: 8; Oxidation: 1	1 - 17	>CH271
true	3837	579.285	1734.83	3	-0.28	2.08	39.04	322600	31.5	7	-.MDTDAVVGDTIIDVSGK.K		1 - 17	>CH271
true	3726	584.616	1750.83	3	-1.02	6.84	38.76	4595000	98.5	16	-.MDTDAVVGDTIIDVSGK.K	Oxidation: 1	1 - 17	>CH271
true	3710	584.617	1750.83	3	-0.51	7.67	38.71	3113000	68	16	-.MDTDAVVGDTIIDVSGK.K	Oxidation: 1	1 - 17	>CH271
true	2718	584.617	1750.83	3	0.14	4.4	34.4	83460	32.3	16	-.MDTDAVVGDTIIDVSGK.K	Oxidation: 1	1 - 17	>CH271
true	3748	584.617	1750.83	3	0.29	2.62	38.81	1779000	39.2	16	-.MDTDAVVGDTIIDVSGK.K	Oxidation: 1	1 - 17	>CH271
true	3669	868.424	1734.83	2	-0.12	1.75	38.58	14700000	133.7	7	-.MDTDAVVGDTIIDVSGK.K		1 - 17	>CH271
true	4113	868.425	1734.83	2	0.26	4.98	40.36	31090000	119.8	7	-.MDTDAVVGDTIIDVSGK.K		1 - 17	>CH271
true	3838	876.421	1750.83	2	-0.67	1.45	39.04	1558000	72	16	-.MDTDAVVGDTIIDVSGK.K	Oxidation: 1	1 - 17	>CH271
true	3798	876.422	1750.83	2	-0.62	1.3	38.94	2572000	45.9	16	-.MDTDAVVGDTIIDVSGK.K	Oxidation: 1	1 - 17	>CH271
true	3277	876.422	1750.83	2	-0.07	1.33	37	10290000	148.6	16	-.MDTDAVVGDTIIDVSGK.K	Oxidation: 1	1 - 17	>CH271
true	3264	876.422	1750.83	2	0.06	1.86	36.96	8017000	119.1	16	-.MDTDAVVGDTIIDVSGK.K	Oxidation: 1	1 - 17	>CH271
true	3938	876.422	1750.83	2	0.27	1.16	39.38	2317000	122.2	16	-.MDTDAVVGDTIIDVSGK.K	Oxidation: 1	1 - 17	>CH271
true	3395	876.422	1750.83	2	0.31	2.22	37.56	23780000	122.5	16	-.MDTDAVVGDTIIDVSGK.K	Oxidation: 1	1 - 17	>CH271
true	3416	876.423	1750.83	2	0.49	1.37	37.65	2428000	58.9	16	-.MDTDAVVGDTIIDVSGK.K	Oxidation: 1	1 - 17	>CH271
true	3626	876.423	1750.83	2	0.99	1.95	38.44	24060000	117.8	16	-.MDTDAVVGDTIIDVSGK.K	Oxidation: 1	1 - 17	>CH271
true	3966	876.423	1750.83	2	1.32	1.31	39.55	2577000	97.6	16	-.MDTDAVVGDTIIDVSGK.K	Oxidation: 1	1 - 17	>CH271
true	3741	876.423	1750.83	2	1.48	4.56	38.81	44190000	129.5	16	-.MDTDAVVGDTIIDVSGK.K	Oxidation: 1	1 - 17	>CH271
true	3709	876.425	1750.83	2	3.66	11.22	38.71	65560000	121.4	16	-.MDTDAVVGDTIIDVSGK.K	Oxidation: 1	1 - 17	>CH271
true	5231	969.437	1936.86	2	0.47	1.91	46.14	1685000	55.1	6	-.MDTDAVVGDTIIDVSGK.K	Manzi-carbene STWYVN: 3	1 - 17	>CH271	99.47
true	5236	969.437	1936.86	2	0.63	1.15	46.18	3442000	84.9	6	-.MDTDAVVGDTIIDVSGK.K	Manzi-carbene STWYVN: 3	1 - 17	>CH271	99.99
true	5226	969.438	1936.86	2	0.92	1.96	46.1	525800	43.4	6	-.MDTDAVVGDTIIDVSGK.K	Manzi-carbene STWYVN: 3	1 - 17	>CH271	49.04
true	5226	969.438	1936.86	2	0.92	2.73	46.1	525800	43.4	4	-.MDTDAVVGDTIIDVSGK.K	Manzi-carbene STWYVN: 6	1 - 17	>CH271	49.04
true	5186	969.439	1936.86	2	2.16	2.09	45.9	255300	39.3	6	-.MDTDAVVGDTIIDVSGK.K	Manzi-carbene STWYVN: 3	1 - 17	>CH271	48.86
true	5186	969.439	1936.86	2	2.16	3.14	45.9	255300	39.3	4	-.MDTDAVVGDTIIDVSGK.K	Manzi-carbene STWYVN: 6	1 - 17	>CH271	48.86
false	5354	977.435	1952.85	2	0.54	3.08	46.96	96820	26.3	1	-.MDTDAVVGDTIIDVSGK.K	Manzi-carbene STWYVN: 15; Oxidation: 1	1 - 17	>CH271	86.26
true	4877	977.435	1952.85	2	0.68	0.78	44.14	146200	96.2	4	-.MDTDAVVGDTIIDVSGK.K	Manzi-carbene STWYVN: 3; Oxidation: 1	1 - 17	>CH271	99.99
true	4358	802.904	1603.79	2	-0.29	3.91	41.54	203500	31.1	3	M.DTDAVVGDTIIDVSGK.K		2 - 17	>CH271
true	3948	802.905	1603.79	2	0.31	1.41	39.45	5113000	65.7	3	M.DTDAVVGDTIIDVSGK.K		2 - 17	>CH271
true	3941	802.905	1603.79	2	0.65	1.87	39.42	3472000	77.9	3	M.DTDAVVGDTIIDVSGK.K		2 - 17	>CH271
false	4928	904.418	1805.82	2	554.32	4.31	44.31	247300	17.3	1	M.DTDAVVGDTIIDVSGK.K	Manzi-carbene RDEQ: 8	2 - 17	>CH271	25
true	4358	802.904	1603.79	2	-0.29	3.91	41.54	203500	31.1	3	M.DTDAVVGDTIIDVSGK.K		2 - 17	>CH271
true	3948	802.905	1603.79	2	0.31	1.41	39.45	5113000	65.7	3	M.DTDAVVGDTIIDVSGK.K		2 - 17	>CH271
true	3941	802.905	1603.79	2	0.65	1.87	39.42	3472000	77.9	3	M.DTDAVVGDTIIDVSGK.K		2 - 17	>CH271
false	4928	904.418	1805.82	2	554.32	4.31	44.31	247300	17.3	1	M.DTDAVVGDTIIDVSGK.K	Manzi-carbene GILMFP: 7	2 - 17	>CH271
true	4358	802.904	1603.79	2	-0.29	3.91	41.54	203500	31.1	3	M.DTDAVVGDTIIDVSGK.K		2 - 17	>CH271
true	3948	802.905	1603.79	2	0.31	1.41	39.45	5113000	65.7	3	M.DTDAVVGDTIIDVSGK.K		2 - 17	>CH271
true	3941	802.905	1603.79	2	0.65	1.87	39.42	3472000	77.9	3	M.DTDAVVGDTIIDVSGK.K		2 - 17	>CH271
false	4928	904.418	1805.82	2	554.32	4.31	44.31	247300	17.3	1	M.DTDAVVGDTIIDVSGK.K	Manzi-carbene STWYVN: 6	2 - 17	>CH271	33.33
true	2911	621.984	1862.93	3	0.08	0.93	35.49	13200000	140.9	6	-.MDTDAVVGDTIIDVSGKK.M		1 - 18	>CH271
true	3109	621.984	1862.93	3	0.53	1.1	36.21	2644000	45.2	6	-.MDTDAVVGDTIIDVSGKK.M		1 - 18	>CH271
true	2899	621.984	1862.93	3	0.83	1.75	35.44	3466000	60.3	6	-.MDTDAVVGDTIIDVSGKK.M		1 - 18	>CH271
true	3117	621.985	1862.93	3	1.09	2.55	36.25	6701000	83.8	6	-.MDTDAVVGDTIIDVSGKK.M		1 - 18	>CH271
true	3480	621.985	1862.93	3	1.83	2.29	37.89	39210000	137.2	6	-.MDTDAVVGDTIIDVSGKK.M		1 - 18	>CH271
true	2442	627.315	1878.92	3	-0.06	1.15	33.14	4497000	91.5	5	-.MDTDAVVGDTIIDVSGKK.M	Oxidation: 1	1 - 18	>CH271
true	2434	627.316	1878.92	3	0.29	2.15	33.1	3985000	30.1	5	-.MDTDAVVGDTIIDVSGKK.M	Oxidation: 1	1 - 18	>CH271
true	2425	627.316	1878.92	3	0.73	2.07	33.06	2278000	36.2	5	-.MDTDAVVGDTIIDVSGKK.M	Oxidation: 1	1 - 18	>CH271
true	2924	627.318	1878.92	3	3.41	3.91	35.53	56760000	146.4	5	-.MDTDAVVGDTIIDVSGKK.M	Oxidation: 1	1 - 18	>CH271
true	4678	689.325	2064.95	3	-0.19	2.62	43.1	1952000	42.3	2	-.MDTDAVVGDTIIDVSGKK.M	Manzi-carbene RDEQ: 2	1 - 18	>CH271	55.14
true	4674	689.326	2064.95	3	0.49	1.86	43.06	249800	31.2	2	-.MDTDAVVGDTIIDVSGKK.M	Manzi-carbene RDEQ: 2	1 - 18	>CH271	33.33
true	4674	689.326	2064.95	3	0.49	1.74	43.06	249800	31.2	2	-.MDTDAVVGDTIIDVSGKK.M	Manzi-carbene RDEQ: 4	1 - 18	>CH271	33.33
true	4674	689.326	2064.95	3	0.49	1.74	43.06	249800	31.2	2	-.MDTDAVVGDTIIDVSGKK.M	Manzi-carbene CKHA: 5	1 - 18	>CH271	25
true	4674	689.326	2064.95	3	0.49	1.74	43.06	249800	31.2	2	-.MDTDAVVGDTIIDVSGKK.M	Manzi-carbene RDEQ: 9	1 - 18	>CH271	33.33
true	4824	694.657	2080.95	3	0.75	1.91	43.77	91730	36.7	2	-.MDTDAVVGDTIIDVSGKK.M	Manzi-carbene CKHA: 18; Oxidation: 1	1 - 18	>CH271	50
true	4824	694.657	2080.95	3	0.75	1.91	43.77	91730	36.7	2	-.MDTDAVVGDTIIDVSGKK.M	Manzi-carbene CKHA: 17; Oxidation: 1	1 - 18	>CH271	50
true	3467	932.471	1862.93	2	-0.97	5.69	37.85	1961000	44.1	6	-.MDTDAVVGDTIIDVSGKK.M		1 - 18	>CH271
true	2925	940.47	1878.92	2	0.03	4.69	35.53	1148000	30.9	5	-.MDTDAVVGDTIIDVSGKK.M	Oxidation: 1	1 - 18	>CH271
true	2911	621.984	1862.93	3	0.08	0.93	35.49	13200000	140.9	6	-.MDTDAVVGDTIIDVSGKK.M		1 - 18	>CH271
true	3109	621.984	1862.93	3	0.53	1.1	36.21	2644000	45.2	6	-.MDTDAVVGDTIIDVSGKK.M		1 - 18	>CH271
true	2899	621.984	1862.93	3	0.83	1.75	35.44	3466000	60.3	6	-.MDTDAVVGDTIIDVSGKK.M		1 - 18	>CH271
true	3117	621.985	1862.93	3	1.09	2.55	36.25	6701000	83.8	6	-.MDTDAVVGDTIIDVSGKK.M		1 - 18	>CH271
true	3480	621.985	1862.93	3	1.83	2.29	37.89	39210000	137.2	6	-.MDTDAVVGDTIIDVSGKK.M		1 - 18	>CH271
true	2442	627.315	1878.92	3	-0.06	1.15	33.14	4497000	91.5	5	-.MDTDAVVGDTIIDVSGKK.M	Oxidation: 1	1 - 18	>CH271
true	2434	627.316	1878.92	3	0.29	2.15	33.1	3985000	30.1	5	-.MDTDAVVGDTIIDVSGKK.M	Oxidation: 1	1 - 18	>CH271
true	2425	627.316	1878.92	3	0.73	2.07	33.06	2278000	36.2	5	-.MDTDAVVGDTIIDVSGKK.M	Oxidation: 1	1 - 18	>CH271
true	2924	627.318	1878.92	3	3.41	3.91	35.53	56760000	146.4	5	-.MDTDAVVGDTIIDVSGKK.M	Oxidation: 1	1 - 18	>CH271
true	4678	689.325	2064.95	3	-0.19	2.62	43.1	1952000	42.3	2	-.MDTDAVVGDTIIDVSGKK.M	Manzi-carbene GILMFP: 1	1 - 18	>CH271	96.89
true	4674	689.326	2064.95	3	0.49	1.74	43.06	249800	31.2	2	-.MDTDAVVGDTIIDVSGKK.M	Manzi-carbene GILMFP: 8	1 - 18	>CH271	48.58
true	4674	689.326	2064.95	3	0.49	1.86	43.06	249800	31.2	2	-.MDTDAVVGDTIIDVSGKK.M	Manzi-carbene GILMFP: 1	1 - 18	>CH271	48.58
false	4833	694.657	2080.95	3	0.81	3.31	43.85	691400	28.8	2	-.MDTDAVVGDTIIDVSGKK.M	Manzi-carbene GILMFP: 16; Oxidation: 1	1 - 18	>CH271	95.45
true	3467	932.471	1862.93	2	-0.97	5.69	37.85	1961000	44.1	6	-.MDTDAVVGDTIIDVSGKK.M		1 - 18	>CH271
true	2925	940.47	1878.92	2	0.03	4.69	35.53	1148000	30.9	5	-.MDTDAVVGDTIIDVSGKK.M	Oxidation: 1	1 - 18	>CH271
true	2911	621.984	1862.93	3	0.08	0.93	35.49	13200000	140.9	6	-.MDTDAVVGDTIIDVSGKK.M		1 - 18	>CH271
true	3109	621.984	1862.93	3	0.53	1.1	36.21	2644000	45.2	6	-.MDTDAVVGDTIIDVSGKK.M		1 - 18	>CH271
true	2899	621.984	1862.93	3	0.83	1.75	35.44	3466000	60.3	6	-.MDTDAVVGDTIIDVSGKK.M		1 - 18	>CH271
true	3117	621.985	1862.93	3	1.09	2.55	36.25	6701000	83.8	6	-.MDTDAVVGDTIIDVSGKK.M		1 - 18	>CH271
true	3480	621.985	1862.93	3	1.83	2.29	37.89	39210000	137.2	6	-.MDTDAVVGDTIIDVSGKK.M		1 - 18	>CH271
true	2442	627.315	1878.92	3	-0.06	1.15	33.14	4497000	91.5	5	-.MDTDAVVGDTIIDVSGKK.M	Oxidation: 1	1 - 18	>CH271
true	2434	627.316	1878.92	3	0.29	2.15	33.1	3985000	30.1	5	-.MDTDAVVGDTIIDVSGKK.M	Oxidation: 1	1 - 18	>CH271
true	2425	627.316	1878.92	3	0.73	2.07	33.06	2278000	36.2	5	-.MDTDAVVGDTIIDVSGKK.M	Oxidation: 1	1 - 18	>CH271
true	2924	627.318	1878.92	3	3.41	3.91	35.53	56760000	146.4	5	-.MDTDAVVGDTIIDVSGKK.M	Oxidation: 1	1 - 18	>CH271
true	4678	689.325	2064.95	3	-0.19	2.62	43.1	1952000	41.3	2	-.MDTDAVVGDTIIDVSGKK.M	Manzi-carbene STWYVN: 3	1 - 18	>CH271	33.3
true	4678	689.325	2064.95	3	-0.19	2.39	43.1	1952000	41.3	2	-.MDTDAVVGDTIIDVSGKK.M	Manzi-carbene STWYVN: 6	1 - 18	>CH271	33.3
true	4678	689.325	2064.95	3	-0.19	2.31	43.1	1952000	41.3	2	-.MDTDAVVGDTIIDVSGKK.M	Manzi-carbene STWYVN: 7	1 - 18	>CH271	33.3
true	4674	689.326	2064.95	3	0.49	1.74	43.06	249800	31.2	2	-.MDTDAVVGDTIIDVSGKK.M	Manzi-carbene STWYVN: 7	1 - 18	>CH271	32.69
true	4674	689.326	2064.95	3	0.49	1.74	43.06	249800	31.2	2	-.MDTDAVVGDTIIDVSGKK.M	Manzi-carbene STWYVN: 6	1 - 18	>CH271	32.69
true	4674	689.326	2064.95	3	0.49	1.74	43.06	249800	31.2	2	-.MDTDAVVGDTIIDVSGKK.M	Manzi-carbene STWYVN: 3	1 - 18	>CH271	32.69
false	4833	694.657	2080.95	3	0.81	3.31	43.85	691400	28.8	2	-.MDTDAVVGDTIIDVSGKK.M	Manzi-carbene STWYVN: 15; Oxidation: 1	1 - 18	>CH271	50
true	3467	932.471	1862.93	2	-0.97	5.69	37.85	1961000	44.1	6	-.MDTDAVVGDTIIDVSGKK.M		1 - 18	>CH271
true	2925	940.47	1878.92	2	0.03	4.69	35.53	1148000	30.9	5	-.MDTDAVVGDTIIDVSGKK.M	Oxidation: 1	1 - 18	>CH271
false	3102	578.304	1731.89	3	0.8	4.12	36.17	625300	17.0	1	M.DTDAVVGDTIIDVSGKK.M		2 - 18	>CH271
false	3102	578.304	1731.89	3	0.8	4.12	36.17	625300	17.0	1	M.DTDAVVGDTIIDVSGKK.M		2 - 18	>CH271
false	3102	578.304	1731.89	3	0.8	4.12	36.17	625300	17	1	M.DTDAVVGDTIIDVSGKK.M		2 - 18	>CH271
false	2213	564.611	1690.81	3	1.26	7.01	32.26	221200	22.5	1	R.DGKIIDVKPTEMK.Q	Manzi-carbene CKHA: 3; Oxidation: 12	101 - 113	>CH271	50
false	2711	559.279	1674.82	3	-0.22	7.32	34.36	88790	17.1	1	R.DGKIIDVKPTEMK.Q	Manzi-carbene GILMFP: 4	101 - 113	>CH271
false	2213	564.611	1690.81	3	1.26	7.01	32.26	221200	22.5	1	R.DGKIIDVKPTEMK.Q	Manzi-carbene GILMFP: 4; Oxidation: 12	101 - 113	>CH271	50
true	557	397.223	1188.64	3	4.04	0.86	25.87	51490000	40.0	7	K.IIDVKPTEMK.Q	Oxidation: 9	104 - 113	>CH271
true	1138	587.329	1172.65	2	-3.48	1.65	28.35	7520000	64.7	4	K.IIDVKPTEMK.Q		104 - 113	>CH271
true	1127	587.331	1172.65	2	0.33	2.64	28.31	2670000	45.6	4	K.IIDVKPTEMK.Q		104 - 113	>CH271
true	571	595.326	1188.64	2	-3.95	0.99	25.92	8318000	64.2	7	K.IIDVKPTEMK.Q	Oxidation: 9	104 - 113	>CH271
true	557	397.223	1188.64	3	4.04	0.86	25.87	51490000	40	7	K.IIDVKPTEMK.Q	Oxidation: 9	104 - 113	>CH271
true	1138	587.329	1172.65	2	-3.48	1.65	28.35	7520000	64.7	4	K.IIDVKPTEMK.Q		104 - 113	>CH271
true	1127	587.331	1172.65	2	0.33	2.64	28.31	2670000	45.6	4	K.IIDVKPTEMK.Q		104 - 113	>CH271
true	571	595.326	1188.64	2	-3.95	0.99	25.92	8318000	64.2	7	K.IIDVKPTEMK.Q	Oxidation: 9	104 - 113	>CH271
true	557	397.223	1188.64	3	4.04	0.86	25.87	51490000	40	7	K.IIDVKPTEMK.Q	Oxidation: 9	104 - 113	>CH271
true	1138	587.329	1172.65	2	-3.48	1.65	28.35	7520000	64.7	4	K.IIDVKPTEMK.Q		104 - 113	>CH271
true	1127	587.331	1172.65	2	0.33	2.64	28.31	2670000	45.6	4	K.IIDVKPTEMK.Q		104 - 113	>CH271
true	571	595.326	1188.64	2	-3.95	0.99	25.92	8318000	64.2	7	K.IIDVKPTEMK.Q	Oxidation: 9	104 - 113	>CH271
false	4448	684.325	2049.95	3	0.17	3.16	42.03	1082000	25.5	2	K.KMTIAEFYDSTPDVFMR.R		18 - 34	>CH271
true	4071	689.657	2065.95	3	0.02	2.79	40.15	3769000	44.4	2	K.KMTIAEFYDSTPDVFMR.R	Oxidation: 16	18 - 34	>CH271
true	4064	689.658	2065.95	3	1.23	1.53	40.11	2546000	36.4	2	K.KMTIAEFYDSTPDVFMR.R	Oxidation: 16	18 - 34	>CH271
false	3753	689.658	2065.95	3	1.45	9.1	38.81	210500	21.2	1	K.KMTIAEFYDSTPDVFMR.R	Oxidation: 2	18 - 34	>CH271
true	3565	694.989	2081.94	3	1.1	2.95	38.19	4583000	57.1	2	K.KMTIAEFYDSTPDVFMR.R	Oxidation: 2, 16	18 - 34	>CH271
true	3555	694.989	2081.94	3	1.17	2.97	38.15	3300000	69.5	2	K.KMTIAEFYDSTPDVFMR.R	Oxidation: 2, 16	18 - 34	>CH271
false	4448	684.325	2049.95	3	0.17	3.16	42.03	1082000	25.5	2	K.KMTIAEFYDSTPDVFMR.R		18 - 34	>CH271
true	4071	689.657	2065.95	3	0.02	2.79	40.15	3769000	44.4	2	K.KMTIAEFYDSTPDVFMR.R	Oxidation: 16	18 - 34	>CH271
true	4064	689.658	2065.95	3	1.23	1.53	40.11	2546000	36.4	2	K.KMTIAEFYDSTPDVFMR.R	Oxidation: 16	18 - 34	>CH271
false	3753	689.658	2065.95	3	1.45	9.1	38.81	210500	21.2	1	K.KMTIAEFYDSTPDVFMR.R	Oxidation: 2	18 - 34	>CH271
true	3565	694.989	2081.94	3	1.1	2.95	38.19	4583000	57.1	2	K.KMTIAEFYDSTPDVFMR.R	Oxidation: 2, 16	18 - 34	>CH271
true	3555	694.989	2081.94	3	1.17	2.97	38.15	3300000	69.5	2	K.KMTIAEFYDSTPDVFMR.R	Oxidation: 2, 16	18 - 34	>CH271
false	4448	684.325	2049.95	3	0.17	3.16	42.03	1082000	25.5	2	K.KMTIAEFYDSTPDVFMR.R		18 - 34	>CH271
true	4071	689.657	2065.95	3	0.02	2.79	40.15	3769000	44.4	2	K.KMTIAEFYDSTPDVFMR.R	Oxidation: 16	18 - 34	>CH271
true	4064	689.658	2065.95	3	1.23	1.53	40.11	2546000	36.4	2	K.KMTIAEFYDSTPDVFMR.R	Oxidation: 16	18 - 34	>CH271
false	3753	689.658	2065.95	3	1.45	9.1	38.81	210500	21.2	1	K.KMTIAEFYDSTPDVFMR.R	Oxidation: 2	18 - 34	>CH271
true	3565	694.989	2081.94	3	1.1	2.95	38.19	4583000	57.1	2	K.KMTIAEFYDSTPDVFMR.R	Oxidation: 2, 16	18 - 34	>CH271
true	3555	694.989	2081.94	3	1.17	2.97	38.15	3300000	69.5	2	K.KMTIAEFYDSTPDVFMR.R	Oxidation: 2, 16	18 - 34	>CH271
true	4986	641.626	1921.86	3	-0.7	1.61	44.64	105800	36.0	8	K.MTIAEFYDSTPDVFMR.R		19 - 34	>CH271
true	4931	961.936	1921.86	2	-0.37	0.91	44.35	7111000	88.6	8	K.MTIAEFYDSTPDVFMR.R		19 - 34	>CH271
true	4917	961.937	1921.86	2	-0.02	0.97	44.3	2809000	70.3	8	K.MTIAEFYDSTPDVFMR.R		19 - 34	>CH271
true	4984	961.937	1921.86	2	0.24	1.53	44.64	688400	91.8	8	K.MTIAEFYDSTPDVFMR.R		19 - 34	>CH271
true	5180	961.938	1921.86	2	0.75	0.95	45.89	2068000	80.4	8	K.MTIAEFYDSTPDVFMR.R		19 - 34	>CH271
true	5194	961.938	1921.86	2	1.69	6.46	45.97	52500000	119.5	8	K.MTIAEFYDSTPDVFMR.R		19 - 34	>CH271
true	4518	969.934	1937.85	2	-0.12	1.41	42.43	2041000	46.4	2	K.MTIAEFYDSTPDVFMR.R	Oxidation: 1	19 - 34	>CH271
true	4526	969.934	1937.85	2	0.14	1.49	42.47	3918000	105.1	2	K.MTIAEFYDSTPDVFMR.R	Oxidation: 1	19 - 34	>CH271
true	4879	969.937	1937.85	2	3	11.53	44.17	67190000	86.6	4	K.MTIAEFYDSTPDVFMR.R	Oxidation: 15	19 - 34	>CH271
true	4057	977.932	1953.85	2	0.48	2.56	40.07	1603000	48.5	4	K.MTIAEFYDSTPDVFMR.R	Oxidation: 1, 15	19 - 34	>CH271
true	4050	977.933	1953.85	2	1.06	2.27	39.99	94440	57.3	4	K.MTIAEFYDSTPDVFMR.R	Oxidation: 1, 15	19 - 34	>CH271
true	5798	1062.95	2123.88	2	2.11	4.54	50.67	84530	33.2	1	K.MTIAEFYDSTPDVFMR.R	Manzi-carbene RDEQ: 16	19 - 34	>CH271
true	4986	641.626	1921.86	3	-0.7	1.61	44.64	105800	36	8	K.MTIAEFYDSTPDVFMR.R		19 - 34	>CH271
true	4931	961.936	1921.86	2	-0.37	0.91	44.35	7111000	88.6	8	K.MTIAEFYDSTPDVFMR.R		19 - 34	>CH271
true	4917	961.937	1921.86	2	-0.02	0.97	44.3	2809000	70.3	8	K.MTIAEFYDSTPDVFMR.R		19 - 34	>CH271
true	4984	961.937	1921.86	2	0.24	1.53	44.64	688400	91.8	8	K.MTIAEFYDSTPDVFMR.R		19 - 34	>CH271
true	5180	961.938	1921.86	2	0.75	0.95	45.89	2068000	80.4	8	K.MTIAEFYDSTPDVFMR.R		19 - 34	>CH271
true	5194	961.938	1921.86	2	1.69	6.46	45.97	52500000	119.5	8	K.MTIAEFYDSTPDVFMR.R		19 - 34	>CH271
true	4518	969.934	1937.85	2	-0.12	1.41	42.43	2041000	46.4	2	K.MTIAEFYDSTPDVFMR.R	Oxidation: 1	19 - 34	>CH271
true	4526	969.934	1937.85	2	0.14	1.49	42.47	3918000	105.1	2	K.MTIAEFYDSTPDVFMR.R	Oxidation: 1	19 - 34	>CH271
true	4879	969.937	1937.85	2	3	11.53	44.17	67190000	86.6	4	K.MTIAEFYDSTPDVFMR.R	Oxidation: 15	19 - 34	>CH271
true	4057	977.932	1953.85	2	0.48	2.56	40.07	1603000	48.5	4	K.MTIAEFYDSTPDVFMR.R	Oxidation: 1, 15	19 - 34	>CH271
true	4050	977.933	1953.85	2	1.06	2.27	39.99	94440	57.3	4	K.MTIAEFYDSTPDVFMR.R	Oxidation: 1, 15	19 - 34	>CH271
true	5798	1062.95	2123.88	2	2.11	4.54	50.67	84530	33.2	1	K.MTIAEFYDSTPDVFMR.R	Manzi-carbene GILMFP: 15	19 - 34	>CH271	50
true	5798	1062.95	2123.88	2	2.11	4.54	50.67	84530	33.2	1	K.MTIAEFYDSTPDVFMR.R	Manzi-carbene GILMFP: 14	19 - 34	>CH271	50
true	4986	641.626	1921.86	3	-0.7	1.61	44.64	105800	36	8	K.MTIAEFYDSTPDVFMR.R		19 - 34	>CH271
true	4931	961.936	1921.86	2	-0.37	0.91	44.35	7111000	88.6	8	K.MTIAEFYDSTPDVFMR.R		19 - 34	>CH271
true	4917	961.937	1921.86	2	-0.02	0.97	44.3	2809000	70.3	8	K.MTIAEFYDSTPDVFMR.R		19 - 34	>CH271
true	4984	961.937	1921.86	2	0.24	1.53	44.64	688400	91.8	8	K.MTIAEFYDSTPDVFMR.R		19 - 34	>CH271
true	5180	961.938	1921.86	2	0.75	0.95	45.89	2068000	80.4	8	K.MTIAEFYDSTPDVFMR.R		19 - 34	>CH271
true	5194	961.938	1921.86	2	1.69	6.46	45.97	52500000	119.5	8	K.MTIAEFYDSTPDVFMR.R		19 - 34	>CH271
true	4518	969.934	1937.85	2	-0.12	1.41	42.43	2041000	46.4	2	K.MTIAEFYDSTPDVFMR.R	Oxidation: 1	19 - 34	>CH271
true	4526	969.934	1937.85	2	0.14	1.49	42.47	3918000	105.1	2	K.MTIAEFYDSTPDVFMR.R	Oxidation: 1	19 - 34	>CH271
true	4879	969.937	1937.85	2	3	11.53	44.17	67190000	86.6	4	K.MTIAEFYDSTPDVFMR.R	Oxidation: 15	19 - 34	>CH271
true	4057	977.932	1953.85	2	0.48	2.56	40.07	1603000	48.5	4	K.MTIAEFYDSTPDVFMR.R	Oxidation: 1, 15	19 - 34	>CH271
true	4050	977.933	1953.85	2	1.06	2.27	39.99	94440	57.3	4	K.MTIAEFYDSTPDVFMR.R	Oxidation: 1, 15	19 - 34	>CH271
false	5798	1062.95	2123.88	2	2.11	4.5	50.67	84530	19.4	1	K.MTIAEFYDSTPDVFMR.R	Manzi-carbene STWYVN: 13	19 - 34	>CH271
true	1312	628.322	1881.94	3	0.62	1.77	29.02	226700	33.4	1	R.VGGKTSLSVNTYSGEVER.K		46 - 63	>CH271
true	2643	695.663	2083.97	3	0.43	1.79	33.98	238200	35.8	2	R.VGGKTSLSVNTYSGEVER.K	Manzi-carbene CKHA: 4	46 - 63	>CH271
true	1312	628.322	1881.94	3	0.62	1.77	29.02	226700	33.4	1	R.VGGKTSLSVNTYSGEVER.K		46 - 63	>CH271
true	2643	695.663	2083.97	3	0.43	1.79	33.98	238200	35.8	2	R.VGGKTSLSVNTYSGEVER.K	Manzi-carbene GILMFP: 2	46 - 63	>CH271	33.33
true	2643	695.663	2083.97	3	0.43	1.79	33.98	238200	35.8	2	R.VGGKTSLSVNTYSGEVER.K	Manzi-carbene GILMFP: 3	46 - 63	>CH271	33.33
true	2643	695.663	2083.97	3	0.43	1.79	33.98	238200	35.8	2	R.VGGKTSLSVNTYSGEVER.K	Manzi-carbene GILMFP: 7	46 - 63	>CH271	33.33
true	1312	628.322	1881.94	3	0.62	1.77	29.02	226700	33.4	1	R.VGGKTSLSVNTYSGEVER.K		46 - 63	>CH271
false	2634	695.663	2083.97	3	-0.03	5.26	33.93	300600	21	1	R.VGGKTSLSVNTYSGEVER.K	Manzi-carbene STWYVN: 13	46 - 63	>CH271	11.11
true	2643	695.663	2083.97	3	0.43	1.79	33.98	238200	35.8	2	R.VGGKTSLSVNTYSGEVER.K	Manzi-carbene STWYVN: 11	46 - 63	>CH271	14.22
true	2643	695.663	2083.97	3	0.43	1.79	33.98	238200	35.8	2	R.VGGKTSLSVNTYSGEVER.K	Manzi-carbene STWYVN: 10	46 - 63	>CH271	14.22
true	2643	695.663	2083.97	3	0.43	1.79	33.98	238200	35.8	2	R.VGGKTSLSVNTYSGEVER.K	Manzi-carbene STWYVN: 6	46 - 63	>CH271	14.22
true	2643	695.663	2083.97	3	0.43	1.79	33.98	238200	35.8	2	R.VGGKTSLSVNTYSGEVER.K	Manzi-carbene STWYVN: 8	46 - 63	>CH271	14.22
true	2643	695.663	2083.97	3	0.43	1.79	33.98	238200	35.8	2	R.VGGKTSLSVNTYSGEVER.K	Manzi-carbene STWYVN: 1	46 - 63	>CH271	14.22
true	2643	695.663	2083.97	3	0.43	1.79	33.98	238200	35.8	2	R.VGGKTSLSVNTYSGEVER.K	Manzi-carbene STWYVN: 5	46 - 63	>CH271	14.22
true	2643	695.663	2083.97	3	0.43	1.79	33.98	238200	35.8	2	R.VGGKTSLSVNTYSGEVER.K	Manzi-carbene STWYVN: 9	46 - 63	>CH271	14.22
true	1840	514.585	1540.74	3	-2.97	2.43	31.11	677600	31.9	6	K.TSLSVNTYSGEVER.K		50 - 63	>CH271
true	1832	514.585	1540.74	3	-2.15	5.14	31.07	572100	45.8	6	K.TSLSVNTYSGEVER.K		50 - 63	>CH271
true	1823	514.586	1540.74	3	-0.09	13.36	31.03	339900	43.6	6	K.TSLSVNTYSGEVER.K		50 - 63	>CH271
true	1860	771.377	1540.74	2	1.87	1.65	31.2	40100000	108.3	6	K.TSLSVNTYSGEVER.K		50 - 63	>CH271
true	1813	771.378	1540.74	2	3.11	5.34	31.03	49390000	102.9	6	K.TSLSVNTYSGEVER.K		50 - 63	>CH271
false	4688	872.388	1742.76	2	0.06	1.34	43.14	3458000	25.0	7	K.TSLSVNTYSGEVER.K	Manzi-carbene RDEQ: 11	50 - 63	>CH271	45.52
true	1840	514.585	1540.74	3	-2.97	2.43	31.11	677600	31.9	6	K.TSLSVNTYSGEVER.K		50 - 63	>CH271
true	1832	514.585	1540.74	3	-2.15	5.14	31.07	572100	45.8	6	K.TSLSVNTYSGEVER.K		50 - 63	>CH271
true	1823	514.586	1540.74	3	-0.09	13.36	31.03	339900	43.6	6	K.TSLSVNTYSGEVER.K		50 - 63	>CH271
true	3787	581.927	1742.76	3	-0.72	2.48	38.94	7654000	37.0	11	K.TSLSVNTYSGEVER.K	Manzi-carbene GILMFP: 3	50 - 63	>CH271
true	1860	771.377	1540.74	2	1.87	1.65	31.2	40100000	108.3	6	K.TSLSVNTYSGEVER.K		50 - 63	>CH271
true	1813	771.378	1540.74	2	3.11	5.34	31.03	49390000	102.9	6	K.TSLSVNTYSGEVER.K		50 - 63	>CH271
true	3786	872.387	1742.76	2	-0.44	3.25	38.93	20440000	50.2	11	K.TSLSVNTYSGEVER.K	Manzi-carbene GILMFP: 3	50 - 63	>CH271	99.78
true	3771	872.388	1742.76	2	-0.14	1.47	38.89	7449000	57.7	11	K.TSLSVNTYSGEVER.K	Manzi-carbene GILMFP: 3	50 - 63	>CH271	99.95
true	3689	872.388	1742.76	2	-0.04	2.73	38.63	11650000	39.8	11	K.TSLSVNTYSGEVER.K	Manzi-carbene GILMFP: 3	50 - 63	>CH271
true	3684	872.388	1742.76	2	-0.04	3.4	38.62	11650000	33.8	11	K.TSLSVNTYSGEVER.K	Manzi-carbene GILMFP: 3	50 - 63	>CH271	89.02
true	4010	872.388	1742.76	2	0.38	1.46	39.82	2373000	61.9	11	K.TSLSVNTYSGEVER.K	Manzi-carbene GILMFP: 3	50 - 63	>CH271
false	3493	872.388	1742.76	2	0.66	3.64	37.91	241400	27.6	6	K.TSLSVNTYSGEVER.K	Manzi-carbene GILMFP: 10	50 - 63	>CH271
true	3698	872.389	1742.76	2	0.91	3.37	38.67	5323000	49.5	11	K.TSLSVNTYSGEVER.K	Manzi-carbene GILMFP: 3	50 - 63	>CH271	99.03
true	1840	514.585	1540.74	3	-2.97	2.43	31.11	677600	31.9	6	K.TSLSVNTYSGEVER.K		50 - 63	>CH271
true	1832	514.585	1540.74	3	-2.15	5.14	31.07	572100	45.8	6	K.TSLSVNTYSGEVER.K		50 - 63	>CH271
true	1823	514.586	1540.74	3	-0.09	13.36	31.03	339900	43.6	6	K.TSLSVNTYSGEVER.K		50 - 63	>CH271
true	3787	581.927	1742.76	3	-0.72	2.59	38.94	7654000	37	15	K.TSLSVNTYSGEVER.K	Manzi-carbene STWYVN: 6	50 - 63	>CH271	19.58
true	3787	581.927	1742.76	3	-0.72	2.48	38.94	7654000	37	11	K.TSLSVNTYSGEVER.K	Manzi-carbene STWYVN: 1	50 - 63	>CH271	19.58
true	3787	581.927	1742.76	3	-0.72	2.48	38.94	7654000	37	11	K.TSLSVNTYSGEVER.K	Manzi-carbene STWYVN: 2	50 - 63	>CH271	19.58
true	3787	581.927	1742.76	3	-0.72	2.48	38.94	7654000	37	13	K.TSLSVNTYSGEVER.K	Manzi-carbene STWYVN: 4	50 - 63	>CH271	19.58
true	3787	581.927	1742.76	3	-0.72	2.59	38.94	7654000	37	13	K.TSLSVNTYSGEVER.K	Manzi-carbene STWYVN: 5	50 - 63	>CH271	19.58
true	1860	771.377	1540.74	2	1.87	1.65	31.2	40100000	108.3	6	K.TSLSVNTYSGEVER.K		50 - 63	>CH271
true	1813	771.378	1540.74	2	3.11	5.34	31.03	49390000	102.9	6	K.TSLSVNTYSGEVER.K		50 - 63	>CH271
true	3786	872.387	1742.76	2	-0.44	2.04	38.93	20440000	85.5	13	K.TSLSVNTYSGEVER.K	Manzi-carbene STWYVN: 5	50 - 63	>CH271	73.04
true	3771	872.388	1742.76	2	-0.14	1.34	38.89	7449000	69.7	13	K.TSLSVNTYSGEVER.K	Manzi-carbene STWYVN: 5	50 - 63	>CH271	52.73
true	3689	872.388	1742.76	2	-0.04	1.69	38.63	11650000	68.9	13	K.TSLSVNTYSGEVER.K	Manzi-carbene STWYVN: 5	50 - 63	>CH271	90.63
true	3684	872.388	1742.76	2	-0.04	2.13	38.62	11650000	62.3	13	K.TSLSVNTYSGEVER.K	Manzi-carbene STWYVN: 5	50 - 63	>CH271	50.28
true	4688	872.388	1742.76	2	0.06	1.53	43.14	3458000	47.8	14	K.TSLSVNTYSGEVER.K	Manzi-carbene STWYVN: 8	50 - 63	>CH271	90.5
true	2808	872.388	1742.76	2	0.3	3.46	35.07	3326000	42.2	14	K.TSLSVNTYSGEVER.K	Manzi-carbene STWYVN: 7	50 - 63	>CH271	55.03
true	4010	872.388	1742.76	2	0.38	1.92	39.82	2373000	64.3	11	K.TSLSVNTYSGEVER.K	Manzi-carbene STWYVN: 1	50 - 63	>CH271	62.66
true	2801	872.388	1742.76	2	0.57	8.32	35.03	1680000	39.9	15	K.TSLSVNTYSGEVER.K	Manzi-carbene STWYVN: 6	50 - 63	>CH271	34.09
true	2801	872.388	1742.76	2	0.57	8.32	35.03	1680000	39.9	14	K.TSLSVNTYSGEVER.K	Manzi-carbene STWYVN: 7	50 - 63	>CH271	34.09
true	3493	872.388	1742.76	2	0.66	2.69	37.91	241400	39	14	K.TSLSVNTYSGEVER.K	Manzi-carbene STWYVN: 7	50 - 63	>CH271	35.93
true	3960	872.389	1742.76	2	0.73	2.71	39.51	768400	35	15	K.TSLSVNTYSGEVER.K	Manzi-carbene STWYVN: 6	50 - 63	>CH271	41.52
true	3698	872.389	1742.76	2	0.91	3.21	38.67	5323000	87.1	13	K.TSLSVNTYSGEVER.K	Manzi-carbene STWYVN: 5	50 - 63	>CH271	68.27
true	2495	624.626	1870.86	3	0.66	4.3	33.42	1252000	30.5	4	K.TSLSVNTYSGEVERK.N	Manzi-carbene RDEQ: 14	50 - 64	>CH271	95.66
true	2495	624.626	1870.86	3	0.66	4.3	33.42	1252000	30.5	4	K.TSLSVNTYSGEVERK.N	Manzi-carbene CKHA: 15	50 - 64	>CH271	48.89
true	2517	624.627	1870.86	3	1.25	2.47	33.51	23990000	122.7	4	K.TSLSVNTYSGEVERK.N	Manzi-carbene CKHA: 15	50 - 64	>CH271	49.67
true	2517	624.627	1870.86	3	1.25	2.37	33.51	23990000	122.7	4	K.TSLSVNTYSGEVERK.N	Manzi-carbene RDEQ: 14	50 - 64	>CH271	49.67
true	2530	624.627	1870.86	3	1.32	1.33	33.55	29210000	136.8	4	K.TSLSVNTYSGEVERK.N	Manzi-carbene CKHA: 15	50 - 64	>CH271	49.74
true	2530	624.627	1870.86	3	1.32	1.28	33.55	29210000	136.8	4	K.TSLSVNTYSGEVERK.N	Manzi-carbene RDEQ: 14	50 - 64	>CH271	49.74
false	1237	835.423	1668.83	2	-0.47	3.58	28.76	1179000	26.7	1	K.TSLSVNTYSGEVERK.N		50 - 64	>CH271
true	2517	624.627	1870.86	3	1.25	2.5	33.51	23990000	74.8	2	K.TSLSVNTYSGEVERK.N	Manzi-carbene GILMFP: 10	50 - 64	>CH271
true	2530	624.627	1870.86	3	1.32	1.41	33.55	29210000	70.5	2	K.TSLSVNTYSGEVERK.N	Manzi-carbene GILMFP: 10	50 - 64	>CH271
false	1237	835.423	1668.83	2	-0.47	3.58	28.76	1179000	26.7	1	K.TSLSVNTYSGEVERK.N		50 - 64	>CH271
true	2517	624.627	1870.86	3	1.25	2.39	33.51	23990000	86.8	3	K.TSLSVNTYSGEVERK.N	Manzi-carbene STWYVN: 12	50 - 64	>CH271	99.8
true	2530	624.627	1870.86	3	1.32	1.31	33.55	29210000	98.9	3	K.TSLSVNTYSGEVERK.N	Manzi-carbene STWYVN: 12	50 - 64	>CH271	99.99
false	1237	835.423	1668.83	2	-0.47	3.58	28.76	1179000	26.7	1	K.TSLSVNTYSGEVERK.N		50 - 64	>CH271
true	728	512.285	1022.56	2	-1.74	1.28	26.65	6798000	48.2	2	R.KNINYIMK.H		64 - 71	>CH271
true	340	520.283	1038.55	2	-1.07	2.53	24.56	6610000	37.3	2	R.KNINYIMK.H	Oxidation: 7	64 - 71	>CH271
true	329	520.284	1038.55	2	-0.26	2.84	24.52	5440000	39.2	2	R.KNINYIMK.H	Oxidation: 7	64 - 71	>CH271
true	728	512.285	1022.56	2	-1.74	1.28	26.65	6798000	48.2	2	R.KNINYIMK.H		64 - 71	>CH271
true	340	520.283	1038.55	2	-1.07	2.53	24.56	6610000	37.3	2	R.KNINYIMK.H	Oxidation: 7	64 - 71	>CH271
true	329	520.284	1038.55	2	-0.26	2.84	24.52	5440000	39.2	2	R.KNINYIMK.H	Oxidation: 7	64 - 71	>CH271
true	728	512.285	1022.56	2	-1.74	1.28	26.65	6798000	48.2	2	R.KNINYIMK.H		64 - 71	>CH271
true	340	520.283	1038.55	2	-1.07	2.53	24.56	6610000	37.3	2	R.KNINYIMK.H	Oxidation: 7	64 - 71	>CH271
true	329	520.284	1038.55	2	-0.26	2.84	24.52	5440000	39.2	2	R.KNINYIMK.H	Oxidation: 7	64 - 71	>CH271
false	738	448.238	894.463	2	-1.18	3.12	26.66	276000	15.6	1	K.NINYIMK.H		65 - 71	>CH271
true	835	456.239	910.458	2	5.86	2.38	27.06	60270000	30.1	4	K.NINYIMK.H	Oxidation: 6	65 - 71	>CH271
false	4463	549.251	1096.49	2	-0.06	2.98	42.11	946700	26.9	6	K.NINYIMK.H	Manzi-carbene CKHA: 7	65 - 71	>CH271
true	2792	557.249	1112.48	2	0.04	1.71	34.95	143900	33.3	2	K.NINYIMK.H	Manzi-carbene CKHA: 7; Oxidation: 6	65 - 71	>CH271
true	2795	557.249	1112.48	2	0.25		34.98	302200	39.6	2	K.NINYIMK.H	Manzi-carbene CKHA: 7; Oxidation: 6	65 - 71	>CH271
false	738	448.238	894.463	2	-1.18	3.12	26.66	276000	15.6	1	K.NINYIMK.H		65 - 71	>CH271
true	835	456.239	910.458	2	5.86	2.38	27.06	60270000	30.1	4	K.NINYIMK.H	Oxidation: 6	65 - 71	>CH271
false	4463	549.251	1096.49	2	-0.06	2.98	42.11	946700	26.9	6	K.NINYIMK.H	Manzi-carbene GILMFP: 6	65 - 71	>CH271
false	2795	557.249	1112.48	2	0.25		34.98	302200	21.6	2	K.NINYIMK.H	Manzi-carbene GILMFP: 5; Oxidation: 6	65 - 71	>CH271
false	738	448.238	894.463	2	-1.18	3.12	26.66	276000	15.6	1	K.NINYIMK.H		65 - 71	>CH271
true	835	456.239	910.458	2	5.86	2.38	27.06	60270000	30.1	4	K.NINYIMK.H	Oxidation: 6	65 - 71	>CH271
false	4463	549.251	1096.49	2	-0.06	58.06	42.11	946700	19.1	3	K.NINYIMK.H	Manzi-carbene STWYVN: 3	65 - 71	>CH271	50
false	4469	549.251	1096.49	2	0.93	89.28	42.15	1682000	26.5	7	K.NINYIMK.H	Manzi-carbene STWYVN: 4	65 - 71	>CH271
true	1150	580.981	1739.92	3	-1.95	1.86	28.39	93630	42.9	2	K.AGGKEVIVTADHSVMVK.R		83 - 99	>CH271
false	871	586.314	1755.92	3	0.97	13.35	27.19	212800	18.9	1	K.AGGKEVIVTADHSVMVK.R	Oxidation: 15	83 - 99	>CH271
true	1150	580.981	1739.92	3	-1.95	1.86	28.39	93630	42.9	2	K.AGGKEVIVTADHSVMVK.R		83 - 99	>CH271
false	871	586.314	1755.92	3	0.97	13.35	27.19	212800	18.9	1	K.AGGKEVIVTADHSVMVK.R	Oxidation: 15	83 - 99	>CH271
true	1150	580.981	1739.92	3	-1.95	1.86	28.39	93630	42.9	2	K.AGGKEVIVTADHSVMVK.R		83 - 99	>CH271
false	871	586.314	1755.92	3	0.97	13.35	27.19	212800	18.9	1	K.AGGKEVIVTADHSVMVK.R	Oxidation: 15	83 - 99	>CH271
true	3509	543.932	1628.77	3	0.38	0.68	37.98	18950000	66.8	1	K.EVIVTADHSVMVK.R	Manzi-carbene CKHA: 13	87 - 99	>CH271	99.89
true	1684	714.38	1426.75	2	-1.94	2.5	30.52	4882000	71.0	3	K.EVIVTADHSVMVK.R		87 - 99	>CH271
true	1670	714.381	1426.75	2	-0.64	1.72	30.48	4652000	71.1	3	K.EVIVTADHSVMVK.R		87 - 99	>CH271
true	1216	722.378	1442.74	2	-1.39	1.91	28.67	3896000	49.6	2	K.EVIVTADHSVMVK.R	Oxidation: 11	87 - 99	>CH271
true	3509	543.932	1628.77	3	0.38	0.68	37.98	18950000	66.8	1	K.EVIVTADHSVMVK.R	Manzi-carbene GILMFP: 11	87 - 99	>CH271
true	1684	714.38	1426.75	2	-1.94	2.5	30.52	4882000	71.0	3	K.EVIVTADHSVMVK.R		87 - 99	>CH271
true	1670	714.381	1426.75	2	-0.64	1.72	30.48	4652000	71.1	3	K.EVIVTADHSVMVK.R		87 - 99	>CH271
true	1216	722.378	1442.74	2	-1.39	1.91	28.67	3896000	49.6	2	K.EVIVTADHSVMVK.R	Oxidation: 11	87 - 99	>CH271
true	3509	543.932	1628.77	3	0.38	0.72	37.98	18950000	66.8	1	K.EVIVTADHSVMVK.R	Manzi-carbene STWYVN: 10	87 - 99	>CH271	49.3
true	3509	543.932	1628.77	3	0.38	0.68	37.98	18950000	66.8	1	K.EVIVTADHSVMVK.R	Manzi-carbene STWYVN: 12	87 - 99	>CH271	49.3
true	1684	714.38	1426.75	2	-1.94	2.5	30.52	4882000	71	3	K.EVIVTADHSVMVK.R		87 - 99	>CH271
true	1670	714.381	1426.75	2	-0.64	1.72	30.48	4652000	71.1	3	K.EVIVTADHSVMVK.R		87 - 99	>CH271
true	1216	722.378	1442.74	2	-1.39	1.91	28.67	3896000	49.6	2	K.EVIVTADHSVMVK.R	Oxidation: 11	87 - 99	>CH271

## Sheet: MS2_CH271_MDTD-AesN-AesC_R2
OK	Cmpd.	m/z meas.	Mr calc.	z	Δ m/z [ppm]	RMS90 [ppm]	Rt [min]	Int.	Score	#Cmpds.	Sequence	Modifications	Range	Protein	Site [%]
true	5050	579.285	1734.83	3	-0.54	4.6	40.45	3499000	31.6	10	-.MDTDAVVGDTIIDVSGK.K		1 - 17	>CH271
true	4469	584.616	1750.83	3	-2.38	9.9	38.31	5015000	77.9	18	-.MDTDAVVGDTIIDVSGK.K	Oxidation: 1	1 - 17	>CH271
true	4481	584.616	1750.83	3	-1.7	10.26	38.35	4995000	75.7	18	-.MDTDAVVGDTIIDVSGK.K	Oxidation: 1	1 - 17	>CH271
true	4454	584.617	1750.83	3	-0.5	8.28	38.26	3546000	58.0	18	-.MDTDAVVGDTIIDVSGK.K	Oxidation: 1	1 - 17	>CH271
true	3901	584.617	1750.83	3	-0.14	2.22	36.46	155400	84.9	18	-.MDTDAVVGDTIIDVSGK.K	Oxidation: 1	1 - 17	>CH271
true	4385	868.424	1734.83	2	-0.22	2.08	38.05	5897000	98.3	10	-.MDTDAVVGDTIIDVSGK.K		1 - 17	>CH271
true	4400	868.424	1734.83	2	-0.16	3.37	38.09	22900000	112.2	10	-.MDTDAVVGDTIIDVSGK.K		1 - 17	>CH271
true	5033	868.425	1734.83	2	0.17	2.53	40.4	5883000	78.0	10	-.MDTDAVVGDTIIDVSGK.K		1 - 17	>CH271
true	5048	868.428	1734.83	2	4.32	5.95	40.45	67030000	126.4	10	-.MDTDAVVGDTIIDVSGK.K		1 - 17	>CH271
true	4894	869.426	1734.83	2	1151.92	2.13	39.89	680900	59.1	10	-.MDTDAVVGDTIIDVSGK.K		1 - 17	>CH271
true	3889	876.421	1750.83	2	-0.92	2.39	36.45	1547000	63.5	18	-.MDTDAVVGDTIIDVSGK.K	Oxidation: 1	1 - 17	>CH271
true	4045	876.422	1750.83	2	-0.44	5.38	36.89	35920000	129.2	18	-.MDTDAVVGDTIIDVSGK.K	Oxidation: 1	1 - 17	>CH271
true	4589	876.422	1750.83	2	-0.4	2.19	38.7	1983000	48	18	-.MDTDAVVGDTIIDVSGK.K	Oxidation: 1	1 - 17	>CH271
true	4348	876.422	1750.83	2	-0.35	5.31	37.92	27380000	144	18	-.MDTDAVVGDTIIDVSGK.K	Oxidation: 1	1 - 17	>CH271
true	4413	876.422	1750.83	2	-0.32	2.08	38.11	1892000	34.3	18	-.MDTDAVVGDTIIDVSGK.K	Oxidation: 1	1 - 17	>CH271
true	3903	876.422	1750.83	2	-0.11	2	36.49	10760000	148.7	18	-.MDTDAVVGDTIIDVSGK.K	Oxidation: 1	1 - 17	>CH271
true	3919	876.422	1750.83	2	0	1.75	36.54	10980000	148.6	18	-.MDTDAVVGDTIIDVSGK.K	Oxidation: 1	1 - 17	>CH271
true	4828	876.422	1750.83	2	0.19	2.4	39.52	654400	68.2	18	-.MDTDAVVGDTIIDVSGK.K	Oxidation: 1	1 - 17	>CH271
true	5107	876.422	1750.83	2	0.22	3.29	40.63	632200	31.2	18	-.MDTDAVVGDTIIDVSGK.K	Oxidation: 1	1 - 17	>CH271
true	5122	876.423	1750.83	2	0.71	1.81	40.67	548700	60.1	18	-.MDTDAVVGDTIIDVSGK.K	Oxidation: 1	1 - 17	>CH271
true	4453	876.426	1750.83	2	4.16	8.31	38.26	63850000	136.4	18	-.MDTDAVVGDTIIDVSGK.K	Oxidation: 1	1 - 17	>CH271
true	7547	969.436	1936.86	2	-0.54	1.77	54.64	121900	33.7	11	-.MDTDAVVGDTIIDVSGK.K	Manzi-carbene RDEQ: 2	1 - 17	>CH271
true	6499	969.436	1936.86	2	-0.36	1.23	46.24	4741000	77.3	10	-.MDTDAVVGDTIIDVSGK.K	Manzi-carbene RDEQ: 4	1 - 17	>CH271	50
true	6499	969.436	1936.86	2	-0.36	1.17	46.24	4741000	77.3	11	-.MDTDAVVGDTIIDVSGK.K	Manzi-carbene RDEQ: 2	1 - 17	>CH271	50
true	6550	969.436	1936.86	2	-0.28	2.42	46.57	4129000	64.9	11	-.MDTDAVVGDTIIDVSGK.K	Manzi-carbene RDEQ: 2	1 - 17	>CH271	95.07
true	6481	969.437	1936.86	2	-0.08	2.77	46.16	4286000	63.2	10	-.MDTDAVVGDTIIDVSGK.K	Manzi-carbene RDEQ: 4	1 - 17	>CH271	40.15
true	6481	969.437	1936.86	2	-0.08	2.47	46.16	4286000	63.2	11	-.MDTDAVVGDTIIDVSGK.K	Manzi-carbene RDEQ: 2	1 - 17	>CH271	40.15
true	6638	969.437	1936.86	2	0	2.63	47.07	3248000	30.7	11	-.MDTDAVVGDTIIDVSGK.K	Manzi-carbene RDEQ: 2	1 - 17	>CH271	65.11
true	6570	969.437	1936.86	2	0.05	3.36	46.69	4615000	55.5	11	-.MDTDAVVGDTIIDVSGK.K	Manzi-carbene RDEQ: 2	1 - 17	>CH271	55.19
true	6558	969.437	1936.86	2	0.15	2.49	46.61	6001000	85.4	11	-.MDTDAVVGDTIIDVSGK.K	Manzi-carbene RDEQ: 2	1 - 17	>CH271	70.01
true	6488	969.437	1936.86	2	0.19	3.84	46.2	22020000	98.2	11	-.MDTDAVVGDTIIDVSGK.K	Manzi-carbene RDEQ: 2	1 - 17	>CH271	97.47
false	6940	969.437	1936.86	2	0.27	3.1	48.94	142000	25.8	3	-.MDTDAVVGDTIIDVSGK.K	Manzi-carbene CKHA: 17	1 - 17	>CH271
true	6362	969.437	1936.86	2	0.49	4.06	45.74	672900	43.1	10	-.MDTDAVVGDTIIDVSGK.K	Manzi-carbene CKHA: 5	1 - 17	>CH271	33.27
true	6362	969.437	1936.86	2	0.49	4.06	45.74	672900	43.1	10	-.MDTDAVVGDTIIDVSGK.K	Manzi-carbene RDEQ: 4	1 - 17	>CH271	33.27
true	6362	969.437	1936.86	2	0.49	3.87	45.74	672900	43.1	11	-.MDTDAVVGDTIIDVSGK.K	Manzi-carbene RDEQ: 2	1 - 17	>CH271	33.27
true	6569	969.438	1936.86	2	1.23	2.71	46.67	1952000	89.0	11	-.MDTDAVVGDTIIDVSGK.K	Manzi-carbene RDEQ: 2	1 - 17	>CH271	98.78
true	6033	977.431	1952.85	2	-3.48	2.88	44.21	274500	56.4	6	-.MDTDAVVGDTIIDVSGK.K	Manzi-carbene RDEQ: 2; Oxidation: 1	1 - 17	>CH271	86.02
true	7019	977.434	1952.85	2	0.26	3.45	49.55	168400	55.9	6	-.MDTDAVVGDTIIDVSGK.K	Manzi-carbene RDEQ: 2; Oxidation: 1	1 - 17	>CH271	92.69
true	7023	977.435	1952.85	2	0.5	2.22	49.59	272700	47.7	6	-.MDTDAVVGDTIIDVSGK.K	Manzi-carbene RDEQ: 2; Oxidation: 1	1 - 17	>CH271	98.84
true	7017	977.435	1952.85	2	0.51	2.82	49.52	111200	76.1	6	-.MDTDAVVGDTIIDVSGK.K	Manzi-carbene RDEQ: 2; Oxidation: 1	1 - 17	>CH271	97.23
true	6044	977.435	1952.85	2	0.77	4.02	44.28	811900	37.7	6	-.MDTDAVVGDTIIDVSGK.K	Manzi-carbene RDEQ: 2; Oxidation: 1	1 - 17	>CH271	74.81
true	5050	579.285	1734.83	3	-0.54	4.6	40.45	3499000	31.6	10	-.MDTDAVVGDTIIDVSGK.K		1 - 17	>CH271
true	4469	584.616	1750.83	3	-2.38	9.9	38.31	5015000	77.9	18	-.MDTDAVVGDTIIDVSGK.K	Oxidation: 1	1 - 17	>CH271
true	4481	584.616	1750.83	3	-1.7	10.26	38.35	4995000	75.7	18	-.MDTDAVVGDTIIDVSGK.K	Oxidation: 1	1 - 17	>CH271
true	4454	584.617	1750.83	3	-0.5	8.28	38.26	3546000	58.0	18	-.MDTDAVVGDTIIDVSGK.K	Oxidation: 1	1 - 17	>CH271
true	3901	584.617	1750.83	3	-0.14	2.22	36.46	155400	84.9	18	-.MDTDAVVGDTIIDVSGK.K	Oxidation: 1	1 - 17	>CH271
true	4385	868.424	1734.83	2	-0.22	2.08	38.05	5897000	98.3	10	-.MDTDAVVGDTIIDVSGK.K		1 - 17	>CH271
true	4400	868.424	1734.83	2	-0.16	3.37	38.09	22900000	112.2	10	-.MDTDAVVGDTIIDVSGK.K		1 - 17	>CH271
true	5033	868.425	1734.83	2	0.17	2.53	40.4	5883000	78	10	-.MDTDAVVGDTIIDVSGK.K		1 - 17	>CH271
true	5048	868.428	1734.83	2	4.32	5.95	40.45	67030000	126.4	10	-.MDTDAVVGDTIIDVSGK.K		1 - 17	>CH271
true	4894	869.426	1734.83	2	1151.92	2.13	39.89	680900	59.1	10	-.MDTDAVVGDTIIDVSGK.K		1 - 17	>CH271
true	3889	876.421	1750.83	2	-0.92	2.39	36.45	1547000	63.5	18	-.MDTDAVVGDTIIDVSGK.K	Oxidation: 1	1 - 17	>CH271
true	4045	876.422	1750.83	2	-0.44	5.38	36.89	35920000	129.2	18	-.MDTDAVVGDTIIDVSGK.K	Oxidation: 1	1 - 17	>CH271
true	4589	876.422	1750.83	2	-0.4	2.19	38.7	1983000	48	18	-.MDTDAVVGDTIIDVSGK.K	Oxidation: 1	1 - 17	>CH271
true	4348	876.422	1750.83	2	-0.35	5.31	37.92	27380000	144	18	-.MDTDAVVGDTIIDVSGK.K	Oxidation: 1	1 - 17	>CH271
true	4413	876.422	1750.83	2	-0.32	2.08	38.11	1892000	34.3	18	-.MDTDAVVGDTIIDVSGK.K	Oxidation: 1	1 - 17	>CH271
true	3903	876.422	1750.83	2	-0.11	2	36.49	10760000	148.7	18	-.MDTDAVVGDTIIDVSGK.K	Oxidation: 1	1 - 17	>CH271
true	3919	876.422	1750.83	2	0	1.75	36.54	10980000	148.6	18	-.MDTDAVVGDTIIDVSGK.K	Oxidation: 1	1 - 17	>CH271
true	4828	876.422	1750.83	2	0.19	2.4	39.52	654400	68.2	18	-.MDTDAVVGDTIIDVSGK.K	Oxidation: 1	1 - 17	>CH271
true	5107	876.422	1750.83	2	0.22	3.29	40.63	632200	31.2	18	-.MDTDAVVGDTIIDVSGK.K	Oxidation: 1	1 - 17	>CH271
true	5122	876.423	1750.83	2	0.71	1.81	40.67	548700	60.1	18	-.MDTDAVVGDTIIDVSGK.K	Oxidation: 1	1 - 17	>CH271
true	4453	876.426	1750.83	2	4.16	8.31	38.26	63850000	136.4	18	-.MDTDAVVGDTIIDVSGK.K	Oxidation: 1	1 - 17	>CH271
true	7547	969.436	1936.86	2	-0.54	1.77	54.64	121900	33.7	11	-.MDTDAVVGDTIIDVSGK.K	Manzi-carbene GILMFP: 1	1 - 17	>CH271
true	6499	969.436	1936.86	2	-0.36	1.17	46.24	4741000	77.3	11	-.MDTDAVVGDTIIDVSGK.K	Manzi-carbene GILMFP: 1	1 - 17	>CH271	100
true	6550	969.436	1936.86	2	-0.28	2.42	46.57	4129000	64.9	11	-.MDTDAVVGDTIIDVSGK.K	Manzi-carbene GILMFP: 1	1 - 17	>CH271
true	6481	969.437	1936.86	2	-0.08	2.47	46.16	4286000	63.2	11	-.MDTDAVVGDTIIDVSGK.K	Manzi-carbene GILMFP: 1	1 - 17	>CH271	99.99
true	6638	969.437	1936.86	2	0	2.63	47.07	3248000	30.7	11	-.MDTDAVVGDTIIDVSGK.K	Manzi-carbene GILMFP: 1	1 - 17	>CH271
true	6570	969.437	1936.86	2	0.05	3.36	46.69	4615000	55.5	11	-.MDTDAVVGDTIIDVSGK.K	Manzi-carbene GILMFP: 1	1 - 17	>CH271
true	6558	969.437	1936.86	2	0.15	2.49	46.61	6001000	85.4	11	-.MDTDAVVGDTIIDVSGK.K	Manzi-carbene GILMFP: 1	1 - 17	>CH271
true	6488	969.437	1936.86	2	0.19	3.96	46.2	22020000	98.2	11	-.MDTDAVVGDTIIDVSGK.K	Manzi-carbene GILMFP: 1	1 - 17	>CH271	100
false	6940	969.437	1936.86	2	0.27	3.1	48.94	142000	25.8	3	-.MDTDAVVGDTIIDVSGK.K	Manzi-carbene GILMFP: 16	1 - 17	>CH271
true	6362	969.437	1936.86	2	0.49	3.87	45.74	672900	43.1	11	-.MDTDAVVGDTIIDVSGK.K	Manzi-carbene GILMFP: 1	1 - 17	>CH271	99.09
true	6569	969.438	1936.86	2	1.23	2.73	46.67	1952000	89	11	-.MDTDAVVGDTIIDVSGK.K	Manzi-carbene GILMFP: 1	1 - 17	>CH271
false	7017	977.435	1952.85	2	0.51	2.22	49.52	111200	25.8	2	-.MDTDAVVGDTIIDVSGK.K	Manzi-carbene GILMFP: 8; Oxidation: 1	1 - 17	>CH271
true	5050	579.285	1734.83	3	-0.54	4.6	40.45	3499000	31.6	10	-.MDTDAVVGDTIIDVSGK.K		1 - 17	>CH271
true	4469	584.616	1750.83	3	-2.38	9.9	38.31	5015000	77.9	18	-.MDTDAVVGDTIIDVSGK.K	Oxidation: 1	1 - 17	>CH271
true	4481	584.616	1750.83	3	-1.7	10.26	38.35	4995000	75.7	18	-.MDTDAVVGDTIIDVSGK.K	Oxidation: 1	1 - 17	>CH271
true	4454	584.617	1750.83	3	-0.5	8.28	38.26	3546000	58	18	-.MDTDAVVGDTIIDVSGK.K	Oxidation: 1	1 - 17	>CH271
true	3901	584.617	1750.83	3	-0.14	2.22	36.46	155400	84.9	18	-.MDTDAVVGDTIIDVSGK.K	Oxidation: 1	1 - 17	>CH271
true	4385	868.424	1734.83	2	-0.22	2.08	38.05	5897000	98.3	10	-.MDTDAVVGDTIIDVSGK.K		1 - 17	>CH271
true	4400	868.424	1734.83	2	-0.16	3.37	38.09	22900000	112.2	10	-.MDTDAVVGDTIIDVSGK.K		1 - 17	>CH271
true	5033	868.425	1734.83	2	0.17	2.53	40.4	5883000	78	10	-.MDTDAVVGDTIIDVSGK.K		1 - 17	>CH271
true	5048	868.428	1734.83	2	4.32	5.95	40.45	67030000	126.4	10	-.MDTDAVVGDTIIDVSGK.K		1 - 17	>CH271
true	4894	869.426	1734.83	2	1151.92	2.13	39.89	680900	59.1	10	-.MDTDAVVGDTIIDVSGK.K		1 - 17	>CH271
true	3889	876.421	1750.83	2	-0.92	2.39	36.45	1547000	63.5	18	-.MDTDAVVGDTIIDVSGK.K	Oxidation: 1	1 - 17	>CH271
true	4045	876.422	1750.83	2	-0.44	5.38	36.89	35920000	129.2	18	-.MDTDAVVGDTIIDVSGK.K	Oxidation: 1	1 - 17	>CH271
true	4589	876.422	1750.83	2	-0.4	2.19	38.7	1983000	48	18	-.MDTDAVVGDTIIDVSGK.K	Oxidation: 1	1 - 17	>CH271
true	4348	876.422	1750.83	2	-0.35	5.31	37.92	27380000	144	18	-.MDTDAVVGDTIIDVSGK.K	Oxidation: 1	1 - 17	>CH271
true	4413	876.422	1750.83	2	-0.32	2.08	38.11	1892000	34.3	18	-.MDTDAVVGDTIIDVSGK.K	Oxidation: 1	1 - 17	>CH271
true	3903	876.422	1750.83	2	-0.11	2	36.49	10760000	148.7	18	-.MDTDAVVGDTIIDVSGK.K	Oxidation: 1	1 - 17	>CH271
true	3919	876.422	1750.83	2	0	1.75	36.54	10980000	148.6	18	-.MDTDAVVGDTIIDVSGK.K	Oxidation: 1	1 - 17	>CH271
true	4828	876.422	1750.83	2	0.19	2.4	39.52	654400	68.2	18	-.MDTDAVVGDTIIDVSGK.K	Oxidation: 1	1 - 17	>CH271
true	5107	876.422	1750.83	2	0.22	3.29	40.63	632200	31.2	18	-.MDTDAVVGDTIIDVSGK.K	Oxidation: 1	1 - 17	>CH271
true	5122	876.423	1750.83	2	0.71	1.81	40.67	548700	60.1	18	-.MDTDAVVGDTIIDVSGK.K	Oxidation: 1	1 - 17	>CH271
true	4453	876.426	1750.83	2	4.16	8.31	38.26	63850000	136.4	18	-.MDTDAVVGDTIIDVSGK.K	Oxidation: 1	1 - 17	>CH271
true	6499	969.436	1936.86	2	-0.36	1.1	46.24	4741000	77.3	11	-.MDTDAVVGDTIIDVSGK.K	Manzi-carbene STWYVN: 3	1 - 17	>CH271	99.97
true	6550	969.436	1936.86	2	-0.28	2.48	46.57	4129000	62.4	11	-.MDTDAVVGDTIIDVSGK.K	Manzi-carbene STWYVN: 3	1 - 17	>CH271	99.85
true	6481	969.437	1936.86	2	-0.08	2.61	46.16	4286000	63.2	11	-.MDTDAVVGDTIIDVSGK.K	Manzi-carbene STWYVN: 3	1 - 17	>CH271	99.29
true	6638	969.437	1936.86	2	0	2.63	47.07	3248000	30.7	11	-.MDTDAVVGDTIIDVSGK.K	Manzi-carbene STWYVN: 3	1 - 17	>CH271	96.83
true	6570	969.437	1936.86	2	0.05	3.45	46.69	4615000	55.5	11	-.MDTDAVVGDTIIDVSGK.K	Manzi-carbene STWYVN: 3	1 - 17	>CH271	98.95
true	6558	969.437	1936.86	2	0.15	2.56	46.61	6001000	81.7	11	-.MDTDAVVGDTIIDVSGK.K	Manzi-carbene STWYVN: 3	1 - 17	>CH271	99.99
true	6488	969.437	1936.86	2	0.19	3.88	46.2	22020000	98.2	11	-.MDTDAVVGDTIIDVSGK.K	Manzi-carbene STWYVN: 3	1 - 17	>CH271	100
false	6940	969.437	1936.86	2	0.27	3.1	48.94	142000	25.8	3	-.MDTDAVVGDTIIDVSGK.K	Manzi-carbene STWYVN: 15	1 - 17	>CH271
true	6362	969.437	1936.86	2	0.49	4.06	45.74	672900	43.1	11	-.MDTDAVVGDTIIDVSGK.K	Manzi-carbene STWYVN: 3	1 - 17	>CH271	43.31
true	6362	969.437	1936.86	2	0.49	4.06	45.74	672900	43.1	10	-.MDTDAVVGDTIIDVSGK.K	Manzi-carbene STWYVN: 6	1 - 17	>CH271	43.31
true	6569	969.438	1936.86	2	1.23	2.75	46.67	1952000	84.9	11	-.MDTDAVVGDTIIDVSGK.K	Manzi-carbene STWYVN: 3	1 - 17	>CH271	100
true	6033	977.431	1952.85	2	-3.48	3.1	44.21	274500	49.3	5	-.MDTDAVVGDTIIDVSGK.K	Manzi-carbene STWYVN: 3; Oxidation: 1	1 - 17	>CH271	97.98
true	7019	977.434	1952.85	2	0.26	3.6	49.55	168400	48	5	-.MDTDAVVGDTIIDVSGK.K	Manzi-carbene STWYVN: 3; Oxidation: 1	1 - 17	>CH271	98.94
true	7023	977.435	1952.85	2	0.5	2.22	49.59	272700	37.4	5	-.MDTDAVVGDTIIDVSGK.K	Manzi-carbene STWYVN: 3; Oxidation: 1	1 - 17	>CH271	98.51
true	7017	977.435	1952.85	2	0.51	2.87	49.52	111200	64.6	5	-.MDTDAVVGDTIIDVSGK.K	Manzi-carbene STWYVN: 3; Oxidation: 1	1 - 17	>CH271	95.43
true	6044	977.435	1952.85	2	0.77	4.26	44.28	811900	32.9	5	-.MDTDAVVGDTIIDVSGK.K	Manzi-carbene STWYVN: 3; Oxidation: 1	1 - 17	>CH271	97.12
true	4773	802.904	1603.79	2	-0.68	1.91	39.3	6598000	67.2	2	M.DTDAVVGDTIIDVSGK.K		2 - 17	>CH271
true	4786	802.904	1603.79	2	0.28	2.97	39.34	8375000	79.8	2	M.DTDAVVGDTIIDVSGK.K		2 - 17	>CH271
true	4773	802.904	1603.79	2	-0.68	1.91	39.3	6598000	67.2	2	M.DTDAVVGDTIIDVSGK.K		2 - 17	>CH271
true	4786	802.904	1603.79	2	0.28	2.97	39.34	8375000	79.8	2	M.DTDAVVGDTIIDVSGK.K		2 - 17	>CH271
true	4773	802.904	1603.79	2	-0.68	1.91	39.3	6598000	67.2	2	M.DTDAVVGDTIIDVSGK.K		2 - 17	>CH271
true	4786	802.904	1603.79	2	0.28	2.97	39.34	8375000	79.8	2	M.DTDAVVGDTIIDVSGK.K		2 - 17	>CH271
true	3757	621.983	1862.93	3	-0.75	2.29	36.05	15330000	117.7	7	-.MDTDAVVGDTIIDVSGKK.M		1 - 18	>CH271
true	4111	621.984	1862.93	3	-0.33	4.58	37.11	31840000	130.8	7	-.MDTDAVVGDTIIDVSGKK.M		1 - 18	>CH271
true	3438	621.984	1862.93	3	-0.28	1.76	34.9	7351000	85.0	7	-.MDTDAVVGDTIIDVSGKK.M		1 - 18	>CH271
true	3313	627.315	1878.92	3	-0.9	3.67	34.59	18970000	165.9	11	-.MDTDAVVGDTIIDVSGKK.M	Oxidation: 1	1 - 18	>CH271
true	3014	627.315	1878.92	3	-0.33	2.77	33.44	10110000	111.1	11	-.MDTDAVVGDTIIDVSGKK.M	Oxidation: 1	1 - 18	>CH271
true	2996	627.316	1878.92	3	0.21	2.55	33.36	847500	39.9	11	-.MDTDAVVGDTIIDVSGKK.M	Oxidation: 1	1 - 18	>CH271
true	3004	627.316	1878.92	3	0.26	2.46	33.4	4180000	82.5	11	-.MDTDAVVGDTIIDVSGKK.M	Oxidation: 1	1 - 18	>CH271
true	3449	627.316	1878.92	3	0.61	4.8	34.95	31280000	141.7	11	-.MDTDAVVGDTIIDVSGKK.M	Oxidation: 1	1 - 18	>CH271
true	3462	627.317	1878.92	3	1.66	7.36	34.99	53450000	151.3	11	-.MDTDAVVGDTIIDVSGKK.M	Oxidation: 1	1 - 18	>CH271
true	2923	627.317	1878.92	3	2	3.14	33.03	291300	60.4	11	-.MDTDAVVGDTIIDVSGKK.M	Oxidation: 1	1 - 18	>CH271
true	5876	689.325	2064.95	3	0.18	3.39	43.57	4168000	64.0	5	-.MDTDAVVGDTIIDVSGKK.M	Manzi-carbene RDEQ: 2	1 - 18	>CH271	49.99
true	5876	689.325	2064.95	3	0.18	3.4	43.57	4168000	64.0	5	-.MDTDAVVGDTIIDVSGKK.M	Manzi-carbene RDEQ: 4	1 - 18	>CH271	49.99
true	5876	689.325	2064.95	3	0.18	3.51	43.57	4168000	64.0	5	-.MDTDAVVGDTIIDVSGKK.M	Manzi-carbene CKHA: 5	1 - 18	>CH271	33.33
true	5863	689.325	2064.95	3	0.32	2.78	43.53	5872000	67.1	5	-.MDTDAVVGDTIIDVSGKK.M	Manzi-carbene CKHA: 5	1 - 18	>CH271	33.33
true	5863	689.325	2064.95	3	0.32	2.67	43.53	5872000	67.1	5	-.MDTDAVVGDTIIDVSGKK.M	Manzi-carbene RDEQ: 4	1 - 18	>CH271	49.99
true	5863	689.325	2064.95	3	0.32	2.51	43.53	5872000	67.1	5	-.MDTDAVVGDTIIDVSGKK.M	Manzi-carbene RDEQ: 2	1 - 18	>CH271	49.99
false	5782	689.325	2064.95	3	0.34	5.19	43.27	4205000	25.9	4	-.MDTDAVVGDTIIDVSGKK.M	Manzi-carbene RDEQ: 9	1 - 18	>CH271	25
true	6278	689.326	2064.95	3	0.92	2.18	45.19	222300	52.5	2	-.MDTDAVVGDTIIDVSGKK.M	Manzi-carbene CKHA: 17	1 - 18	>CH271	50
true	6278	689.326	2064.95	3	0.92	2.18	45.19	222300	52.5	2	-.MDTDAVVGDTIIDVSGKK.M	Manzi-carbene CKHA: 18	1 - 18	>CH271	50
true	5925	694.657	2080.95	3	0.3	3.79	43.75	2158000	57.0	3	-.MDTDAVVGDTIIDVSGKK.M	Manzi-carbene CKHA: 17; Oxidation: 1	1 - 18	>CH271	50
true	5925	694.657	2080.95	3	0.3	3.79	43.75	2158000	57	3	-.MDTDAVVGDTIIDVSGKK.M	Manzi-carbene CKHA: 18; Oxidation: 1	1 - 18	>CH271	50
true	5526	694.658	2080.95	3	0.94	3.88	42.2	135900	35.8	3	-.MDTDAVVGDTIIDVSGKK.M	Manzi-carbene RDEQ: 13; Oxidation: 1	1 - 18	>CH271	93.75
true	5913	694.658	2080.95	3	1.23	3.55	43.71	1448000	62.8	3	-.MDTDAVVGDTIIDVSGKK.M	Manzi-carbene CKHA: 18; Oxidation: 1	1 - 18	>CH271	50
true	5913	694.658	2080.95	3	1.23	3.55	43.71	1448000	62.8	3	-.MDTDAVVGDTIIDVSGKK.M	Manzi-carbene CKHA: 17; Oxidation: 1	1 - 18	>CH271	50
true	7051	756.667	2266.98	3	0.73	1.55	49.76	32290	38.0	1	-.MDTDAVVGDTIIDVSGKK.M	Manzi-carbene RDEQ: 2; Manzi-carbene CKHA: 17	1 - 18	>CH271	28.59
true	7051	756.667	2266.98	3	0.73	1.55	49.76	32290	38.0	1	-.MDTDAVVGDTIIDVSGKK.M	Manzi-carbene RDEQ: 2; Manzi-carbene CKHA: 18	1 - 18	>CH271	28.59
true	4128	932.469	1862.93	2	-2.8	2.38	37.15	1717000	61.8	7	-.MDTDAVVGDTIIDVSGKK.M		1 - 18	>CH271
true	4140	932.47	1862.93	2	-2.53	2.95	37.2	1652000	43.6	7	-.MDTDAVVGDTIIDVSGKK.M		1 - 18	>CH271
true	3457	940.47	1878.92	2	0.23	2.58	34.95	381200	39.5	11	-.MDTDAVVGDTIIDVSGKK.M	Oxidation: 1	1 - 18	>CH271
true	3757	621.983	1862.93	3	-0.75	2.29	36.05	15330000	117.7	7	-.MDTDAVVGDTIIDVSGKK.M		1 - 18	>CH271
true	4111	621.984	1862.93	3	-0.33	4.58	37.11	31840000	130.8	7	-.MDTDAVVGDTIIDVSGKK.M		1 - 18	>CH271
true	3438	621.984	1862.93	3	-0.28	1.76	34.9	7351000	85	7	-.MDTDAVVGDTIIDVSGKK.M		1 - 18	>CH271
true	3313	627.315	1878.92	3	-0.9	3.67	34.59	18970000	165.9	11	-.MDTDAVVGDTIIDVSGKK.M	Oxidation: 1	1 - 18	>CH271
true	3014	627.315	1878.92	3	-0.33	2.77	33.44	10110000	111.1	11	-.MDTDAVVGDTIIDVSGKK.M	Oxidation: 1	1 - 18	>CH271
true	2996	627.316	1878.92	3	0.21	2.55	33.36	847500	39.9	11	-.MDTDAVVGDTIIDVSGKK.M	Oxidation: 1	1 - 18	>CH271
true	3004	627.316	1878.92	3	0.26	2.46	33.4	4180000	82.5	11	-.MDTDAVVGDTIIDVSGKK.M	Oxidation: 1	1 - 18	>CH271
true	3449	627.316	1878.92	3	0.61	4.8	34.95	31280000	141.7	11	-.MDTDAVVGDTIIDVSGKK.M	Oxidation: 1	1 - 18	>CH271
true	3462	627.317	1878.92	3	1.66	7.36	34.99	53450000	151.3	11	-.MDTDAVVGDTIIDVSGKK.M	Oxidation: 1	1 - 18	>CH271
true	2923	627.317	1878.92	3	2	3.14	33.03	291300	60.4	11	-.MDTDAVVGDTIIDVSGKK.M	Oxidation: 1	1 - 18	>CH271
true	5876	689.325	2064.95	3	0.18	3.39	43.57	4168000	64	5	-.MDTDAVVGDTIIDVSGKK.M	Manzi-carbene GILMFP: 1	1 - 18	>CH271	99.94
true	5863	689.325	2064.95	3	0.32	2.63	43.53	5872000	67.1	5	-.MDTDAVVGDTIIDVSGKK.M	Manzi-carbene GILMFP: 1	1 - 18	>CH271	99.94
false	5782	689.325	2064.95	3	0.34	5.19	43.27	4205000	25.9	4	-.MDTDAVVGDTIIDVSGKK.M	Manzi-carbene GILMFP: 8	1 - 18	>CH271	50
true	6278	689.326	2064.95	3	0.92	2.26	45.19	222300	52.5	2	-.MDTDAVVGDTIIDVSGKK.M	Manzi-carbene GILMFP: 16	1 - 18	>CH271	99.81
true	5925	694.657	2080.95	3	0.3	3.97	43.75	2158000	57	3	-.MDTDAVVGDTIIDVSGKK.M	Manzi-carbene GILMFP: 16; Oxidation: 1	1 - 18	>CH271	99.73
true	5913	694.658	2080.95	3	1.23	3.55	43.71	1448000	62.8	3	-.MDTDAVVGDTIIDVSGKK.M	Manzi-carbene GILMFP: 16; Oxidation: 1	1 - 18	>CH271	99.99
true	7051	756.667	2266.98	3	0.73	1.55	49.76	32290	38	1	-.MDTDAVVGDTIIDVSGKK.M	Manzi-carbene GILMFP: 1, 16	1 - 18	>CH271	87.87
true	4128	932.469	1862.93	2	-2.8	2.38	37.15	1717000	61.8	7	-.MDTDAVVGDTIIDVSGKK.M		1 - 18	>CH271
true	4140	932.47	1862.93	2	-2.53	2.95	37.2	1652000	43.6	7	-.MDTDAVVGDTIIDVSGKK.M		1 - 18	>CH271
true	3457	940.47	1878.92	2	0.23	2.58	34.95	381200	39.5	11	-.MDTDAVVGDTIIDVSGKK.M	Oxidation: 1	1 - 18	>CH271
true	3757	621.983	1862.93	3	-0.75	2.29	36.05	15330000	117.7	7	-.MDTDAVVGDTIIDVSGKK.M		1 - 18	>CH271
true	4111	621.984	1862.93	3	-0.33	4.58	37.11	31840000	130.8	7	-.MDTDAVVGDTIIDVSGKK.M		1 - 18	>CH271
true	3438	621.984	1862.93	3	-0.28	1.76	34.9	7351000	85	7	-.MDTDAVVGDTIIDVSGKK.M		1 - 18	>CH271
true	3313	627.315	1878.92	3	-0.9	3.67	34.59	18970000	165.9	11	-.MDTDAVVGDTIIDVSGKK.M	Oxidation: 1	1 - 18	>CH271
true	3014	627.315	1878.92	3	-0.33	2.77	33.44	10110000	111.1	11	-.MDTDAVVGDTIIDVSGKK.M	Oxidation: 1	1 - 18	>CH271
true	2996	627.316	1878.92	3	0.21	2.55	33.36	847500	39.9	11	-.MDTDAVVGDTIIDVSGKK.M	Oxidation: 1	1 - 18	>CH271
true	3004	627.316	1878.92	3	0.26	2.46	33.4	4180000	82.5	11	-.MDTDAVVGDTIIDVSGKK.M	Oxidation: 1	1 - 18	>CH271
true	3449	627.316	1878.92	3	0.61	4.8	34.95	31280000	141.7	11	-.MDTDAVVGDTIIDVSGKK.M	Oxidation: 1	1 - 18	>CH271
true	3462	627.317	1878.92	3	1.66	7.36	34.99	53450000	151.3	11	-.MDTDAVVGDTIIDVSGKK.M	Oxidation: 1	1 - 18	>CH271
true	2923	627.317	1878.92	3	2	3.14	33.03	291300	60.4	11	-.MDTDAVVGDTIIDVSGKK.M	Oxidation: 1	1 - 18	>CH271
true	5876	689.325	2064.95	3	0.18	3.51	43.57	4168000	64	5	-.MDTDAVVGDTIIDVSGKK.M	Manzi-carbene STWYVN: 6	1 - 18	>CH271	49.7
true	5876	689.325	2064.95	3	0.18	3.5	43.57	4168000	64	5	-.MDTDAVVGDTIIDVSGKK.M	Manzi-carbene STWYVN: 3	1 - 18	>CH271	49.7
true	5863	689.325	2064.95	3	0.32	2.71	43.53	5872000	67.1	5	-.MDTDAVVGDTIIDVSGKK.M	Manzi-carbene STWYVN: 3	1 - 18	>CH271	65.8
false	5782	689.325	2064.95	3	0.34	5.19	43.27	4205000	25.9	4	-.MDTDAVVGDTIIDVSGKK.M	Manzi-carbene STWYVN: 10	1 - 18	>CH271	25
true	6278	689.326	2064.95	3	0.92	2.36	45.19	222300	43.1	2	-.MDTDAVVGDTIIDVSGKK.M	Manzi-carbene STWYVN: 15	1 - 18	>CH271	88.68
true	5925	694.657	2080.95	3	0.3	3.8	43.75	2158000	46.7	3	-.MDTDAVVGDTIIDVSGKK.M	Manzi-carbene STWYVN: 15; Oxidation: 1	1 - 18	>CH271	89.08
true	5526	694.658	2080.95	3	0.94	3.88	42.2	135900	35.8	3	-.MDTDAVVGDTIIDVSGKK.M	Manzi-carbene STWYVN: 14; Oxidation: 1	1 - 18	>CH271	96.77
true	5913	694.658	2080.95	3	1.23	3.3	43.71	1448000	52.3	3	-.MDTDAVVGDTIIDVSGKK.M	Manzi-carbene STWYVN: 15; Oxidation: 1	1 - 18	>CH271	90.64
false	7051	756.667	2266.98	3	0.73	1.62	49.76	32290	25.6	1	-.MDTDAVVGDTIIDVSGKK.M	Manzi-carbene STWYVN: 3, 15	1 - 18	>CH271	60.6
true	4128	932.469	1862.93	2	-2.8	2.38	37.15	1717000	61.8	7	-.MDTDAVVGDTIIDVSGKK.M		1 - 18	>CH271
true	4140	932.47	1862.93	2	-2.53	2.95	37.2	1652000	43.6	7	-.MDTDAVVGDTIIDVSGKK.M		1 - 18	>CH271
true	3457	940.47	1878.92	2	0.23	2.58	34.95	381200	39.5	11	-.MDTDAVVGDTIIDVSGKK.M	Oxidation: 1	1 - 18	>CH271
true	3745	578.303	1731.89	3	-0.15	1.92	36.01	4200000	51.2	2	M.DTDAVVGDTIIDVSGKK.M		2 - 18	>CH271
true	3745	578.303	1731.89	3	-0.15	1.92	36.01	4200000	51.2	2	M.DTDAVVGDTIIDVSGKK.M		2 - 18	>CH271
true	3745	578.303	1731.89	3	-0.15	1.92	36.01	4200000	51.2	2	M.DTDAVVGDTIIDVSGKK.M		2 - 18	>CH271
false	3552	419.711	1674.82	4	-0.52	7.2	35.3	1170000	16.0	2	R.DGKIIDVKPTEMK.Q	Manzi-carbene CKHA: 8	101 - 113	>CH271	50
false	3301	559.279	1674.82	3	-0.37	3.36	34.55	621100	22.2	2	R.DGKIIDVKPTEMK.Q	Manzi-carbene CKHA: 3	101 - 113	>CH271	34.44
false	2649	564.611	1690.81	3	0.32	3.85	32.24	232800	26.7	1	R.DGKIIDVKPTEMK.Q	Manzi-carbene CKHA: 3; Oxidation: 12	101 - 113	>CH271	50
false	3552	419.711	1674.82	4	-0.52	7.2	35.3	1170000	16.0	2	R.DGKIIDVKPTEMK.Q	Manzi-carbene GILMFP: 5	101 - 113	>CH271	33.33
false	3301	559.279	1674.82	3	-0.37	3.36	34.55	621100	22.2	2	R.DGKIIDVKPTEMK.Q	Manzi-carbene GILMFP: 4	101 - 113	>CH271	40.79
false	2649	564.611	1690.81	3	0.32	3.85	32.24	232800	26.7	1	R.DGKIIDVKPTEMK.Q	Manzi-carbene GILMFP: 4; Oxidation: 12	101 - 113	>CH271	47.62
false	3301	559.279	1674.82	3	-0.37	3.06	34.55	621100	18.7	2	R.DGKIIDVKPTEMK.Q	Manzi-carbene STWYVN: 7	101 - 113	>CH271
true	1503	587.328	1172.65	2	-4.73	2.35	28.56	21750000	57.7	3	K.IIDVKPTEMK.Q		104 - 113	>CH271
true	1516	587.328	1172.65	2	-4.35	2.26	28.61	7539000	57.1	3	K.IIDVKPTEMK.Q		104 - 113	>CH271
true	766	595.326	1188.64	2	-4.07	1.74	25.96	7308000	49.2	5	K.IIDVKPTEMK.Q	Oxidation: 9	104 - 113	>CH271
true	778	595.326	1188.64	2	-3.46	2.54	26	7789000	49.8	5	K.IIDVKPTEMK.Q	Oxidation: 9	104 - 113	>CH271
true	788	595.327	1188.64	2	-2.39	2.35	26.04	7277000	49.2	5	K.IIDVKPTEMK.Q	Oxidation: 9	104 - 113	>CH271
true	588	595.329	1188.64	2	0.4	3.31	25.22	189900	40.2	5	K.IIDVKPTEMK.Q	Oxidation: 9	104 - 113	>CH271
false	3910	688.344	1374.67	2	0.78	3.16	36.5	528600	17.8	1	K.IIDVKPTEMK.Q	Manzi-carbene RDEQ: 3	104 - 113	>CH271
true	1503	587.328	1172.65	2	-4.73	2.35	28.56	21750000	57.7	3	K.IIDVKPTEMK.Q		104 - 113	>CH271
true	1516	587.328	1172.65	2	-4.35	2.26	28.61	7539000	57.1	3	K.IIDVKPTEMK.Q		104 - 113	>CH271
true	766	595.326	1188.64	2	-4.07	1.74	25.96	7308000	49.2	5	K.IIDVKPTEMK.Q	Oxidation: 9	104 - 113	>CH271
true	778	595.326	1188.64	2	-3.46	2.54	26	7789000	49.8	5	K.IIDVKPTEMK.Q	Oxidation: 9	104 - 113	>CH271
true	788	595.327	1188.64	2	-2.39	2.35	26.04	7277000	49.2	5	K.IIDVKPTEMK.Q	Oxidation: 9	104 - 113	>CH271
true	588	595.329	1188.64	2	0.4	3.31	25.22	189900	40.2	5	K.IIDVKPTEMK.Q	Oxidation: 9	104 - 113	>CH271
false	3910	688.344	1374.67	2	0.78	3.16	36.5	528600	17.8	1	K.IIDVKPTEMK.Q	Manzi-carbene GILMFP: 2	104 - 113	>CH271	50
true	1503	587.328	1172.65	2	-4.73	2.35	28.56	21750000	57.7	3	K.IIDVKPTEMK.Q		104 - 113	>CH271
true	1516	587.328	1172.65	2	-4.35	2.26	28.61	7539000	57.1	3	K.IIDVKPTEMK.Q		104 - 113	>CH271
true	766	595.326	1188.64	2	-4.07	1.74	25.96	7308000	49.2	5	K.IIDVKPTEMK.Q	Oxidation: 9	104 - 113	>CH271
true	778	595.326	1188.64	2	-3.46	2.54	26	7789000	49.8	5	K.IIDVKPTEMK.Q	Oxidation: 9	104 - 113	>CH271
true	788	595.327	1188.64	2	-2.39	2.35	26.04	7277000	49.2	5	K.IIDVKPTEMK.Q	Oxidation: 9	104 - 113	>CH271
true	588	595.329	1188.64	2	0.4	3.31	25.22	189900	40.2	5	K.IIDVKPTEMK.Q	Oxidation: 9	104 - 113	>CH271
false	3910	688.344	1374.67	2	0.78	3.16	36.5	528600	17.8	1	K.IIDVKPTEMK.Q	Manzi-carbene STWYVN: 4	104 - 113	>CH271
true	5389	684.326	2049.95	3	0.69	1.92	41.61	5473000	61.2	2	K.KMTIAEFYDSTPDVFMR.R		18 - 34	>CH271
true	4807	689.657	2065.95	3	-0.59	2.75	39.43	1214000	32.1	4	K.KMTIAEFYDSTPDVFMR.R	Oxidation: 2	18 - 34	>CH271
true	4825	689.657	2065.95	3	-0.59	1.52	39.52	5021000	49.6	4	K.KMTIAEFYDSTPDVFMR.R	Oxidation: 2	18 - 34	>CH271
false	4644	689.657	2065.95	3	-0.52	2.53	38.9	1001000	16.8	1	K.KMTIAEFYDSTPDVFMR.R	Oxidation: 16	18 - 34	>CH271
true	4816	689.657	2065.95	3	0.22	3.09	39.47	3210000	61.3	4	K.KMTIAEFYDSTPDVFMR.R	Oxidation: 2	18 - 34	>CH271
true	4227	694.988	2081.94	3	-1.11	2.52	37.46	2335000	32.1	2	K.KMTIAEFYDSTPDVFMR.R	Oxidation: 2, 16	18 - 34	>CH271
true	4257	694.989	2081.94	3	0.01	3.09	37.55	17320000	71.7	2	K.KMTIAEFYDSTPDVFMR.R	Oxidation: 2, 16	18 - 34	>CH271
false	6530	751.667	2251.98	3	0.55	2.98	46.45	333000	30	3	K.KMTIAEFYDSTPDVFMR.R	Manzi-carbene RDEQ: 17	18 - 34	>CH271
false	6829	756.999	2267.97	3	0.5	3.58	48.17	123600	26.8	1	K.KMTIAEFYDSTPDVFMR.R	Manzi-carbene CKHA: 1; Oxidation: 16	18 - 34	>CH271
false	5734	762.33	2283.97	3	0.25	4.85	43.1	338700	20.0	2	K.KMTIAEFYDSTPDVFMR.R	Manzi-carbene RDEQ: 17; Oxidation: 2, 16	18 - 34	>CH271	41.23
true	5389	684.326	2049.95	3	0.69	1.92	41.61	5473000	61.2	2	K.KMTIAEFYDSTPDVFMR.R		18 - 34	>CH271
true	4807	689.657	2065.95	3	-0.59	2.75	39.43	1214000	32.1	4	K.KMTIAEFYDSTPDVFMR.R	Oxidation: 2	18 - 34	>CH271
true	4825	689.657	2065.95	3	-0.59	1.52	39.52	5021000	49.6	4	K.KMTIAEFYDSTPDVFMR.R	Oxidation: 2	18 - 34	>CH271
false	4644	689.657	2065.95	3	-0.52	2.53	38.9	1001000	16.8	1	K.KMTIAEFYDSTPDVFMR.R	Oxidation: 16	18 - 34	>CH271
true	4816	689.657	2065.95	3	0.22	3.09	39.47	3210000	61.3	4	K.KMTIAEFYDSTPDVFMR.R	Oxidation: 2	18 - 34	>CH271
true	4227	694.988	2081.94	3	-1.11	2.52	37.46	2335000	32.1	2	K.KMTIAEFYDSTPDVFMR.R	Oxidation: 2, 16	18 - 34	>CH271
true	4257	694.989	2081.94	3	0.01	3.09	37.55	17320000	71.7	2	K.KMTIAEFYDSTPDVFMR.R	Oxidation: 2, 16	18 - 34	>CH271
false	6530	751.667	2251.98	3	0.55	2.98	46.45	333000	30	3	K.KMTIAEFYDSTPDVFMR.R	Manzi-carbene GILMFP: 16	18 - 34	>CH271	50
false	6829	756.999	2267.97	3	0.5	7.24	48.17	123600	18.3	1	K.KMTIAEFYDSTPDVFMR.R	Manzi-carbene GILMFP: 2; Oxidation: 16	18 - 34	>CH271
false	5734	762.33	2283.97	3	0.25	4.85	43.1	338700	20	2	K.KMTIAEFYDSTPDVFMR.R	Manzi-carbene GILMFP: 15; Oxidation: 2, 16	18 - 34	>CH271	50
true	5389	684.326	2049.95	3	0.69	1.92	41.61	5473000	61.2	2	K.KMTIAEFYDSTPDVFMR.R		18 - 34	>CH271
true	4825	689.657	2065.95	3	-0.59	1.52	39.52	5021000	49.6	4	K.KMTIAEFYDSTPDVFMR.R	Oxidation: 2	18 - 34	>CH271
true	4807	689.657	2065.95	3	-0.59	2.75	39.43	1214000	32.1	4	K.KMTIAEFYDSTPDVFMR.R	Oxidation: 2	18 - 34	>CH271
false	4644	689.657	2065.95	3	-0.52	2.53	38.9	1001000	16.8	1	K.KMTIAEFYDSTPDVFMR.R	Oxidation: 16	18 - 34	>CH271
true	4816	689.657	2065.95	3	0.22	3.09	39.47	3210000	61.3	4	K.KMTIAEFYDSTPDVFMR.R	Oxidation: 2	18 - 34	>CH271
true	4227	694.988	2081.94	3	-1.11	2.52	37.46	2335000	32.1	2	K.KMTIAEFYDSTPDVFMR.R	Oxidation: 2, 16	18 - 34	>CH271
true	4257	694.989	2081.94	3	0.01	3.09	37.55	17320000	71.7	2	K.KMTIAEFYDSTPDVFMR.R	Oxidation: 2, 16	18 - 34	>CH271
false	6509	751.667	2251.98	3	0.17	4.85	46.29	201000	20.9	3	K.KMTIAEFYDSTPDVFMR.R	Manzi-carbene STWYVN: 14	18 - 34	>CH271
false	6829	756.999	2267.97	3	0.5	7.24	48.17	123600	18.3	1	K.KMTIAEFYDSTPDVFMR.R	Manzi-carbene STWYVN: 3; Oxidation: 16	18 - 34	>CH271
false	5734	762.33	2283.97	3	0.25	4.85	43.1	338700	20	2	K.KMTIAEFYDSTPDVFMR.R	Manzi-carbene STWYVN: 14; Oxidation: 2, 16	18 - 34	>CH271	43.92
false	4923	611.025	2440.07	4	0.56	7.25	40.01	156500	17.5	1	K.KMTIAEFYDSTPDVFMRR.N	Manzi-carbene RDEQ: 18; Oxidation: 2, 16	18 - 35	>CH271	25
false	4923	611.025	2440.07	4	0.56	7.25	40.01	156500	17.5	1	K.KMTIAEFYDSTPDVFMRR.N	Manzi-carbene GILMFP: 15; Oxidation: 2, 16	18 - 35	>CH271	50
false	4923	611.025	2440.07	4	0.56	7.25	40.01	156500	17.5	1	K.KMTIAEFYDSTPDVFMRR.N	Manzi-carbene STWYVN: 14; Oxidation: 2, 16	18 - 35	>CH271	25
true	6455	641.627	1921.86	3	-0.18	1.66	46.04	154600	31.7	4	K.MTIAEFYDSTPDVFMR.R		19 - 34	>CH271
false	6804	714.3	2139.88	3	0.45	2.46	48.01	133800	24	1	K.MTIAEFYDSTPDVFMR.R	Manzi-carbene RDEQ: 16; Oxidation: 15	19 - 34	>CH271
true	6092	961.937	1921.86	2	0.11	1.8	44.53	1694000	46.2	4	K.MTIAEFYDSTPDVFMR.R		19 - 34	>CH271
true	6124	961.937	1921.86	2	0.27	2.53	44.62	9093000	84.8	4	K.MTIAEFYDSTPDVFMR.R		19 - 34	>CH271
true	5601	969.934	1937.85	2	-0.12	2.85	42.63	7124000	69.7	5	K.MTIAEFYDSTPDVFMR.R	Oxidation: 15	19 - 34	>CH271
true	5751	969.935	1937.85	2	0.49	2.7	43.15	1128000	42.8	5	K.MTIAEFYDSTPDVFMR.R	Oxidation: 15	19 - 34	>CH271
true	5822	969.936	1937.85	2	1.25	9.07	43.4	52320000	125.7	2	K.MTIAEFYDSTPDVFMR.R	Oxidation: 1	19 - 34	>CH271
true	6004	969.938	1937.85	2	3.96	9.28	44.16	67960000	79.5	5	K.MTIAEFYDSTPDVFMR.R	Oxidation: 15	19 - 34	>CH271
false	4961	977.932	1953.85	2	-0.09	2.96	40.18	2160000	16.2	2	K.MTIAEFYDSTPDVFMR.R	Oxidation: 1, 15	19 - 34	>CH271
true	7124	1062.95	2123.88	2	0.32	2.36	50.3	154100	32.7	1	K.MTIAEFYDSTPDVFMR.R	Manzi-carbene RDEQ: 5	19 - 34	>CH271	90.32
true	7124	1062.95	2123.88	2	0.32	2.36	50.3	154100	32.7	1	K.MTIAEFYDSTPDVFMR.R	Manzi-carbene CKHA: 4	19 - 34	>CH271	47.46
true	7162	1062.95	2123.88	2	0.39	2.46	50.67	167200	33.1	1	K.MTIAEFYDSTPDVFMR.R	Manzi-carbene RDEQ: 16	19 - 34	>CH271	54.76
true	6933	1070.95	2139.88	2	-0.58	2.53	48.93	2981000	61.3	3	K.MTIAEFYDSTPDVFMR.R	Manzi-carbene RDEQ: 16; Oxidation: 1	19 - 34	>CH271	99.69
true	6910	1070.95	2139.88	2	-0.48	3.5	48.84	2551000	54.4	3	K.MTIAEFYDSTPDVFMR.R	Manzi-carbene RDEQ: 16; Oxidation: 1	19 - 34	>CH271	99.74
true	6790	1078.94	2155.87	2	-0.41	2.62	47.89	183100	36.9	2	K.MTIAEFYDSTPDVFMR.R	Manzi-carbene RDEQ: 16; Oxidation: 1, 15	19 - 34	>CH271	98.78
true	6799	1078.94	2155.87	2	0.85	4.06	47.97	248300	53.7	2	K.MTIAEFYDSTPDVFMR.R	Manzi-carbene RDEQ: 16; Oxidation: 1, 15	19 - 34	>CH271	99.62
true	6455	641.627	1921.86	3	-0.18	1.66	46.04	154600	31.7	4	K.MTIAEFYDSTPDVFMR.R		19 - 34	>CH271
false	6804	714.3	2139.88	3	0.45	2.46	48.01	133800	24	1	K.MTIAEFYDSTPDVFMR.R	Manzi-carbene GILMFP: 14; Oxidation: 15	19 - 34	>CH271
true	6092	961.937	1921.86	2	0.11	1.8	44.53	1694000	46.2	4	K.MTIAEFYDSTPDVFMR.R		19 - 34	>CH271
true	6124	961.937	1921.86	2	0.27	2.53	44.62	9093000	84.8	4	K.MTIAEFYDSTPDVFMR.R		19 - 34	>CH271
true	5601	969.934	1937.85	2	-0.12	2.85	42.63	7124000	69.7	5	K.MTIAEFYDSTPDVFMR.R	Oxidation: 15	19 - 34	>CH271
true	5751	969.935	1937.85	2	0.49	2.7	43.15	1128000	42.8	5	K.MTIAEFYDSTPDVFMR.R	Oxidation: 15	19 - 34	>CH271
true	5822	969.936	1937.85	2	1.25	9.07	43.4	52320000	125.7	2	K.MTIAEFYDSTPDVFMR.R	Oxidation: 1	19 - 34	>CH271
true	6004	969.938	1937.85	2	3.96	9.28	44.16	67960000	79.5	5	K.MTIAEFYDSTPDVFMR.R	Oxidation: 15	19 - 34	>CH271
false	4961	977.932	1953.85	2	-0.09	2.96	40.18	2160000	16.2	2	K.MTIAEFYDSTPDVFMR.R	Oxidation: 1, 15	19 - 34	>CH271
true	7124	1062.95	2123.88	2	0.33	2.44	50.3	154100	41.7	1	K.MTIAEFYDSTPDVFMR.R	Manzi-carbene GILMFP: 1	19 - 34	>CH271	79.76
true	7162	1062.95	2123.88	2	0.39	2.46	50.67	167200	33.1	1	K.MTIAEFYDSTPDVFMR.R	Manzi-carbene GILMFP: 14	19 - 34	>CH271	35.39
true	7162	1062.95	2123.88	2	0.39	2.46	50.67	167200	33.1	1	K.MTIAEFYDSTPDVFMR.R	Manzi-carbene GILMFP: 15	19 - 34	>CH271	35.39
true	6933	1070.95	2139.88	2	-0.58	2.22	48.93	2981000	65.5	3	K.MTIAEFYDSTPDVFMR.R	Manzi-carbene GILMFP: 14; Oxidation: 1	19 - 34	>CH271	72.35
true	6910	1070.95	2139.88	2	-0.48	2.86	48.84	2551000	54.4	3	K.MTIAEFYDSTPDVFMR.R	Manzi-carbene GILMFP: 14; Oxidation: 1	19 - 34	>CH271	49.93
true	6910	1070.95	2139.88	2	-0.48	3.2	48.84	2551000	54.4	3	K.MTIAEFYDSTPDVFMR.R	Manzi-carbene GILMFP: 15; Oxidation: 1	19 - 34	>CH271	49.93
true	6790	1078.94	2155.87	2	-0.41	3.02	47.89	183100	36.9	2	K.MTIAEFYDSTPDVFMR.R	Manzi-carbene GILMFP: 14; Oxidation: 1, 15	19 - 34	>CH271	99.1
true	6799	1078.94	2155.87	2	0.85	7.49	47.97	248300	53.7	2	K.MTIAEFYDSTPDVFMR.R	Manzi-carbene GILMFP: 14; Oxidation: 1, 15	19 - 34	>CH271	99.92
true	6455	641.627	1921.86	3	-0.18	1.66	46.04	154600	31.7	4	K.MTIAEFYDSTPDVFMR.R		19 - 34	>CH271
true	6092	961.937	1921.86	2	0.11	1.8	44.53	1694000	46.2	4	K.MTIAEFYDSTPDVFMR.R		19 - 34	>CH271
true	6124	961.937	1921.86	2	0.27	2.53	44.62	9093000	84.8	4	K.MTIAEFYDSTPDVFMR.R		19 - 34	>CH271
true	5601	969.934	1937.85	2	-0.12	2.85	42.63	7124000	69.7	5	K.MTIAEFYDSTPDVFMR.R	Oxidation: 15	19 - 34	>CH271
true	5751	969.935	1937.85	2	0.49	2.7	43.15	1128000	42.8	5	K.MTIAEFYDSTPDVFMR.R	Oxidation: 15	19 - 34	>CH271
true	5822	969.936	1937.85	2	1.25	9.07	43.4	52320000	125.7	2	K.MTIAEFYDSTPDVFMR.R	Oxidation: 1	19 - 34	>CH271
true	6004	969.938	1937.85	2	3.96	9.28	44.16	67960000	79.5	5	K.MTIAEFYDSTPDVFMR.R	Oxidation: 15	19 - 34	>CH271
false	4961	977.932	1953.85	2	-0.09	2.96	40.18	2160000	16.2	2	K.MTIAEFYDSTPDVFMR.R	Oxidation: 1, 15	19 - 34	>CH271
true	7124	1062.95	2123.88	2	0.33	2.44	50.3	154100	41.7	1	K.MTIAEFYDSTPDVFMR.R	Manzi-carbene STWYVN: 2	19 - 34	>CH271	98.68
true	7162	1062.95	2123.88	2	0.39	2.36	50.67	167200	47.6	1	K.MTIAEFYDSTPDVFMR.R	Manzi-carbene STWYVN: 13	19 - 34	>CH271	99.78
true	6933	1070.95	2139.88	2	-0.58	2.3	48.93	2981000	50.5	2	K.MTIAEFYDSTPDVFMR.R	Manzi-carbene STWYVN: 13; Oxidation: 1	19 - 34	>CH271	99.52
true	6910	1070.95	2139.88	2	-0.48	3.28	48.84	2551000	41.3	2	K.MTIAEFYDSTPDVFMR.R	Manzi-carbene STWYVN: 13; Oxidation: 1	19 - 34	>CH271	99.03
true	6799	1078.94	2155.87	2	0.85	7.49	47.97	248300	41.7	2	K.MTIAEFYDSTPDVFMR.R	Manzi-carbene STWYVN: 13; Oxidation: 1, 15	19 - 34	>CH271
true	6503	761.002	2279.98	3	0.22	3.89	46.25	503300	35.9	1	K.MTIAEFYDSTPDVFMRR.N	Manzi-carbene RDEQ: 17	19 - 35	>CH271	49.7
true	6503	761.002	2279.98	3	0.22	3.89	46.25	503300	35.9	1	K.MTIAEFYDSTPDVFMRR.N	Manzi-carbene RDEQ: 16	19 - 35	>CH271	49.7
true	6503	761.002	2279.98	3	0.22	3.61	46.25	503300	35.9	1	K.MTIAEFYDSTPDVFMRR.N	Manzi-carbene GILMFP: 15	19 - 35	>CH271	50
true	6503	761.002	2279.98	3	0.22	3.8	46.25	503300	35.9	1	K.MTIAEFYDSTPDVFMRR.N	Manzi-carbene GILMFP: 14	19 - 35	>CH271	50
false	6503	761.002	2279.98	3	0.22	3.26	46.25	503300	24.2	1	K.MTIAEFYDSTPDVFMRR.N	Manzi-carbene STWYVN: 13	19 - 35	>CH271
true	1672	628.322	1881.94	3	-0.28	4.61	29.04	278500	31.2	2	R.VGGKTSLSVNTYSGEVER.K		46 - 63	>CH271
false	3257	695.663	2083.97	3	-0.75	2.7	34.42	419400	20.9	1	R.VGGKTSLSVNTYSGEVER.K	Manzi-carbene CKHA: 4	46 - 63	>CH271
true	1672	628.322	1881.94	3	-0.28	4.61	29.04	278500	31.2	2	R.VGGKTSLSVNTYSGEVER.K		46 - 63	>CH271
false	3257	695.663	2083.97	3	-0.75	2.7	34.42	419400	20.9	1	R.VGGKTSLSVNTYSGEVER.K	Manzi-carbene GILMFP: 7	46 - 63	>CH271	33.33
true	1672	628.322	1881.94	3	-0.28	4.61	29.04	278500	31.2	2	R.VGGKTSLSVNTYSGEVER.K		46 - 63	>CH271
false	3257	695.663	2083.97	3	-0.75	2.7	34.42	419400	20.9	1	R.VGGKTSLSVNTYSGEVER.K	Manzi-carbene STWYVN: 11	46 - 63	>CH271	14.29
true	2197	514.585	1540.74	3	-3.48	3.59	30.75	479500	55.9	5	K.TSLSVNTYSGEVER.K		50 - 63	>CH271
true	1961	771.375	1540.74	2	-0.77	9.83	29.99	262900	85.2	5	K.TSLSVNTYSGEVER.K		50 - 63	>CH271
true	1989	771.375	1540.74	2	-0.48	1.6	30.08	661300	60.1	5	K.TSLSVNTYSGEVER.K		50 - 63	>CH271
true	2234	771.376	1540.74	2	0.14	3.82	30.87	31450000	91.4	5	K.TSLSVNTYSGEVER.K		50 - 63	>CH271
true	5752	872.389	1742.76	2	0.76	9.3	43.18	8411000	31.0	3	K.TSLSVNTYSGEVER.K	Manzi-carbene RDEQ: 11	50 - 63	>CH271	33.33
true	5752	872.389	1742.76	2	0.76	10.02	43.18	8411000	31.0	1	K.TSLSVNTYSGEVER.K	Manzi-carbene RDEQ: 14	50 - 63	>CH271	33.33
true	5752	872.389	1742.76	2	0.76	10.02	43.18	8411000	31.0	1	K.TSLSVNTYSGEVER.K	Manzi-carbene RDEQ: 13	50 - 63	>CH271	33.33
true	2197	514.585	1540.74	3	-3.48	3.59	30.75	479500	55.9	5	K.TSLSVNTYSGEVER.K		50 - 63	>CH271
true	4574	581.927	1742.76	3	-0.37	1.31	38.68	7802000	41.0	12	K.TSLSVNTYSGEVER.K	Manzi-carbene GILMFP: 3	50 - 63	>CH271
true	1961	771.375	1540.74	2	-0.77	9.83	29.99	262900	85.2	5	K.TSLSVNTYSGEVER.K		50 - 63	>CH271
true	1989	771.375	1540.74	2	-0.48	1.6	30.08	661300	60.1	5	K.TSLSVNTYSGEVER.K		50 - 63	>CH271
true	2234	771.376	1540.74	2	0.14	3.82	30.87	31450000	91.4	5	K.TSLSVNTYSGEVER.K		50 - 63	>CH271
true	4553	872.387	1742.76	2	-0.68	3.01	38.64	12810000	59.6	12	K.TSLSVNTYSGEVER.K	Manzi-carbene GILMFP: 3	50 - 63	>CH271	99.98
true	4573	872.387	1742.76	2	-0.54	4.14	38.68	18610000	50.7	12	K.TSLSVNTYSGEVER.K	Manzi-carbene GILMFP: 3	50 - 63	>CH271	98.85
true	4386	872.388	1742.76	2	-0.03	2.85	38.05	6000000	39	12	K.TSLSVNTYSGEVER.K	Manzi-carbene GILMFP: 3	50 - 63	>CH271
true	5752	872.389	1742.76	2	0.76	6.19	43.18	8411000	41.7	3	K.TSLSVNTYSGEVER.K	Manzi-carbene GILMFP: 10	50 - 63	>CH271
true	2197	514.585	1540.74	3	-3.48	3.59	30.75	479500	55.9	5	K.TSLSVNTYSGEVER.K		50 - 63	>CH271
true	4574	581.927	1742.76	3	-0.37	1.31	38.68	7802000	41	11	K.TSLSVNTYSGEVER.K	Manzi-carbene STWYVN: 2	50 - 63	>CH271	16.56
true	4574	581.927	1742.76	3	-0.37	1.31	38.68	7802000	41	11	K.TSLSVNTYSGEVER.K	Manzi-carbene STWYVN: 1	50 - 63	>CH271	16.56
true	4574	581.927	1742.76	3	-0.37	0.95	38.68	7802000	41	14	K.TSLSVNTYSGEVER.K	Manzi-carbene STWYVN: 7	50 - 63	>CH271	16.56
true	4574	581.927	1742.76	3	-0.37	1.17	38.68	7802000	41	14	K.TSLSVNTYSGEVER.K	Manzi-carbene STWYVN: 6	50 - 63	>CH271	16.56
true	4574	581.927	1742.76	3	-0.37	1.42	38.68	7802000	41	14	K.TSLSVNTYSGEVER.K	Manzi-carbene STWYVN: 5	50 - 63	>CH271	16.56
true	4574	581.927	1742.76	3	-0.37	1.42	38.68	7802000	41	12	K.TSLSVNTYSGEVER.K	Manzi-carbene STWYVN: 4	50 - 63	>CH271	16.56
true	1961	771.375	1540.74	2	-0.77	9.83	29.99	262900	85.2	5	K.TSLSVNTYSGEVER.K		50 - 63	>CH271
true	1989	771.375	1540.74	2	-0.48	1.6	30.08	661300	60.1	5	K.TSLSVNTYSGEVER.K		50 - 63	>CH271
true	2234	771.376	1540.74	2	0.14	3.82	30.87	31450000	91.4	5	K.TSLSVNTYSGEVER.K		50 - 63	>CH271
true	3386	872.387	1742.76	2	-0.95	5.29	34.77	5689000	46.6	14	K.TSLSVNTYSGEVER.K	Manzi-carbene STWYVN: 7	50 - 63	>CH271	86.72
true	4553	872.387	1742.76	2	-0.68	2.53	38.64	12810000	64	14	K.TSLSVNTYSGEVER.K	Manzi-carbene STWYVN: 5	50 - 63	>CH271	45.01
true	4418	872.387	1742.76	2	-0.65	6.45	38.14	5907000	33.1	14	K.TSLSVNTYSGEVER.K	Manzi-carbene STWYVN: 5	50 - 63	>CH271	31.38
true	4418	872.387	1742.76	2	-0.65	6.45	38.14	5907000	33.1	12	K.TSLSVNTYSGEVER.K	Manzi-carbene STWYVN: 4	50 - 63	>CH271	31.38
true	4418	872.387	1742.76	2	-0.65	6.45	38.14	5907000	33.1	14	K.TSLSVNTYSGEVER.K	Manzi-carbene STWYVN: 6	50 - 63	>CH271	31.38
true	4573	872.387	1742.76	2	-0.54	3.43	38.68	18610000	85.1	14	K.TSLSVNTYSGEVER.K	Manzi-carbene STWYVN: 5	50 - 63	>CH271	80.26
true	4401	872.387	1742.76	2	-0.45	4.24	38.09	14800000	50	14	K.TSLSVNTYSGEVER.K	Manzi-carbene STWYVN: 5	50 - 63	>CH271	50.77
true	4406	872.387	1742.76	2	-0.45	2.48	38.1	14800000	31	14	K.TSLSVNTYSGEVER.K	Manzi-carbene STWYVN: 5	50 - 63	>CH271	42.45
true	4386	872.388	1742.76	2	-0.03	2.91	38.05	6000000	73.2	14	K.TSLSVNTYSGEVER.K	Manzi-carbene STWYVN: 5	50 - 63	>CH271	96.82
true	4819	872.388	1742.76	2	0.49	2.38	39.47	879500	48.3	14	K.TSLSVNTYSGEVER.K	Manzi-carbene STWYVN: 6	50 - 63	>CH271	87.49
true	5752	872.389	1742.76	2	0.76	2.67	43.18	8411000	68.2	10	K.TSLSVNTYSGEVER.K	Manzi-carbene STWYVN: 8	50 - 63	>CH271	92.91
true	1614	557.284	1668.83	3	-0.35	0.82	28.9	17390000	126.0	4	K.TSLSVNTYSGEVERK.N		50 - 64	>CH271
true	1596	557.287	1668.83	3	3.61	4.77	28.86	61610000	129.9	4	K.TSLSVNTYSGEVERK.N		50 - 64	>CH271
true	1581	557.287	1668.83	3	4.08	3.39	28.81	64470000	129.8	4	K.TSLSVNTYSGEVERK.N		50 - 64	>CH271
true	3095	624.626	1870.86	3	-0.53	2.02	33.74	3359000	53.8	5	K.TSLSVNTYSGEVERK.N	Manzi-carbene RDEQ: 14	50 - 64	>CH271	95.35
true	3095	624.626	1870.86	3	-0.53	2.02	33.74	3359000	53.8	5	K.TSLSVNTYSGEVERK.N	Manzi-carbene CKHA: 15	50 - 64	>CH271	48.81
true	3119	624.626	1870.86	3	-0.14	3.52	33.87	1029000	116.8	5	K.TSLSVNTYSGEVERK.N	Manzi-carbene RDEQ: 14	50 - 64	>CH271	98.52
true	3119	624.626	1870.86	3	-0.14	7.35	33.87	1029000	116.8	5	K.TSLSVNTYSGEVERK.N	Manzi-carbene CKHA: 15	50 - 64	>CH271	49.63
true	3121	624.626	1870.86	3	0.05	2.49	33.9	8561000	111.7	5	K.TSLSVNTYSGEVERK.N	Manzi-carbene CKHA: 15	50 - 64	>CH271	49.55
true	3121	624.626	1870.86	3	0.05	2.39	33.9	8561000	111.7	5	K.TSLSVNTYSGEVERK.N	Manzi-carbene RDEQ: 14	50 - 64	>CH271	49.55
true	3129	624.626	1870.86	3	0.85	8.46	33.94	30380000	122.6	5	K.TSLSVNTYSGEVERK.N	Manzi-carbene CKHA: 15	50 - 64	>CH271	49.67
true	3129	624.626	1870.86	3	0.85	4.58	33.94	30380000	122.6	5	K.TSLSVNTYSGEVERK.N	Manzi-carbene RDEQ: 14	50 - 64	>CH271	49.67
true	1582	835.423	1668.83	2	-0.88	9.18	28.81	1737000	39.5	4	K.TSLSVNTYSGEVERK.N		50 - 64	>CH271
true	1614	557.284	1668.83	3	-0.35	0.82	28.9	17390000	126.0	4	K.TSLSVNTYSGEVERK.N		50 - 64	>CH271
true	1596	557.287	1668.83	3	3.61	4.77	28.86	61610000	129.9	4	K.TSLSVNTYSGEVERK.N		50 - 64	>CH271
true	1581	557.287	1668.83	3	4.08	3.39	28.81	64470000	129.8	4	K.TSLSVNTYSGEVERK.N		50 - 64	>CH271
true	3119	624.626	1870.86	3	-0.14	3.7	33.87	1029000	55.6	4	K.TSLSVNTYSGEVERK.N	Manzi-carbene GILMFP: 10	50 - 64	>CH271
true	3121	624.626	1870.86	3	0.05	2.59	33.9	8561000	66.2	4	K.TSLSVNTYSGEVERK.N	Manzi-carbene GILMFP: 10	50 - 64	>CH271
false	3991	624.626	1870.86	3	0.4	3.69	36.72	307200	25.7	1	K.TSLSVNTYSGEVERK.N	Manzi-carbene GILMFP: 3	50 - 64	>CH271
true	3129	624.626	1870.86	3	0.85	4.84	33.94	30380000	74.7	4	K.TSLSVNTYSGEVERK.N	Manzi-carbene GILMFP: 10	50 - 64	>CH271
true	1582	835.423	1668.83	2	-0.88	9.18	28.81	1737000	39.5	4	K.TSLSVNTYSGEVERK.N		50 - 64	>CH271
true	1614	557.284	1668.83	3	-0.35	0.82	28.9	17390000	126	4	K.TSLSVNTYSGEVERK.N		50 - 64	>CH271
true	1596	557.287	1668.83	3	3.61	4.77	28.86	61610000	129.9	4	K.TSLSVNTYSGEVERK.N		50 - 64	>CH271
true	1581	557.287	1668.83	3	4.08	3.39	28.81	64470000	129.8	4	K.TSLSVNTYSGEVERK.N		50 - 64	>CH271
true	3119	624.626	1870.86	3	-0.14	3.51	33.87	1029000	81.7	4	K.TSLSVNTYSGEVERK.N	Manzi-carbene STWYVN: 12	50 - 64	>CH271	99.99
true	3121	624.626	1870.86	3	0.05	2.33	33.9	8561000	77.5	4	K.TSLSVNTYSGEVERK.N	Manzi-carbene STWYVN: 12	50 - 64	>CH271	99.73
false	3991	624.626	1870.86	3	0.4	3.69	36.72	307200	25.7	4	K.TSLSVNTYSGEVERK.N	Manzi-carbene STWYVN: 8	50 - 64	>CH271	14.29
true	3129	624.626	1870.86	3	0.85	4.22	33.94	30380000	86.7	4	K.TSLSVNTYSGEVERK.N	Manzi-carbene STWYVN: 12	50 - 64	>CH271	99.8
true	1582	835.423	1668.83	2	-0.88	9.18	28.81	1737000	39.5	4	K.TSLSVNTYSGEVERK.N		50 - 64	>CH271
true	968	512.285	1022.56	2	-1.91	1.61	26.71	7325000	50.5	3	R.KNINYIMK.H		64 - 71	>CH271
true	995	512.286	1022.56	2	-1.29	4.49	26.79	6150000	35.0	3	R.KNINYIMK.H		64 - 71	>CH271
true	981	512.286	1022.56	2	-1.29	1.4	26.75	6839000	45.5	3	R.KNINYIMK.H		64 - 71	>CH271
true	415	520.283	1038.55	2	-2.12	1.97	24.26	7282000	36.9	2	R.KNINYIMK.H	Oxidation: 7	64 - 71	>CH271
true	425	520.283	1038.55	2	-1.82	2.67	24.3	7049000	40.4	2	R.KNINYIMK.H	Oxidation: 7	64 - 71	>CH271
true	968	512.285	1022.56	2	-1.91	1.61	26.71	7325000	50.5	3	R.KNINYIMK.H		64 - 71	>CH271
true	995	512.286	1022.56	2	-1.29	4.49	26.79	6150000	35.0	3	R.KNINYIMK.H		64 - 71	>CH271
true	981	512.286	1022.56	2	-1.29	1.4	26.75	6839000	45.5	3	R.KNINYIMK.H		64 - 71	>CH271
true	415	520.283	1038.55	2	-2.12	1.97	24.26	7282000	36.9	2	R.KNINYIMK.H	Oxidation: 7	64 - 71	>CH271
true	425	520.283	1038.55	2	-1.82	2.67	24.3	7049000	40.4	2	R.KNINYIMK.H	Oxidation: 7	64 - 71	>CH271
true	968	512.285	1022.56	2	-1.91	1.61	26.71	7325000	50.5	3	R.KNINYIMK.H		64 - 71	>CH271
true	995	512.286	1022.56	2	-1.29	4.49	26.79	6150000	35	3	R.KNINYIMK.H		64 - 71	>CH271
true	981	512.286	1022.56	2	-1.29	1.4	26.75	6839000	45.5	3	R.KNINYIMK.H		64 - 71	>CH271
true	415	520.283	1038.55	2	-2.12	1.97	24.26	7282000	36.9	2	R.KNINYIMK.H	Oxidation: 7	64 - 71	>CH271
true	425	520.283	1038.55	2	-1.82	2.67	24.3	7049000	40.4	2	R.KNINYIMK.H	Oxidation: 7	64 - 71	>CH271
true	2125	448.239	894.463	2	0.87	1.96	30.5	255500	35.0	3	K.NINYIMK.H		65 - 71	>CH271
true	2128	448.24	894.463	2	3.32	3.31	30.53	47720000	32.4	3	K.NINYIMK.H		65 - 71	>CH271
true	2152	448.741	894.463	2	1120.02	2.74	30.61	68240000	32.4	3	K.NINYIMK.H		65 - 71	>CH271
true	1125	456.237	910.458	2	0.4	5.33	27.25	20340000	33.9	3	K.NINYIMK.H	Oxidation: 6	65 - 71	>CH271
false	5433	549.251	1096.49	2	0.13	3.09	41.78	2440000	26.7	11	K.NINYIMK.H	Manzi-carbene CKHA: 7	65 - 71	>CH271
false	3603	557.249	1112.48	2	1.05	3.05	35.51	276400	19.0	2	K.NINYIMK.H	Manzi-carbene CKHA: 7; Oxidation: 6	65 - 71	>CH271
true	2125	448.239	894.463	2	0.87	1.96	30.5	255500	35	3	K.NINYIMK.H		65 - 71	>CH271
true	2128	448.24	894.463	2	3.32	3.31	30.53	47720000	32.4	3	K.NINYIMK.H		65 - 71	>CH271
true	2152	448.741	894.463	2	1120.02	2.74	30.61	68240000	32.4	3	K.NINYIMK.H		65 - 71	>CH271
true	1125	456.237	910.458	2	0.4	5.33	27.25	20340000	33.9	3	K.NINYIMK.H	Oxidation: 6	65 - 71	>CH271
false	5433	549.251	1096.49	2	0.13	3.09	41.78	2440000	26.7	11	K.NINYIMK.H	Manzi-carbene GILMFP: 6	65 - 71	>CH271	55.22
true	2125	448.239	894.463	2	0.87	1.96	30.5	255500	35	3	K.NINYIMK.H		65 - 71	>CH271
true	2128	448.24	894.463	2	3.32	3.31	30.53	47720000	32.4	3	K.NINYIMK.H		65 - 71	>CH271
true	2152	448.741	894.463	2	1120.02	2.74	30.61	68240000	32.4	3	K.NINYIMK.H		65 - 71	>CH271
true	1125	456.237	910.458	2	0.4	5.33	27.25	20340000	33.9	3	K.NINYIMK.H	Oxidation: 6	65 - 71	>CH271
false	5433	549.251	1096.49	2	0.13	77.09	41.78	2440000	26.4	10	K.NINYIMK.H	Manzi-carbene STWYVN: 4	65 - 71	>CH271	92.51
true	1198	439.987	1755.92	4	-0.66	1.43	27.55	18000000	33.2	1	K.AGGKEVIVTADHSVMVK.R	Oxidation: 15	83 - 99	>CH271
true	1510	580.98	1739.92	3	-3.15	2.55	28.57	232900	59.9	1	K.AGGKEVIVTADHSVMVK.R		83 - 99	>CH271
true	1198	439.987	1755.92	4	-0.66	1.43	27.55	18000000	33.2	1	K.AGGKEVIVTADHSVMVK.R	Oxidation: 15	83 - 99	>CH271
true	1510	580.98	1739.92	3	-3.15	2.55	28.57	232900	59.9	1	K.AGGKEVIVTADHSVMVK.R		83 - 99	>CH271
true	1198	439.987	1755.92	4	-0.66	1.43	27.55	18000000	33.2	1	K.AGGKEVIVTADHSVMVK.R	Oxidation: 15	83 - 99	>CH271
true	1510	580.98	1739.92	3	-3.15	2.55	28.57	232900	59.9	1	K.AGGKEVIVTADHSVMVK.R		83 - 99	>CH271
true	2006	476.591	1426.75	3	1.7	3.42	30.15	40670000	55.6	3	K.EVIVTADHSVMVK.R		87 - 99	>CH271
true	4209	543.931	1628.77	3	-1.01	8.45	37.41	16620000	53.4	3	K.EVIVTADHSVMVK.R	Manzi-carbene CKHA: 13	87 - 99	>CH271	99.28
true	4225	543.932	1628.77	3	-0.24	2.48	37.46	32510000	70.7	3	K.EVIVTADHSVMVK.R	Manzi-carbene CKHA: 13	87 - 99	>CH271	99.87
true	4194	543.933	1628.77	3	1.51	2.34	37.37	39970000	75.4	3	K.EVIVTADHSVMVK.R	Manzi-carbene CKHA: 13	87 - 99	>CH271	99.9
true	2022	714.379	1426.75	2	-3.28	2.16	30.2	4862000	76.5	3	K.EVIVTADHSVMVK.R		87 - 99	>CH271
true	2034	714.38	1426.75	2	-3.06	2.9	30.23	5044000	82.6	3	K.EVIVTADHSVMVK.R		87 - 99	>CH271
true	1557	722.377	1442.74	2	-2.7	2.79	28.73	4576000	86.5	2	K.EVIVTADHSVMVK.R	Oxidation: 11	87 - 99	>CH271
true	2006	476.591	1426.75	3	1.7	3.42	30.15	40670000	55.6	3	K.EVIVTADHSVMVK.R		87 - 99	>CH271
true	4209	543.931	1628.77	3	-1.01	2.96	37.41	16620000	53.2	3	K.EVIVTADHSVMVK.R	Manzi-carbene GILMFP: 11	87 - 99	>CH271
true	4225	543.932	1628.77	3	-0.24	2.48	37.46	32510000	70.7	3	K.EVIVTADHSVMVK.R	Manzi-carbene GILMFP: 11	87 - 99	>CH271	100
true	4194	543.933	1628.77	3	1.51	2.34	37.37	39970000	75.4	3	K.EVIVTADHSVMVK.R	Manzi-carbene GILMFP: 11	87 - 99	>CH271
true	2022	714.379	1426.75	2	-3.28	2.16	30.2	4862000	76.5	3	K.EVIVTADHSVMVK.R		87 - 99	>CH271
true	2034	714.38	1426.75	2	-3.06	2.9	30.23	5044000	82.6	3	K.EVIVTADHSVMVK.R		87 - 99	>CH271
true	1557	722.377	1442.74	2	-2.7	2.79	28.73	4576000	86.5	2	K.EVIVTADHSVMVK.R	Oxidation: 11	87 - 99	>CH271
true	2006	476.591	1426.75	3	1.7	3.42	30.15	40670000	55.6	3	K.EVIVTADHSVMVK.R		87 - 99	>CH271
true	4209	543.931	1628.77	3	-1.01	3.24	37.41	16620000	53.2	3	K.EVIVTADHSVMVK.R	Manzi-carbene STWYVN: 12	87 - 99	>CH271	79.63
true	4225	543.932	1628.77	3	-0.24	2.48	37.46	32510000	70.7	3	K.EVIVTADHSVMVK.R	Manzi-carbene STWYVN: 12	87 - 99	>CH271	49.26
true	4225	543.932	1628.77	3	-0.24	2.41	37.46	32510000	70.7	3	K.EVIVTADHSVMVK.R	Manzi-carbene STWYVN: 10	87 - 99	>CH271	49.26
true	4194	543.933	1628.77	3	1.51	2.34	37.37	39970000	75.4	3	K.EVIVTADHSVMVK.R	Manzi-carbene STWYVN: 12	87 - 99	>CH271	49.35
true	4194	543.933	1628.77	3	1.51	2.41	37.37	39970000	75.4	3	K.EVIVTADHSVMVK.R	Manzi-carbene STWYVN: 10	87 - 99	>CH271	49.35
true	2022	714.379	1426.75	2	-3.28	2.16	30.2	4862000	76.5	3	K.EVIVTADHSVMVK.R		87 - 99	>CH271
true	2034	714.38	1426.75	2	-3.06	2.9	30.23	5044000	82.6	3	K.EVIVTADHSVMVK.R		87 - 99	>CH271
true	1557	722.377	1442.74	2	-2.7	2.79	28.73	4576000	86.5	2	K.EVIVTADHSVMVK.R	Oxidation: 11	87 - 99	>CH271

## Sheet: MS2_CH271_MDTD-AesN-AesC_R3
OK	Cmpd.	m/z meas.	Mr calc.	z	Δ m/z [ppm]	RMS90 [ppm]	Rt [min]	Int.	Score	#Cmpds.	Sequence	Modifications	Range	Protein	Site [%]
true	3369	584.617	1750.83	3	-0.54	8.21	38.68	5333000	72.4	18	-.MDTDAVVGDTIIDVSGK.K	Oxidation: 1	1 - 17	>CH271
true	3387	584.617	1750.83	3	-0.36	7.71	38.72	4852000	80.4	18	-.MDTDAVVGDTIIDVSGK.K	Oxidation: 1	1 - 17	>CH271
true	3409	584.618	1750.83	3	1.35	2.73	38.77	1625000	36.9	18	-.MDTDAVVGDTIIDVSGK.K	Oxidation: 1	1 - 17	>CH271
true	3328	868.425	1734.83	2	0.9	3.08	38.54	11960000	119.2	7	-.MDTDAVVGDTIIDVSGK.K		1 - 17	>CH271
true	3815	868.429	1734.83	2	5.45	7.81	40.38	64730000	108.7	7	-.MDTDAVVGDTIIDVSGK.K		1 - 17	>CH271
true	3781	868.429	1734.83	2	5.67	8.29	40.29	65050000	134.9	7	-.MDTDAVVGDTIIDVSGK.K		1 - 17	>CH271
true	4332	869.422	1734.83	2	1147.73	1.95	43.02	470600	34.3	7	-.MDTDAVVGDTIIDVSGK.K		1 - 17	>CH271
true	3355	876.423	1750.83	2	0.66	3.27	38.63	12260000	139.3	18	-.MDTDAVVGDTIIDVSGK.K	Oxidation: 1	1 - 17	>CH271
true	3289	876.423	1750.83	2	1.1	2.12	38.34	10300000	128.7	18	-.MDTDAVVGDTIIDVSGK.K	Oxidation: 1	1 - 17	>CH271
true	2959	876.423	1750.83	2	1.32	2.5	37.03	4408000	42.1	18	-.MDTDAVVGDTIIDVSGK.K	Oxidation: 1	1 - 17	>CH271
true	3282	876.423	1750.83	2	1.33	2.09	38.3	7371000	118.3	18	-.MDTDAVVGDTIIDVSGK.K	Oxidation: 1	1 - 17	>CH271
true	2942	876.423	1750.83	2	1.43	2.62	36.99	7802000	126.1	18	-.MDTDAVVGDTIIDVSGK.K	Oxidation: 1	1 - 17	>CH271
true	3617	876.423	1750.83	2	1.44	2.57	39.51	1775000	79.4	18	-.MDTDAVVGDTIIDVSGK.K	Oxidation: 1	1 - 17	>CH271
true	3060	876.423	1750.83	2	1.51	3.93	37.41	25240000	137.8	18	-.MDTDAVVGDTIIDVSGK.K	Oxidation: 1	1 - 17	>CH271
true	3455	876.423	1750.83	2	1.55	2.57	38.95	1592000	50.9	18	-.MDTDAVVGDTIIDVSGK.K	Oxidation: 1	1 - 17	>CH271
true	2809	876.424	1750.83	2	1.83	2.47	36.41	188600	41.5	18	-.MDTDAVVGDTIIDVSGK.K	Oxidation: 1	1 - 17	>CH271
true	2937	876.424	1750.83	2	1.92	1.83	36.95	392100	98.2	18	-.MDTDAVVGDTIIDVSGK.K	Oxidation: 1	1 - 17	>CH271
true	3049	876.424	1750.83	2	2.05	3.85	37.36	10260000	110.6	18	-.MDTDAVVGDTIIDVSGK.K	Oxidation: 1	1 - 17	>CH271
true	4935	969.438	1936.86	2	1.58	2.5	45.94	1358000	39.4	9	-.MDTDAVVGDTIIDVSGK.K	Manzi-carbene RDEQ: 2	1 - 17	>CH271	89.1
true	4997	969.438	1936.86	2	1.7	2.29	46.43	2818000	43.2	7	-.MDTDAVVGDTIIDVSGK.K	Manzi-carbene CKHA: 5	1 - 17	>CH271	33.33
true	4997	969.438	1936.86	2	1.7	2.25	46.43	2818000	43.2	8	-.MDTDAVVGDTIIDVSGK.K	Manzi-carbene RDEQ: 4	1 - 17	>CH271	33.33
true	4997	969.438	1936.86	2	1.7	2.87	46.43	2818000	43.2	9	-.MDTDAVVGDTIIDVSGK.K	Manzi-carbene RDEQ: 2	1 - 17	>CH271	33.33
true	5004	969.438	1936.86	2	1.85	2.84	46.47	2486000	35.2	9	-.MDTDAVVGDTIIDVSGK.K	Manzi-carbene RDEQ: 2	1 - 17	>CH271	70.19
true	4943	969.438	1936.86	2	1.9	1.99	45.99	6834000	81.9	8	-.MDTDAVVGDTIIDVSGK.K	Manzi-carbene RDEQ: 4	1 - 17	>CH271	49.79
true	4943	969.438	1936.86	2	1.9	1.95	45.99	6834000	81.9	9	-.MDTDAVVGDTIIDVSGK.K	Manzi-carbene RDEQ: 2	1 - 17	>CH271	49.79
true	4771	969.439	1936.86	2	2.13	3.53	45.16	1053000	35.4	9	-.MDTDAVVGDTIIDVSGK.K	Manzi-carbene RDEQ: 2	1 - 17	>CH271	64.84
true	4950	969.439	1936.86	2	2.96	2.43	46.03	2106000	69.3	9	-.MDTDAVVGDTIIDVSGK.K	Manzi-carbene RDEQ: 2	1 - 17	>CH271	63.39
true	4600	977.434	1952.85	2	0.11	3.93	44.16	281100	33.6	7	-.MDTDAVVGDTIIDVSGK.K	Manzi-carbene RDEQ: 2; Oxidation: 1	1 - 17	>CH271	87.75
true	4604	977.435	1952.85	2	1.36	2.76	44.19	408000	39	7	-.MDTDAVVGDTIIDVSGK.K	Manzi-carbene RDEQ: 2; Oxidation: 1	1 - 17	>CH271	82.54
true	5352	977.436	1952.85	2	1.42	2.43	49.16	102600	48.1	7	-.MDTDAVVGDTIIDVSGK.K	Manzi-carbene RDEQ: 2; Oxidation: 1	1 - 17	>CH271	99.02
true	5376	977.436	1952.85	2	1.52	3.17	49.36	204700	43.1	7	-.MDTDAVVGDTIIDVSGK.K	Manzi-carbene RDEQ: 2; Oxidation: 1	1 - 17	>CH271	92.69
true	4608	977.436	1952.85	2	1.85	1.59	44.23	442600	41	7	-.MDTDAVVGDTIIDVSGK.K	Manzi-carbene RDEQ: 2; Oxidation: 1	1 - 17	>CH271	81.83
true	5368	977.436	1952.85	2	2.11	2.82	49.29	40870	51.4	7	-.MDTDAVVGDTIIDVSGK.K	Manzi-carbene RDEQ: 2; Oxidation: 1	1 - 17	>CH271	86.78
true	3369	584.617	1750.83	3	-0.54	8.21	38.68	5333000	72.4	18	-.MDTDAVVGDTIIDVSGK.K	Oxidation: 1	1 - 17	>CH271
true	3387	584.617	1750.83	3	-0.36	7.71	38.72	4852000	80.4	18	-.MDTDAVVGDTIIDVSGK.K	Oxidation: 1	1 - 17	>CH271
true	3409	584.618	1750.83	3	1.35	2.73	38.77	1625000	36.9	18	-.MDTDAVVGDTIIDVSGK.K	Oxidation: 1	1 - 17	>CH271
true	3328	868.425	1734.83	2	0.9	3.08	38.54	11960000	119.2	7	-.MDTDAVVGDTIIDVSGK.K		1 - 17	>CH271
true	3815	868.429	1734.83	2	5.45	7.81	40.38	64730000	108.7	7	-.MDTDAVVGDTIIDVSGK.K		1 - 17	>CH271
true	3781	868.429	1734.83	2	5.67	8.29	40.29	65050000	134.9	7	-.MDTDAVVGDTIIDVSGK.K		1 - 17	>CH271
true	4332	869.422	1734.83	2	1147.73	1.95	43.02	470600	34.3	7	-.MDTDAVVGDTIIDVSGK.K		1 - 17	>CH271
true	3355	876.423	1750.83	2	0.66	3.27	38.63	12260000	139.3	18	-.MDTDAVVGDTIIDVSGK.K	Oxidation: 1	1 - 17	>CH271
true	3289	876.423	1750.83	2	1.1	2.12	38.34	10300000	128.7	18	-.MDTDAVVGDTIIDVSGK.K	Oxidation: 1	1 - 17	>CH271
true	2959	876.423	1750.83	2	1.32	2.5	37.03	4408000	42.1	18	-.MDTDAVVGDTIIDVSGK.K	Oxidation: 1	1 - 17	>CH271
true	3282	876.423	1750.83	2	1.33	2.09	38.3	7371000	118.3	18	-.MDTDAVVGDTIIDVSGK.K	Oxidation: 1	1 - 17	>CH271
true	2942	876.423	1750.83	2	1.43	2.62	36.99	7802000	126.1	18	-.MDTDAVVGDTIIDVSGK.K	Oxidation: 1	1 - 17	>CH271
true	3617	876.423	1750.83	2	1.44	2.57	39.51	1775000	79.4	18	-.MDTDAVVGDTIIDVSGK.K	Oxidation: 1	1 - 17	>CH271
true	3060	876.423	1750.83	2	1.51	3.93	37.41	25240000	137.8	18	-.MDTDAVVGDTIIDVSGK.K	Oxidation: 1	1 - 17	>CH271
true	3455	876.423	1750.83	2	1.55	2.57	38.95	1592000	50.9	18	-.MDTDAVVGDTIIDVSGK.K	Oxidation: 1	1 - 17	>CH271
true	2809	876.424	1750.83	2	1.83	2.47	36.41	188600	41.5	18	-.MDTDAVVGDTIIDVSGK.K	Oxidation: 1	1 - 17	>CH271
true	2937	876.424	1750.83	2	1.92	1.83	36.95	392100	98.2	18	-.MDTDAVVGDTIIDVSGK.K	Oxidation: 1	1 - 17	>CH271
true	3049	876.424	1750.83	2	2.05	3.85	37.36	10260000	110.6	18	-.MDTDAVVGDTIIDVSGK.K	Oxidation: 1	1 - 17	>CH271
true	4935	969.438	1936.86	2	1.58	2.5	45.94	1358000	39.4	9	-.MDTDAVVGDTIIDVSGK.K	Manzi-carbene GILMFP: 1	1 - 17	>CH271
true	4997	969.438	1936.86	2	1.7	2.87	46.43	2818000	43.2	9	-.MDTDAVVGDTIIDVSGK.K	Manzi-carbene GILMFP: 1	1 - 17	>CH271
true	5004	969.438	1936.86	2	1.85	2.84	46.47	2486000	35.2	9	-.MDTDAVVGDTIIDVSGK.K	Manzi-carbene GILMFP: 1	1 - 17	>CH271
true	4943	969.438	1936.86	2	1.9	1.95	45.99	6834000	81.9	9	-.MDTDAVVGDTIIDVSGK.K	Manzi-carbene GILMFP: 1	1 - 17	>CH271	100
true	4771	969.439	1936.86	2	2.13	3.53	45.16	1053000	35.4	9	-.MDTDAVVGDTIIDVSGK.K	Manzi-carbene GILMFP: 1	1 - 17	>CH271
true	4950	969.439	1936.86	2	2.96	2.43	46.03	2106000	69.3	9	-.MDTDAVVGDTIIDVSGK.K	Manzi-carbene GILMFP: 1	1 - 17	>CH271
false	5368	977.436	1952.85	2	2.11	3.76	49.29	40870	22.6	2	-.MDTDAVVGDTIIDVSGK.K	Manzi-carbene GILMFP: 8; Oxidation: 1	1 - 17	>CH271
true	3369	584.617	1750.83	3	-0.54	8.21	38.68	5333000	72.4	18	-.MDTDAVVGDTIIDVSGK.K	Oxidation: 1	1 - 17	>CH271
true	3387	584.617	1750.83	3	-0.36	7.71	38.72	4852000	80.4	18	-.MDTDAVVGDTIIDVSGK.K	Oxidation: 1	1 - 17	>CH271
true	3409	584.618	1750.83	3	1.35	2.73	38.77	1625000	36.9	18	-.MDTDAVVGDTIIDVSGK.K	Oxidation: 1	1 - 17	>CH271
true	3328	868.425	1734.83	2	0.9	3.08	38.54	11960000	119.2	7	-.MDTDAVVGDTIIDVSGK.K		1 - 17	>CH271
true	3815	868.429	1734.83	2	5.45	7.81	40.38	64730000	108.7	7	-.MDTDAVVGDTIIDVSGK.K		1 - 17	>CH271
true	3781	868.429	1734.83	2	5.67	8.29	40.29	65050000	134.9	7	-.MDTDAVVGDTIIDVSGK.K		1 - 17	>CH271
true	4332	869.422	1734.83	2	1147.73	1.95	43.02	470600	34.3	7	-.MDTDAVVGDTIIDVSGK.K		1 - 17	>CH271
true	3355	876.423	1750.83	2	0.66	3.27	38.63	12260000	139.3	18	-.MDTDAVVGDTIIDVSGK.K	Oxidation: 1	1 - 17	>CH271
true	3289	876.423	1750.83	2	1.1	2.12	38.34	10300000	128.7	18	-.MDTDAVVGDTIIDVSGK.K	Oxidation: 1	1 - 17	>CH271
true	2959	876.423	1750.83	2	1.32	2.5	37.03	4408000	42.1	18	-.MDTDAVVGDTIIDVSGK.K	Oxidation: 1	1 - 17	>CH271
true	3282	876.423	1750.83	2	1.33	2.09	38.3	7371000	118.3	18	-.MDTDAVVGDTIIDVSGK.K	Oxidation: 1	1 - 17	>CH271
true	2942	876.423	1750.83	2	1.43	2.62	36.99	7802000	126.1	18	-.MDTDAVVGDTIIDVSGK.K	Oxidation: 1	1 - 17	>CH271
true	3617	876.423	1750.83	2	1.44	2.57	39.51	1775000	79.4	18	-.MDTDAVVGDTIIDVSGK.K	Oxidation: 1	1 - 17	>CH271
true	3060	876.423	1750.83	2	1.51	3.93	37.41	25240000	137.8	18	-.MDTDAVVGDTIIDVSGK.K	Oxidation: 1	1 - 17	>CH271
true	3455	876.423	1750.83	2	1.55	2.57	38.95	1592000	50.9	18	-.MDTDAVVGDTIIDVSGK.K	Oxidation: 1	1 - 17	>CH271
true	2809	876.424	1750.83	2	1.83	2.47	36.41	188600	41.5	18	-.MDTDAVVGDTIIDVSGK.K	Oxidation: 1	1 - 17	>CH271
true	2937	876.424	1750.83	2	1.92	1.83	36.95	392100	98.2	18	-.MDTDAVVGDTIIDVSGK.K	Oxidation: 1	1 - 17	>CH271
true	3049	876.424	1750.83	2	2.05	3.85	37.36	10260000	110.6	18	-.MDTDAVVGDTIIDVSGK.K	Oxidation: 1	1 - 17	>CH271
true	4935	969.438	1936.86	2	1.58	2.6	45.94	1358000	30.8	8	-.MDTDAVVGDTIIDVSGK.K	Manzi-carbene STWYVN: 3	1 - 17	>CH271	89.08
true	4997	969.438	1936.86	2	1.7	2.25	46.43	2818000	43.2	8	-.MDTDAVVGDTIIDVSGK.K	Manzi-carbene STWYVN: 3	1 - 17	>CH271	98.16
true	4943	969.438	1936.86	2	1.9	1.99	45.99	6834000	81.9	8	-.MDTDAVVGDTIIDVSGK.K	Manzi-carbene STWYVN: 3	1 - 17	>CH271	99.98
true	4771	969.439	1936.86	2	2.13	3.56	45.16	1053000	31.3	8	-.MDTDAVVGDTIIDVSGK.K	Manzi-carbene STWYVN: 3	1 - 17	>CH271	71.29
true	4950	969.439	1936.86	2	2.96	2.5	46.03	2106000	66.8	8	-.MDTDAVVGDTIIDVSGK.K	Manzi-carbene STWYVN: 3	1 - 17	>CH271	99.95
true	4604	977.435	1952.85	2	1.36	2.93	44.19	408000	30.7	6	-.MDTDAVVGDTIIDVSGK.K	Manzi-carbene STWYVN: 3; Oxidation: 1	1 - 17	>CH271	93.72
true	5352	977.436	1952.85	2	1.42	2.58	49.16	102600	37.1	6	-.MDTDAVVGDTIIDVSGK.K	Manzi-carbene STWYVN: 3; Oxidation: 1	1 - 17	>CH271
true	5376	977.436	1952.85	2	1.52	3.42	49.36	204700	32.1	6	-.MDTDAVVGDTIIDVSGK.K	Manzi-carbene STWYVN: 3; Oxidation: 1	1 - 17	>CH271	96.99
true	4608	977.436	1952.85	2	1.85	1.68	44.23	442600	33	6	-.MDTDAVVGDTIIDVSGK.K	Manzi-carbene STWYVN: 3; Oxidation: 1	1 - 17	>CH271	70.5
true	5368	977.436	1952.85	2	2.11	3.01	49.29	40870	43.2	6	-.MDTDAVVGDTIIDVSGK.K	Manzi-carbene STWYVN: 3; Oxidation: 1	1 - 17	>CH271	78.64
true	3592	802.904	1603.79	2	0.11	1.9	39.41	4499000	76.6	3	M.DTDAVVGDTIIDVSGK.K		2 - 17	>CH271
true	3605	802.905	1603.79	2	1.14	1.8	39.45	4179000	72.2	3	M.DTDAVVGDTIIDVSGK.K		2 - 17	>CH271
true	3246	802.907	1603.79	2	2.68	1.73	38.1	92990	76.1	3	M.DTDAVVGDTIIDVSGK.K		2 - 17	>CH271
false	5044	1005.43	2007.84	2	500.99	2.86	46.76	83360	25.1	2	M.DTDAVVGDTIIDVSGK.K	Manzi-carbene RDEQ: 3; Manzi-carbene CKHA: 4	2 - 17	>CH271	50
true	3592	802.904	1603.79	2	0.11	1.9	39.41	4499000	76.6	3	M.DTDAVVGDTIIDVSGK.K		2 - 17	>CH271
true	3605	802.905	1603.79	2	1.14	1.8	39.45	4179000	72.2	3	M.DTDAVVGDTIIDVSGK.K		2 - 17	>CH271
true	3246	802.907	1603.79	2	2.68	1.73	38.1	92990	76.1	3	M.DTDAVVGDTIIDVSGK.K		2 - 17	>CH271
true	3592	802.904	1603.79	2	0.11	1.9	39.41	4499000	76.6	3	M.DTDAVVGDTIIDVSGK.K		2 - 17	>CH271
true	3605	802.905	1603.79	2	1.14	1.8	39.45	4179000	72.2	3	M.DTDAVVGDTIIDVSGK.K		2 - 17	>CH271
true	3246	802.907	1603.79	2	2.68	1.73	38.1	92990	76.1	3	M.DTDAVVGDTIIDVSGK.K		2 - 17	>CH271
false	5044	1005.43	2007.84	2	500.99	2.86	46.76	83360	25.1	2	M.DTDAVVGDTIIDVSGK.K	Manzi-carbene STWYVN: 2, 5	2 - 17	>CH271
true	2866	621.985	1862.93	3	1.69	3.4	36.73	5794000	61.3	6	-.MDTDAVVGDTIIDVSGKK.M		1 - 18	>CH271
true	2695	621.985	1862.93	3	1.73	1.84	35.86	6550000	91.0	6	-.MDTDAVVGDTIIDVSGKK.M		1 - 18	>CH271
true	3124	621.986	1862.93	3	3.26	3.22	37.62	47190000	62.3	6	-.MDTDAVVGDTIIDVSGKK.M		1 - 18	>CH271
true	3109	621.987	1862.93	3	5.11	7.58	37.58	62450000	137.5	6	-.MDTDAVVGDTIIDVSGKK.M		1 - 18	>CH271
true	2269	627.316	1878.92	3	0.91	1.44	33.74	323200	77.1	7	-.MDTDAVVGDTIIDVSGKK.M	Oxidation: 1	1 - 18	>CH271
true	2287	627.316	1878.92	3	1.56	1.61	33.81	4024000	33.9	7	-.MDTDAVVGDTIIDVSGKK.M	Oxidation: 1	1 - 18	>CH271
true	2705	627.317	1878.92	3	1.75	4.3	35.9	31340000	146.4	7	-.MDTDAVVGDTIIDVSGKK.M	Oxidation: 1	1 - 18	>CH271
true	2731	627.317	1878.92	3	3.03	4.35	35.99	46310000	142.0	7	-.MDTDAVVGDTIIDVSGKK.M	Oxidation: 1	1 - 18	>CH271
true	2718	627.318	1878.92	3	3.73	5.24	35.94	50700000	142.3	7	-.MDTDAVVGDTIIDVSGKK.M	Oxidation: 1	1 - 18	>CH271
false	4525	689.327	2064.95	3	2.74	4.27	43.82	765800	19.2	2	-.MDTDAVVGDTIIDVSGKK.M	Manzi-carbene CKHA: 5	1 - 18	>CH271	33.33
false	4506	694.658	2080.95	3	2.21	1.19	43.74	217400	22.3	3	-.MDTDAVVGDTIIDVSGKK.M	Manzi-carbene CKHA: 18; Oxidation: 1	1 - 18	>CH271	50
true	2710	940.471	1878.92	2	1.64	2.58	35.91	364200	38.8	7	-.MDTDAVVGDTIIDVSGKK.M	Oxidation: 1	1 - 18	>CH271
true	2866	621.985	1862.93	3	1.69	3.4	36.73	5794000	61.3	6	-.MDTDAVVGDTIIDVSGKK.M		1 - 18	>CH271
true	2695	621.985	1862.93	3	1.73	1.84	35.86	6550000	91.0	6	-.MDTDAVVGDTIIDVSGKK.M		1 - 18	>CH271
true	3124	621.986	1862.93	3	3.26	3.22	37.62	47190000	62.3	6	-.MDTDAVVGDTIIDVSGKK.M		1 - 18	>CH271
true	3109	621.987	1862.93	3	5.11	7.58	37.58	62450000	137.5	6	-.MDTDAVVGDTIIDVSGKK.M		1 - 18	>CH271
true	2269	627.316	1878.92	3	0.91	1.44	33.74	323200	77.1	7	-.MDTDAVVGDTIIDVSGKK.M	Oxidation: 1	1 - 18	>CH271
true	2287	627.316	1878.92	3	1.56	1.61	33.81	4024000	33.9	7	-.MDTDAVVGDTIIDVSGKK.M	Oxidation: 1	1 - 18	>CH271
true	2705	627.317	1878.92	3	1.75	4.3	35.9	31340000	146.4	7	-.MDTDAVVGDTIIDVSGKK.M	Oxidation: 1	1 - 18	>CH271
true	2731	627.317	1878.92	3	3.03	4.35	35.99	46310000	142.0	7	-.MDTDAVVGDTIIDVSGKK.M	Oxidation: 1	1 - 18	>CH271
true	2718	627.318	1878.92	3	3.73	5.24	35.94	50700000	142.3	7	-.MDTDAVVGDTIIDVSGKK.M	Oxidation: 1	1 - 18	>CH271
false	4525	689.327	2064.95	3	2.74	4.27	43.82	765800	19.2	2	-.MDTDAVVGDTIIDVSGKK.M	Manzi-carbene GILMFP: 1	1 - 18	>CH271
false	4506	694.658	2080.95	3	2.21	1.19	43.74	217400	22.3	2	-.MDTDAVVGDTIIDVSGKK.M	Manzi-carbene GILMFP: 16; Oxidation: 1	1 - 18	>CH271
true	2710	940.471	1878.92	2	1.64	2.58	35.91	364200	38.8	7	-.MDTDAVVGDTIIDVSGKK.M	Oxidation: 1	1 - 18	>CH271
true	2866	621.985	1862.93	3	1.69	3.4	36.73	5794000	61.3	6	-.MDTDAVVGDTIIDVSGKK.M		1 - 18	>CH271
true	2695	621.985	1862.93	3	1.73	1.84	35.86	6550000	91	6	-.MDTDAVVGDTIIDVSGKK.M		1 - 18	>CH271
true	3124	621.986	1862.93	3	3.26	3.22	37.62	47190000	62.3	6	-.MDTDAVVGDTIIDVSGKK.M		1 - 18	>CH271
true	3109	621.987	1862.93	3	5.11	7.58	37.58	62450000	137.5	6	-.MDTDAVVGDTIIDVSGKK.M		1 - 18	>CH271
true	2269	627.316	1878.92	3	0.91	1.44	33.74	323200	77.1	7	-.MDTDAVVGDTIIDVSGKK.M	Oxidation: 1	1 - 18	>CH271
true	2287	627.316	1878.92	3	1.56	1.61	33.81	4024000	33.9	7	-.MDTDAVVGDTIIDVSGKK.M	Oxidation: 1	1 - 18	>CH271
true	2705	627.317	1878.92	3	1.75	4.3	35.9	31340000	146.4	7	-.MDTDAVVGDTIIDVSGKK.M	Oxidation: 1	1 - 18	>CH271
true	2731	627.317	1878.92	3	3.03	4.35	35.99	46310000	142	7	-.MDTDAVVGDTIIDVSGKK.M	Oxidation: 1	1 - 18	>CH271
true	2718	627.318	1878.92	3	3.73	5.24	35.94	50700000	142.3	7	-.MDTDAVVGDTIIDVSGKK.M	Oxidation: 1	1 - 18	>CH271
false	4525	689.327	2064.95	3	2.74	4.27	43.82	765800	19.2	2	-.MDTDAVVGDTIIDVSGKK.M	Manzi-carbene STWYVN: 7	1 - 18	>CH271	33.33
false	4510	694.659	2080.95	3	2.51	3.54	43.77	1096000	19	2	-.MDTDAVVGDTIIDVSGKK.M	Manzi-carbene STWYVN: 15; Oxidation: 1	1 - 18	>CH271	50
true	2710	940.471	1878.92	2	1.64	2.58	35.91	364200	38.8	7	-.MDTDAVVGDTIIDVSGKK.M	Oxidation: 1	1 - 18	>CH271
false	4052	1069.48	2135.94	2	470.31	5.21	41.72	76490	20.4	1	M.DTDAVVGDTIIDVSGKK.M	Manzi-carbene RDEQ: 3; Manzi-carbene CKHA: 4	2 - 18	>CH271	33.33
false	4052	1069.48	2135.94	2	470.31	5.21	41.72	76490	20.4	1	M.DTDAVVGDTIIDVSGKK.M	Manzi-carbene STWYVN: 5, 6	2 - 18	>CH271	33.33
false	2630	559.279	1674.82	3	0.19	2.58	35.54	137300	21.7	1	R.DGKIIDVKPTEMK.Q	Manzi-carbene RDEQ: 6	101 - 113	>CH271	47.41
false	2525	559.28	1674.82	3	2.59	6.89	34.97	179400	17.2	2	R.DGKIIDVKPTEMK.Q	Manzi-carbene CKHA: 3	101 - 113	>CH271	50
false	2630	559.279	1674.82	3	0.19	2.58	35.54	137300	21.7	1	R.DGKIIDVKPTEMK.Q	Manzi-carbene GILMFP: 5	101 - 113	>CH271	40.91
false	2525	559.28	1674.82	3	2.59	6.89	34.97	179400	17.2	2	R.DGKIIDVKPTEMK.Q	Manzi-carbene GILMFP: 2	101 - 113	>CH271	50
false	2630	559.279	1674.82	3	0.19	2.55	35.54	137300	15.1	1	R.DGKIIDVKPTEMK.Q	Manzi-carbene STWYVN: 7	101 - 113	>CH271
true	1085	391.892	1172.65	3	6.77	0.61	28.87	62580000	48.5	6	K.IIDVKPTEMK.Q		104 - 113	>CH271
true	1100	587.33	1172.65	2	-2.22	2.66	28.91	7037000	56.7	6	K.IIDVKPTEMK.Q		104 - 113	>CH271
true	1086	587.331	1172.65	2	-0.13	1.41	28.87	4585000	63.3	6	K.IIDVKPTEMK.Q		104 - 113	>CH271
true	891	587.332	1172.65	2	1.93	6.09	27.88	135700	39.9	6	K.IIDVKPTEMK.Q		104 - 113	>CH271
true	573	595.328	1188.64	2	-1.43	1.93	26.34	6888000	37.5	6	K.IIDVKPTEMK.Q	Oxidation: 9	104 - 113	>CH271
true	585	595.328	1188.64	2	-0.2	1.86	26.38	5708000	41.5	6	K.IIDVKPTEMK.Q	Oxidation: 9	104 - 113	>CH271
true	561	595.328	1188.64	2	0.03	0.86	26.3	4942000	40.2	6	K.IIDVKPTEMK.Q	Oxidation: 9	104 - 113	>CH271
true	1085	391.892	1172.65	3	6.77	0.61	28.87	62580000	48.5	6	K.IIDVKPTEMK.Q		104 - 113	>CH271
true	1100	587.33	1172.65	2	-2.22	2.66	28.91	7037000	56.7	6	K.IIDVKPTEMK.Q		104 - 113	>CH271
true	1086	587.331	1172.65	2	-0.13	1.41	28.87	4585000	63.3	6	K.IIDVKPTEMK.Q		104 - 113	>CH271
true	891	587.332	1172.65	2	1.93	6.09	27.88	135700	39.9	6	K.IIDVKPTEMK.Q		104 - 113	>CH271
true	573	595.328	1188.64	2	-1.43	1.93	26.34	6888000	37.5	6	K.IIDVKPTEMK.Q	Oxidation: 9	104 - 113	>CH271
true	585	595.328	1188.64	2	-0.2	1.86	26.38	5708000	41.5	6	K.IIDVKPTEMK.Q	Oxidation: 9	104 - 113	>CH271
true	561	595.328	1188.64	2	0.03	0.86	26.3	4942000	40.2	6	K.IIDVKPTEMK.Q	Oxidation: 9	104 - 113	>CH271
true	1085	391.892	1172.65	3	6.77	0.61	28.87	62580000	48.5	6	K.IIDVKPTEMK.Q		104 - 113	>CH271
true	1100	587.33	1172.65	2	-2.22	2.66	28.91	7037000	56.7	6	K.IIDVKPTEMK.Q		104 - 113	>CH271
true	1086	587.331	1172.65	2	-0.13	1.41	28.87	4585000	63.3	6	K.IIDVKPTEMK.Q		104 - 113	>CH271
true	891	587.332	1172.65	2	1.93	6.09	27.88	135700	39.9	6	K.IIDVKPTEMK.Q		104 - 113	>CH271
true	573	595.328	1188.64	2	-1.43	1.93	26.34	6888000	37.5	6	K.IIDVKPTEMK.Q	Oxidation: 9	104 - 113	>CH271
true	585	595.328	1188.64	2	-0.2	1.86	26.38	5708000	41.5	6	K.IIDVKPTEMK.Q	Oxidation: 9	104 - 113	>CH271
true	561	595.328	1188.64	2	0.03	0.86	26.3	4942000	40.2	6	K.IIDVKPTEMK.Q	Oxidation: 9	104 - 113	>CH271
true	4097	684.326	2049.95	3	0.85	2.89	41.95	2228000	50.5	4	K.KMTIAEFYDSTPDVFMR.R		18 - 34	>CH271
true	4106	684.326	2049.95	3	0.9	2.3	41.99	6631000	67.2	4	K.KMTIAEFYDSTPDVFMR.R		18 - 34	>CH271
true	3733	689.658	2065.95	3	1.45	2.18	40.12	15740000	63.1	2	K.KMTIAEFYDSTPDVFMR.R	Oxidation: 16	18 - 34	>CH271
false	3582	689.658	2065.95	3	1.57	2.78	39.36	530300	20.6	2	K.KMTIAEFYDSTPDVFMR.R	Oxidation: 2	18 - 34	>CH271
true	3721	689.658	2065.95	3	1.6	1.76	40.07	17110000	55.4	2	K.KMTIAEFYDSTPDVFMR.R	Oxidation: 16	18 - 34	>CH271
true	3191	694.989	2081.94	3	1.05	3.04	37.88	987400	34.3	3	K.KMTIAEFYDSTPDVFMR.R	Oxidation: 2, 16	18 - 34	>CH271
true	3200	694.989	2081.94	3	1.07	2.4	37.92	6715000	63.7	3	K.KMTIAEFYDSTPDVFMR.R	Oxidation: 2, 16	18 - 34	>CH271
true	4672	757	2267.97	3	1.94	4.86	44.6	83370	36.4	2	K.KMTIAEFYDSTPDVFMR.R	Manzi-carbene RDEQ: 17; Oxidation: 2	18 - 34	>CH271	96.62
false	4480	762.332	2283.97	3	2.05	2.42	43.62	234800	21.5	2	K.KMTIAEFYDSTPDVFMR.R	Manzi-carbene RDEQ: 17; Oxidation: 2, 16	18 - 34	>CH271	44.69
false	4350	762.332	2283.97	3	2.37	2.84	43.15	143800	23.4	3	K.KMTIAEFYDSTPDVFMR.R	Manzi-carbene RDEQ: 13; Oxidation: 2, 16	18 - 34	>CH271	83.81
true	4097	684.326	2049.95	3	0.85	2.89	41.95	2228000	50.5	4	K.KMTIAEFYDSTPDVFMR.R		18 - 34	>CH271
true	4106	684.326	2049.95	3	0.9	2.3	41.99	6631000	67.2	4	K.KMTIAEFYDSTPDVFMR.R		18 - 34	>CH271
true	3733	689.658	2065.95	3	1.45	2.18	40.12	15740000	63.1	2	K.KMTIAEFYDSTPDVFMR.R	Oxidation: 16	18 - 34	>CH271
false	3582	689.658	2065.95	3	1.57	2.78	39.36	530300	20.6	2	K.KMTIAEFYDSTPDVFMR.R	Oxidation: 2	18 - 34	>CH271
true	3721	689.658	2065.95	3	1.6	1.76	40.07	17110000	55.4	2	K.KMTIAEFYDSTPDVFMR.R	Oxidation: 16	18 - 34	>CH271
true	3191	694.989	2081.94	3	1.05	3.04	37.88	987400	34.3	3	K.KMTIAEFYDSTPDVFMR.R	Oxidation: 2, 16	18 - 34	>CH271
true	3200	694.989	2081.94	3	1.07	2.4	37.92	6715000	63.7	3	K.KMTIAEFYDSTPDVFMR.R	Oxidation: 2, 16	18 - 34	>CH271
true	4672	757	2267.97	3	1.94	4.86	44.6	83370	35.5	2	K.KMTIAEFYDSTPDVFMR.R	Manzi-carbene GILMFP: 15; Oxidation: 2	18 - 34	>CH271	58.89
false	4676	757	2267.97	3	2.88	3.87	44.64	157100	29.2	2	K.KMTIAEFYDSTPDVFMR.R	Manzi-carbene GILMFP: 16; Oxidation: 2	18 - 34	>CH271	50
false	4480	762.332	2283.97	3	2.05	2.42	43.62	234800	21.5	2	K.KMTIAEFYDSTPDVFMR.R	Manzi-carbene GILMFP: 15; Oxidation: 2, 16	18 - 34	>CH271	52.3
true	4097	684.326	2049.95	3	0.85	2.89	41.95	2228000	50.5	4	K.KMTIAEFYDSTPDVFMR.R		18 - 34	>CH271
true	4106	684.326	2049.95	3	0.9	2.3	41.99	6631000	67.2	4	K.KMTIAEFYDSTPDVFMR.R		18 - 34	>CH271
true	3733	689.658	2065.95	3	1.45	2.18	40.12	15740000	63.1	2	K.KMTIAEFYDSTPDVFMR.R	Oxidation: 16	18 - 34	>CH271
false	3582	689.658	2065.95	3	1.57	2.78	39.36	530300	20.6	2	K.KMTIAEFYDSTPDVFMR.R	Oxidation: 2	18 - 34	>CH271
true	3721	689.658	2065.95	3	1.6	1.76	40.07	17110000	55.4	2	K.KMTIAEFYDSTPDVFMR.R	Oxidation: 16	18 - 34	>CH271
true	3191	694.989	2081.94	3	1.05	3.04	37.88	987400	34.3	3	K.KMTIAEFYDSTPDVFMR.R	Oxidation: 2, 16	18 - 34	>CH271
true	3200	694.989	2081.94	3	1.07	2.4	37.92	6715000	63.7	3	K.KMTIAEFYDSTPDVFMR.R	Oxidation: 2, 16	18 - 34	>CH271
false	4672	757	2267.97	3	1.95	4.36	44.6	83370	28.6	2	K.KMTIAEFYDSTPDVFMR.R	Manzi-carbene STWYVN: 14; Oxidation: 2	18 - 34	>CH271
false	4350	762.332	2283.97	3	2.37	3.52	43.15	143800	23.4	3	K.KMTIAEFYDSTPDVFMR.R	Manzi-carbene STWYVN: 14; Oxidation: 2, 16	18 - 34	>CH271
false	4113	607.027	2424.07	4	1.45	3.39	42	190200	20.0	2	K.KMTIAEFYDSTPDVFMRR.N	Manzi-carbene RDEQ: 18; Oxidation: 16	18 - 35	>CH271	25
false	4113	607.027	2424.07	4	1.45	3.39	42	190200	20.0	2	K.KMTIAEFYDSTPDVFMRR.N	Manzi-carbene GILMFP: 15; Oxidation: 16	18 - 35	>CH271	50
false	4113	607.027	2424.07	4	1.45	3.39	42	190200	20	2	K.KMTIAEFYDSTPDVFMRR.N	Manzi-carbene STWYVN: 14; Oxidation: 16	18 - 35	>CH271	25
true	4022	652.291	1953.85	3	1	3.96	41.51	782300	37.8	5	K.MTIAEFYDSTPDVFMR.R	Oxidation: 1, 15	19 - 34	>CH271
true	3968	652.292	1953.85	3	2.03	2.67	41.25	205400	32.4	5	K.MTIAEFYDSTPDVFMR.R	Oxidation: 1, 15	19 - 34	>CH271
true	4647	961.938	1921.86	2	1.75	3.31	44.5	2039000	70.0	5	K.MTIAEFYDSTPDVFMR.R		19 - 34	>CH271
true	4656	961.939	1921.86	2	1.88	2.02	44.54	7473000	93.4	5	K.MTIAEFYDSTPDVFMR.R		19 - 34	>CH271
true	4646	961.94	1921.86	2	3.25	2.85	44.47	96190	81.6	5	K.MTIAEFYDSTPDVFMR.R		19 - 34	>CH271
true	4904	961.94	1921.86	2	3.27	8.07	45.85	59390000	119.1	5	K.MTIAEFYDSTPDVFMR.R		19 - 34	>CH271
true	4920	961.941	1921.86	2	3.84	7.55	45.9	60260000	119.3	5	K.MTIAEFYDSTPDVFMR.R		19 - 34	>CH271
true	4183	969.936	1937.85	2	1.34	2.38	42.36	2722000	68.4	3	K.MTIAEFYDSTPDVFMR.R	Oxidation: 1	19 - 34	>CH271
true	4174	969.936	1937.85	2	1.54	2.38	42.31	1748000	79.1	3	K.MTIAEFYDSTPDVFMR.R	Oxidation: 1	19 - 34	>CH271
true	4244	969.936	1937.85	2	1.58	4.52	42.63	5567000	42.8	1	K.MTIAEFYDSTPDVFMR.R	Oxidation: 15	19 - 34	>CH271
true	4191	969.936	1937.85	2	1.77	1.43	42.4	2712000	92	3	K.MTIAEFYDSTPDVFMR.R	Oxidation: 1	19 - 34	>CH271
true	3963	977.933	1953.85	2	1.31	2.8	41.25	8030000	85.2	5	K.MTIAEFYDSTPDVFMR.R	Oxidation: 1, 15	19 - 34	>CH271
true	5531	1062.95	2123.88	2	2.19	3.88	50.76	587300	42.5	3	K.MTIAEFYDSTPDVFMR.R	Manzi-carbene RDEQ: 16	19 - 34	>CH271
true	5515	1062.95	2123.88	2	2.67	4.61	50.6	78900	43.5	3	K.MTIAEFYDSTPDVFMR.R	Manzi-carbene RDEQ: 16	19 - 34	>CH271
true	5511	1062.95	2123.88	2	2.92	2.56	50.55	71350	63.9	3	K.MTIAEFYDSTPDVFMR.R	Manzi-carbene RDEQ: 16	19 - 34	>CH271	99.89
true	5150	1070.95	2139.88	2	1.81	2.37	47.53	111500	31.4	4	K.MTIAEFYDSTPDVFMR.R	Manzi-carbene RDEQ: 16; Oxidation: 1	19 - 34	>CH271	51.81
true	5263	1070.95	2139.88	2	1.94	2.23	48.46	1835000	39.4	4	K.MTIAEFYDSTPDVFMR.R	Manzi-carbene RDEQ: 16; Oxidation: 1	19 - 34	>CH271	95.28
true	4022	652.291	1953.85	3	1	3.96	41.51	782300	37.8	5	K.MTIAEFYDSTPDVFMR.R	Oxidation: 1, 15	19 - 34	>CH271
true	3968	652.292	1953.85	3	2.03	2.67	41.25	205400	32.4	5	K.MTIAEFYDSTPDVFMR.R	Oxidation: 1, 15	19 - 34	>CH271
true	4647	961.938	1921.86	2	1.75	3.31	44.5	2039000	70	5	K.MTIAEFYDSTPDVFMR.R		19 - 34	>CH271
true	4656	961.939	1921.86	2	1.88	2.02	44.54	7473000	93.4	5	K.MTIAEFYDSTPDVFMR.R		19 - 34	>CH271
true	4646	961.94	1921.86	2	3.25	2.85	44.47	96190	81.6	5	K.MTIAEFYDSTPDVFMR.R		19 - 34	>CH271
true	4904	961.94	1921.86	2	3.27	8.07	45.85	59390000	119.1	5	K.MTIAEFYDSTPDVFMR.R		19 - 34	>CH271
true	4920	961.941	1921.86	2	3.84	7.55	45.9	60260000	119.3	5	K.MTIAEFYDSTPDVFMR.R		19 - 34	>CH271
true	4183	969.936	1937.85	2	1.34	2.38	42.36	2722000	68.4	3	K.MTIAEFYDSTPDVFMR.R	Oxidation: 1	19 - 34	>CH271
true	4174	969.936	1937.85	2	1.54	2.38	42.31	1748000	79.1	3	K.MTIAEFYDSTPDVFMR.R	Oxidation: 1	19 - 34	>CH271
true	4244	969.936	1937.85	2	1.58	4.52	42.63	5567000	42.8	1	K.MTIAEFYDSTPDVFMR.R	Oxidation: 15	19 - 34	>CH271
true	4191	969.936	1937.85	2	1.77	1.43	42.4	2712000	92	3	K.MTIAEFYDSTPDVFMR.R	Oxidation: 1	19 - 34	>CH271
true	3963	977.933	1953.85	2	1.31	2.8	41.25	8030000	85.2	5	K.MTIAEFYDSTPDVFMR.R	Oxidation: 1, 15	19 - 34	>CH271
true	5531	1062.95	2123.88	2	2.19	3.88	50.76	587300	42.5	3	K.MTIAEFYDSTPDVFMR.R	Manzi-carbene GILMFP: 15	19 - 34	>CH271	88.45
true	5515	1062.95	2123.88	2	2.67	4.61	50.6	78900	43.5	3	K.MTIAEFYDSTPDVFMR.R	Manzi-carbene GILMFP: 15	19 - 34	>CH271	96.99
true	5511	1062.95	2123.88	2	2.92	2.56	50.55	71350	63.9	3	K.MTIAEFYDSTPDVFMR.R	Manzi-carbene GILMFP: 15	19 - 34	>CH271	96.11
true	5150	1070.95	2139.88	2	1.81	2.37	47.53	111500	31.4	3	K.MTIAEFYDSTPDVFMR.R	Manzi-carbene GILMFP: 14; Oxidation: 1	19 - 34	>CH271	34.73
true	5150	1070.95	2139.88	2	1.81	2.37	47.53	111500	31.4	4	K.MTIAEFYDSTPDVFMR.R	Manzi-carbene GILMFP: 15; Oxidation: 1	19 - 34	>CH271	34.73
true	5263	1070.95	2139.88	2	1.94	2.03	48.46	1835000	39.4	3	K.MTIAEFYDSTPDVFMR.R	Manzi-carbene GILMFP: 14; Oxidation: 1	19 - 34	>CH271	48.79
true	5263	1070.95	2139.88	2	1.94	2.23	48.46	1835000	39.4	4	K.MTIAEFYDSTPDVFMR.R	Manzi-carbene GILMFP: 15; Oxidation: 1	19 - 34	>CH271	48.79
true	4022	652.291	1953.85	3	1	3.96	41.51	782300	37.8	5	K.MTIAEFYDSTPDVFMR.R	Oxidation: 1, 15	19 - 34	>CH271
true	3968	652.292	1953.85	3	2.03	2.67	41.25	205400	32.4	5	K.MTIAEFYDSTPDVFMR.R	Oxidation: 1, 15	19 - 34	>CH271
true	4647	961.938	1921.86	2	1.75	3.31	44.5	2039000	70	5	K.MTIAEFYDSTPDVFMR.R		19 - 34	>CH271
true	4656	961.939	1921.86	2	1.88	2.02	44.54	7473000	93.4	5	K.MTIAEFYDSTPDVFMR.R		19 - 34	>CH271
true	4646	961.94	1921.86	2	3.25	2.85	44.47	96190	81.6	5	K.MTIAEFYDSTPDVFMR.R		19 - 34	>CH271
true	4904	961.94	1921.86	2	3.27	8.07	45.85	59390000	119.1	5	K.MTIAEFYDSTPDVFMR.R		19 - 34	>CH271
true	4920	961.941	1921.86	2	3.84	7.55	45.9	60260000	119.3	5	K.MTIAEFYDSTPDVFMR.R		19 - 34	>CH271
true	4183	969.936	1937.85	2	1.34	2.38	42.36	2722000	68.4	3	K.MTIAEFYDSTPDVFMR.R	Oxidation: 1	19 - 34	>CH271
true	4174	969.936	1937.85	2	1.54	2.38	42.31	1748000	79.1	3	K.MTIAEFYDSTPDVFMR.R	Oxidation: 1	19 - 34	>CH271
true	4244	969.936	1937.85	2	1.58	4.52	42.63	5567000	42.8	1	K.MTIAEFYDSTPDVFMR.R	Oxidation: 15	19 - 34	>CH271
true	4191	969.936	1937.85	2	1.77	1.43	42.4	2712000	92	3	K.MTIAEFYDSTPDVFMR.R	Oxidation: 1	19 - 34	>CH271
true	3963	977.933	1953.85	2	1.31	2.8	41.25	8030000	85.2	5	K.MTIAEFYDSTPDVFMR.R	Oxidation: 1, 15	19 - 34	>CH271
true	5511	1062.95	2123.88	2	2.92	1.95	50.55	71350	46.9	4	K.MTIAEFYDSTPDVFMR.R	Manzi-carbene STWYVN: 13	19 - 34	>CH271	99.79
true	5150	1070.95	2139.88	2	1.81	2.19	47.53	111500	41.8	3	K.MTIAEFYDSTPDVFMR.R	Manzi-carbene STWYVN: 13; Oxidation: 1	19 - 34	>CH271	97.57
true	5263	1070.95	2139.88	2	1.94	1.9	48.46	1835000	39.4	3	K.MTIAEFYDSTPDVFMR.R	Manzi-carbene STWYVN: 13; Oxidation: 1	19 - 34	>CH271	99.18
false	1203	628.323	1881.94	3	1.81	2.82	29.29	142800	26.1	2	R.VGGKTSLSVNTYSGEVER.K		46 - 63	>CH271
false	2464	695.664	2083.97	3	0.86	7.13	34.72	181900	16.8	1	R.VGGKTSLSVNTYSGEVER.K	Manzi-carbene CKHA: 4	46 - 63	>CH271
false	1203	628.323	1881.94	3	1.81	2.82	29.29	142800	26.1	2	R.VGGKTSLSVNTYSGEVER.K		46 - 63	>CH271
false	2464	695.664	2083.97	3	0.86	7.13	34.72	181900	16.8	1	R.VGGKTSLSVNTYSGEVER.K	Manzi-carbene GILMFP: 7	46 - 63	>CH271	33.33
false	1203	628.323	1881.94	3	1.81	2.82	29.29	142800	26.1	2	R.VGGKTSLSVNTYSGEVER.K		46 - 63	>CH271
false	2464	695.664	2083.97	3	0.86	7.13	34.72	181900	16.8	1	R.VGGKTSLSVNTYSGEVER.K	Manzi-carbene STWYVN: 8	46 - 63	>CH271	25
true	1703	514.586	1540.74	3	-1.51	2.46	31.5	907500	32.0	9	K.TSLSVNTYSGEVER.K		50 - 63	>CH271
true	1714	514.586	1540.74	3	-0.64	4.4	31.54	968400	56.9	9	K.TSLSVNTYSGEVER.K		50 - 63	>CH271
true	1471	771.376	1540.74	2	0.93	2.28	30.47	368100	43.7	9	K.TSLSVNTYSGEVER.K		50 - 63	>CH271
true	1994	771.378	1540.74	2	2.44	3.13	32.71	539900	60.4	9	K.TSLSVNTYSGEVER.K		50 - 63	>CH271
true	4375	872.388	1742.76	2	0.72	1.99	43.3	5319000	32.9	3	K.TSLSVNTYSGEVER.K	Manzi-carbene RDEQ: 11	50 - 63	>CH271	81.29
true	1703	514.586	1540.74	3	-1.51	2.46	31.5	907500	32.0	9	K.TSLSVNTYSGEVER.K		50 - 63	>CH271
true	1714	514.586	1540.74	3	-0.64	4.4	31.54	968400	56.9	9	K.TSLSVNTYSGEVER.K		50 - 63	>CH271
true	3446	581.928	1742.76	3	1.14	1.94	38.93	5031000	32.6	9	K.TSLSVNTYSGEVER.K	Manzi-carbene GILMFP: 3	50 - 63	>CH271
true	3431	581.929	1742.76	3	1.62	1.8	38.87	124100	47.2	9	K.TSLSVNTYSGEVER.K	Manzi-carbene GILMFP: 3	50 - 63	>CH271
true	1471	771.376	1540.74	2	0.93	2.28	30.47	368100	43.7	9	K.TSLSVNTYSGEVER.K		50 - 63	>CH271
true	1994	771.378	1540.74	2	2.44	3.13	32.71	539900	60.4	9	K.TSLSVNTYSGEVER.K		50 - 63	>CH271
true	4375	872.388	1742.76	2	0.71	1.99	43.3	5319000	32.9	5	K.TSLSVNTYSGEVER.K	Manzi-carbene GILMFP: 10	50 - 63	>CH271
true	3329	872.389	1742.76	2	0.89	4.06	38.54	6956000	30.7	9	K.TSLSVNTYSGEVER.K	Manzi-carbene GILMFP: 3	50 - 63	>CH271	94.62
true	3432	872.389	1742.76	2	1	2.54	38.89	5196000	45.8	9	K.TSLSVNTYSGEVER.K	Manzi-carbene GILMFP: 3	50 - 63	>CH271	99.46
true	3656	872.389	1742.76	2	1.05	3.06	39.78	1541000	41.5	9	K.TSLSVNTYSGEVER.K	Manzi-carbene GILMFP: 3	50 - 63	>CH271
true	3343	872.389	1742.76	2	1.29	2.87	38.59	4264000	30.7	9	K.TSLSVNTYSGEVER.K	Manzi-carbene GILMFP: 3	50 - 63	>CH271	93.79
true	3444	872.389	1742.76	2	1.32	2.56	38.93	10530000	46.8	9	K.TSLSVNTYSGEVER.K	Manzi-carbene GILMFP: 3	50 - 63	>CH271	99.9
true	1703	514.586	1540.74	3	-1.51	2.46	31.5	907500	32	9	K.TSLSVNTYSGEVER.K		50 - 63	>CH271
true	1714	514.586	1540.74	3	-0.64	4.4	31.54	968400	56.9	9	K.TSLSVNTYSGEVER.K		50 - 63	>CH271
true	3446	581.928	1742.76	3	1.14	1.94	38.93	5031000	32.6	10	K.TSLSVNTYSGEVER.K	Manzi-carbene STWYVN: 8	50 - 63	>CH271	14.24
true	3446	581.928	1742.76	3	1.14	1.94	38.93	5031000	32.6	9	K.TSLSVNTYSGEVER.K	Manzi-carbene STWYVN: 1	50 - 63	>CH271	14.24
true	3446	581.928	1742.76	3	1.14	1.94	38.93	5031000	32.6	13	K.TSLSVNTYSGEVER.K	Manzi-carbene STWYVN: 5	50 - 63	>CH271	14.24
true	3446	581.928	1742.76	3	1.14	1.94	38.93	5031000	32.6	9	K.TSLSVNTYSGEVER.K	Manzi-carbene STWYVN: 4	50 - 63	>CH271	14.24
true	3446	581.928	1742.76	3	1.14	1.94	38.93	5031000	32.6	9	K.TSLSVNTYSGEVER.K	Manzi-carbene STWYVN: 2	50 - 63	>CH271	14.24
true	3446	581.928	1742.76	3	1.14	1.94	38.93	5031000	32.6	12	K.TSLSVNTYSGEVER.K	Manzi-carbene STWYVN: 7	50 - 63	>CH271	14.24
true	3446	581.928	1742.76	3	1.14	1.94	38.93	5031000	32.6	13	K.TSLSVNTYSGEVER.K	Manzi-carbene STWYVN: 6	50 - 63	>CH271	14.24
true	3431	581.929	1742.76	3	1.62	1.69	38.87	124100	50.3	13	K.TSLSVNTYSGEVER.K	Manzi-carbene STWYVN: 5	50 - 63	>CH271	39.54
true	1471	771.376	1540.74	2	0.93	2.28	30.47	368100	43.7	9	K.TSLSVNTYSGEVER.K		50 - 63	>CH271
true	1994	771.378	1540.74	2	2.44	3.13	32.71	539900	60.4	9	K.TSLSVNTYSGEVER.K		50 - 63	>CH271
true	4375	872.388	1742.76	2	0.71	2.02	43.3	5319000	59.2	10	K.TSLSVNTYSGEVER.K	Manzi-carbene STWYVN: 8	50 - 63	>CH271	91.94
true	3329	872.389	1742.76	2	0.89	4.8	38.54	6956000	64.8	13	K.TSLSVNTYSGEVER.K	Manzi-carbene STWYVN: 5	50 - 63	>CH271	64.5
true	3432	872.389	1742.76	2	1	2.23	38.89	5196000	67.5	13	K.TSLSVNTYSGEVER.K	Manzi-carbene STWYVN: 5	50 - 63	>CH271	67.64
true	3656	872.389	1742.76	2	1.05	3.06	39.78	1541000	41.5	9	K.TSLSVNTYSGEVER.K	Manzi-carbene STWYVN: 1	50 - 63	>CH271	37.7
true	3656	872.389	1742.76	2	1.05	3.06	39.78	1541000	41.5	9	K.TSLSVNTYSGEVER.K	Manzi-carbene STWYVN: 2	50 - 63	>CH271	37.7
true	3343	872.389	1742.76	2	1.29	2.68	38.59	4264000	55.9	13	K.TSLSVNTYSGEVER.K	Manzi-carbene STWYVN: 5	50 - 63	>CH271	50.57
true	3444	872.389	1742.76	2	1.32	2.39	38.93	10530000	84.7	13	K.TSLSVNTYSGEVER.K	Manzi-carbene STWYVN: 5	50 - 63	>CH271	94.48
true	1152	557.285	1668.83	3	0.54	4.02	29.08	20840000	126.1	3	K.TSLSVNTYSGEVERK.N		50 - 64	>CH271
true	1167	557.286	1668.83	3	3.03	3.94	29.12	35880000	130.8	3	K.TSLSVNTYSGEVERK.N		50 - 64	>CH271
true	2355	624.626	1870.86	3	0.63	3.35	34.17	12340000	116.7	4	K.TSLSVNTYSGEVERK.N	Manzi-carbene RDEQ: 14	50 - 64	>CH271	49.63
true	2355	624.626	1870.86	3	0.63	3.46	34.17	12340000	116.7	4	K.TSLSVNTYSGEVERK.N	Manzi-carbene CKHA: 15	50 - 64	>CH271	49.63
true	2365	624.627	1870.86	3	1.17	2	34.22	19060000	136.7	4	K.TSLSVNTYSGEVERK.N	Manzi-carbene CKHA: 15	50 - 64	>CH271	49.74
true	2365	624.627	1870.86	3	1.17	2	34.22	19060000	136.7	4	K.TSLSVNTYSGEVERK.N	Manzi-carbene RDEQ: 14	50 - 64	>CH271	49.74
true	2348	624.627	1870.86	3	1.81	3.2	34.14	4865000	107.0	4	K.TSLSVNTYSGEVERK.N	Manzi-carbene CKHA: 15	50 - 64	>CH271	49.65
true	2348	624.627	1870.86	3	1.81	3.2	34.14	4865000	107.0	4	K.TSLSVNTYSGEVERK.N	Manzi-carbene RDEQ: 14	50 - 64	>CH271	49.65
true	1930	624.628	1870.86	3	2.71	4.09	32.39	70940	32.1	4	K.TSLSVNTYSGEVERK.N	Manzi-carbene CKHA: 15	50 - 64	>CH271	48.44
true	1930	624.628	1870.86	3	2.71	4.09	32.39	70940	32.1	4	K.TSLSVNTYSGEVERK.N	Manzi-carbene RDEQ: 14	50 - 64	>CH271	48.44
true	1152	557.285	1668.83	3	0.54	4.02	29.08	20840000	126.1	3	K.TSLSVNTYSGEVERK.N		50 - 64	>CH271
true	1167	557.286	1668.83	3	3.03	3.94	29.12	35880000	130.8	3	K.TSLSVNTYSGEVERK.N		50 - 64	>CH271
true	2355	624.626	1870.86	3	0.63	3.5	34.17	12340000	70.0	3	K.TSLSVNTYSGEVERK.N	Manzi-carbene GILMFP: 10	50 - 64	>CH271
true	2365	624.627	1870.86	3	1.17	2.23	34.22	19060000	70.3	3	K.TSLSVNTYSGEVERK.N	Manzi-carbene GILMFP: 10	50 - 64	>CH271
true	2348	624.627	1870.86	3	1.81	3.94	34.14	4865000	46.2	3	K.TSLSVNTYSGEVERK.N	Manzi-carbene GILMFP: 10	50 - 64	>CH271
true	1152	557.285	1668.83	3	0.54	4.02	29.08	20840000	126.1	3	K.TSLSVNTYSGEVERK.N		50 - 64	>CH271
true	1167	557.286	1668.83	3	3.03	3.94	29.12	35880000	130.8	3	K.TSLSVNTYSGEVERK.N		50 - 64	>CH271
true	2355	624.626	1870.86	3	0.63	3.38	34.17	12340000	81.7	3	K.TSLSVNTYSGEVERK.N	Manzi-carbene STWYVN: 12	50 - 64	>CH271	99.77
true	2365	624.627	1870.86	3	1.17	2.06	34.22	19060000	98.7	3	K.TSLSVNTYSGEVERK.N	Manzi-carbene STWYVN: 12	50 - 64	>CH271	100
true	2348	624.627	1870.86	3	1.81	3.74	34.14	4865000	71.7	3	K.TSLSVNTYSGEVERK.N	Manzi-carbene STWYVN: 12	50 - 64	>CH271	99.99
true	742	512.287	1022.56	2	0.16	2.31	27.28	5457000	54.8	3	R.KNINYIMK.H		64 - 71	>CH271
true	731	512.287	1022.56	2	0.25	1.8	27.24	5916000	48.2	3	R.KNINYIMK.H		64 - 71	>CH271
true	345	520.284	1038.55	2	0.49	2.38	24.76	5407000	35.0	2	R.KNINYIMK.H	Oxidation: 7	64 - 71	>CH271
true	742	512.287	1022.56	2	0.16	2.31	27.28	5457000	54.8	3	R.KNINYIMK.H		64 - 71	>CH271
true	731	512.287	1022.56	2	0.25	1.8	27.24	5916000	48.2	3	R.KNINYIMK.H		64 - 71	>CH271
true	345	520.284	1038.55	2	0.49	2.38	24.76	5407000	35.0	2	R.KNINYIMK.H	Oxidation: 7	64 - 71	>CH271
true	742	512.287	1022.56	2	0.16	2.31	27.28	5457000	54.8	3	R.KNINYIMK.H		64 - 71	>CH271
true	731	512.287	1022.56	2	0.25	1.8	27.24	5916000	48.2	3	R.KNINYIMK.H		64 - 71	>CH271
true	345	520.284	1038.55	2	0.49	2.38	24.76	5407000	35	2	R.KNINYIMK.H	Oxidation: 7	64 - 71	>CH271
true	1588	448.239	894.463	2	0.94	51.16	31	199500	34.6	3	K.NINYIMK.H		65 - 71	>CH271
true	1594	448.239	894.463	2	1.05	2.81	31.04	17060000	32.7	3	K.NINYIMK.H		65 - 71	>CH271
true	830	456.239	910.458	2	5.97	3.73	27.61	56530000	30.0	2	K.NINYIMK.H	Oxidation: 6	65 - 71	>CH271
false	4042	549.252	1096.49	2	1.4	2.55	41.67	5521000	25.0	7	K.NINYIMK.H	Manzi-carbene CKHA: 7	65 - 71	>CH271
false	2614	557.25	1112.48	2	2.59		35.46	221800	22.2	2	K.NINYIMK.H	Manzi-carbene CKHA: 7; Oxidation: 6	65 - 71	>CH271
true	1588	448.239	894.463	2	0.94	51.16	31	199500	34.6	3	K.NINYIMK.H		65 - 71	>CH271
true	1594	448.239	894.463	2	1.05	2.81	31.04	17060000	32.7	3	K.NINYIMK.H		65 - 71	>CH271
true	830	456.239	910.458	2	5.97	3.73	27.61	56530000	30.0	2	K.NINYIMK.H	Oxidation: 6	65 - 71	>CH271
false	4042	549.252	1096.49	2	1.4	2.55	41.67	5521000	25.0	7	K.NINYIMK.H	Manzi-carbene GILMFP: 6	65 - 71	>CH271	53.91
false	3477	549.252	1096.49	2	1.67	56.06	39.03	197600	16.6	1	K.NINYIMK.H	Manzi-carbene GILMFP: 2	65 - 71	>CH271
false	2623	557.249	1112.48	2	1.65		35.5	206200	18.3	1	K.NINYIMK.H	Manzi-carbene GILMFP: 5; Oxidation: 6	65 - 71	>CH271
true	1588	448.239	894.463	2	0.94	51.16	31	199500	34.6	3	K.NINYIMK.H		65 - 71	>CH271
true	1594	448.239	894.463	2	1.05	2.81	31.04	17060000	32.7	3	K.NINYIMK.H		65 - 71	>CH271
true	830	456.239	910.458	2	5.97	3.73	27.61	56530000	30	2	K.NINYIMK.H	Oxidation: 6	65 - 71	>CH271
false	3549	549.251	1096.49	2	0.71	6.27	39.28	4049000	25.2	6	K.NINYIMK.H	Manzi-carbene STWYVN: 4	65 - 71	>CH271
false	4036	549.251	1096.49	2	0.75	87	41.62	4567000	16.9	1	K.NINYIMK.H	Manzi-carbene STWYVN: 3	65 - 71	>CH271	50
false	3477	549.252	1096.49	2	1.67	56.06	39.03	197600	16.6	1	K.NINYIMK.H	Manzi-carbene STWYVN: 1	65 - 71	>CH271
false	4236	557.249	1112.48	2	1.3	3.44	42.6	6228000	24.1	2	K.NINYIMK.H	Manzi-carbene STWYVN: 4; Oxidation: 6	65 - 71	>CH271
false	857	586.314	1755.92	3	1.58	8.52	27.7	258500	17.0	1	K.AGGKEVIVTADHSVMVK.R	Oxidation: 15	83 - 99	>CH271
false	857	586.314	1755.92	3	1.58	8.52	27.7	258500	17.0	1	K.AGGKEVIVTADHSVMVK.R	Oxidation: 15	83 - 99	>CH271
false	857	586.314	1755.92	3	1.58	8.52	27.7	258500	17	1	K.AGGKEVIVTADHSVMVK.R	Oxidation: 15	83 - 99	>CH271
true	1515	476.592	1426.75	3	2.9	2.44	30.71	40430000	56.9	3	K.EVIVTADHSVMVK.R		87 - 99	>CH271
true	1151	481.924	1442.74	3	3.99	7.52	29.08	51900000	86.2	2	K.EVIVTADHSVMVK.R	Oxidation: 11	87 - 99	>CH271
true	3182	543.933	1628.77	3	1.46	2.42	37.83	8507000	32.7	4	K.EVIVTADHSVMVK.R	Manzi-carbene CKHA: 13	87 - 99	>CH271
true	3160	543.933	1628.77	3	1.83	3.77	37.75	4558000	38.5	4	K.EVIVTADHSVMVK.R	Manzi-carbene CKHA: 13	87 - 99	>CH271
true	3170	543.933	1628.77	3	2.09	2.68	37.79	31140000	62.5	4	K.EVIVTADHSVMVK.R	Manzi-carbene CKHA: 13	87 - 99	>CH271	99.86
false	2883	549.264	1644.77	3	1.49	6.8	36.81	1537000	17.4	1	K.EVIVTADHSVMVK.R	Manzi-carbene RDEQ: 7; Oxidation: 11	87 - 99	>CH271	33.33
true	1529	714.382	1426.75	2	0.33	1.87	30.75	4224000	33.7	3	K.EVIVTADHSVMVK.R		87 - 99	>CH271
true	1139	722.379	1442.74	2	-0.16	3.04	29.04	4544000	60.0	2	K.EVIVTADHSVMVK.R	Oxidation: 11	87 - 99	>CH271
true	1515	476.592	1426.75	3	2.9	2.44	30.71	40430000	56.9	3	K.EVIVTADHSVMVK.R		87 - 99	>CH271
true	1151	481.924	1442.74	3	3.99	7.52	29.08	51900000	86.2	2	K.EVIVTADHSVMVK.R	Oxidation: 11	87 - 99	>CH271
true	3182	543.933	1628.77	3	1.46	2.42	37.83	8507000	32.7	4	K.EVIVTADHSVMVK.R	Manzi-carbene GILMFP: 11	87 - 99	>CH271
true	3160	543.933	1628.77	3	1.83	3.77	37.75	4558000	38.5	4	K.EVIVTADHSVMVK.R	Manzi-carbene GILMFP: 11	87 - 99	>CH271
true	3170	543.933	1628.77	3	2.09	2.68	37.79	31140000	62.5	4	K.EVIVTADHSVMVK.R	Manzi-carbene GILMFP: 11	87 - 99	>CH271
false	2883	549.264	1644.77	3	1.49	6.8	36.81	1537000	17.4	1	K.EVIVTADHSVMVK.R	Manzi-carbene GILMFP: 3; Oxidation: 11	87 - 99	>CH271
true	1529	714.382	1426.75	2	0.33	1.87	30.75	4224000	33.7	3	K.EVIVTADHSVMVK.R		87 - 99	>CH271
true	1139	722.379	1442.74	2	-0.16	3.04	29.04	4544000	60	2	K.EVIVTADHSVMVK.R	Oxidation: 11	87 - 99	>CH271
true	1515	476.592	1426.75	3	2.9	2.44	30.71	40430000	56.9	3	K.EVIVTADHSVMVK.R		87 - 99	>CH271
true	1151	481.924	1442.74	3	3.99	7.52	29.08	51900000	86.2	2	K.EVIVTADHSVMVK.R	Oxidation: 11	87 - 99	>CH271
true	3182	543.933	1628.77	3	1.46	2.42	37.83	8507000	32.7	4	K.EVIVTADHSVMVK.R	Manzi-carbene STWYVN: 12	87 - 99	>CH271	90.13
true	3160	543.933	1628.77	3	1.83	3.77	37.75	4558000	38.5	4	K.EVIVTADHSVMVK.R	Manzi-carbene STWYVN: 12	87 - 99	>CH271	48.71
true	3160	543.933	1628.77	3	1.83	3.57	37.75	4558000	38.5	3	K.EVIVTADHSVMVK.R	Manzi-carbene STWYVN: 10	87 - 99	>CH271	48.71
true	3170	543.933	1628.77	3	2.09	2.68	37.79	31140000	62.5	4	K.EVIVTADHSVMVK.R	Manzi-carbene STWYVN: 12	87 - 99	>CH271	49.2
true	3170	543.933	1628.77	3	2.09	2.64	37.79	31140000	62.5	3	K.EVIVTADHSVMVK.R	Manzi-carbene STWYVN: 10	87 - 99	>CH271	49.2
false	2883	549.264	1644.77	3	1.49	6.8	36.81	1537000	17.4	1	K.EVIVTADHSVMVK.R	Manzi-carbene STWYVN: 5; Oxidation: 11	87 - 99	>CH271	33.33
true	1529	714.382	1426.75	2	0.33	1.87	30.75	4224000	33.7	3	K.EVIVTADHSVMVK.R		87 - 99	>CH271
true	1139	722.379	1442.74	2	-0.16	3.04	29.04	4544000	60	2	K.EVIVTADHSVMVK.R	Oxidation: 11	87 - 99	>CH271

## Sheet: MS2_CH148_DTD-AesN_R4
OK	Cmpd.	m/z meas.	Mr calc.	z	Δ m/z [ppm]	RMS90 [ppm]	Rt [min]	Int.	Score	#Cmpds.	P	Sequence	Modifications	Range	Site [%]
true	3386	535.604	1603.79	3	-3.1	1.58	101.27	63640000	65.9	39	0	-.DTDAVVGDTIIDVSGK.K		2016-01-01
true	3386	535.604	1603.79	3	-3.1	1.4	101.27	63640000	84	39	0	-.DTDAVVGDTIIDVSGK.K		2016-01-01
true	3386	535.604	1603.79	3	-3.1	2.39	101.27	63640000	45.7	39	0	-.DTDAVVGDTIIDVSGK.K		2016-01-01
true	3386	535.604	1603.79	3	-3.1	4.13	101.27	63640000	120.1	39	0	-.DTDAVVGDTIIDVSGK.K		2016-01-01
true	3386	535.604	1603.79	3	-3.1	5.4	101.27	63640000	127	39	0	-.DTDAVVGDTIIDVSGK.K		2016-01-01
true	3386	535.604	1603.79	3	-3.1	1.4	101.27	63640000	124.1	39	0	-.DTDAVVGDTIIDVSGK.K		2016-01-01
true	1888	535.605	1603.79	3	-1.55	1.49	93.99	6366000	127.4	39	0	-.DTDAVVGDTIIDVSGK.K		2016-01-01
true	1888	535.605	1603.79	3	-1.55	2.12	93.99	6366000	113.1	39	0	-.DTDAVVGDTIIDVSGK.K		2016-01-01
true	1888	535.605	1603.79	3	-1.55	0.76	93.99	6366000	132.6	39	0	-.DTDAVVGDTIIDVSGK.K		2016-01-01
true	1888	535.605	1603.79	3	-1.55	0.98	93.99	6366000	139.2	39	0	-.DTDAVVGDTIIDVSGK.K		2016-01-01
true	1888	535.605	1603.79	3	-1.55	1.69	93.99	6366000	132.6	39	0	-.DTDAVVGDTIIDVSGK.K		2016-01-01
true	11108	602.945	1805.82	3	-2.66	2.89	132.36	7461000	62.3	67	0	-.DTDAVVGDTIIDVSGK.K	Manzi-carbene CKHA (ACHK): 16	2016-01-01
true	11108	602.945	1805.82	3	-2.66	1.47	132.36	7461000	125.3	67	0	-.DTDAVVGDTIIDVSGK.K	Manzi-carbene CKHA (ACHK): 16	2016-01-01
true	11108	602.945	1805.82	3	-2.66	2.29	132.36	7461000	113.3	67	0	-.DTDAVVGDTIIDVSGK.K	Manzi-carbene CKHA (ACHK): 16	2016-01-01	100
true	11108	602.945	1805.82	3	-2.66	2.5	132.36	7461000	125.3	67	0	-.DTDAVVGDTIIDVSGK.K	Manzi-carbene CKHA (ACHK): 16	2016-01-01
true	11108	602.945	1805.82	3	-2.66	2.52	132.36	7461000	65	67	0	-.DTDAVVGDTIIDVSGK.K	Manzi-carbene CKHA (ACHK): 16	2016-01-01
true	9484	602.946	1805.82	3	-1.49	2.97	126.95	17600000	79.4	66	0	-.DTDAVVGDTIIDVSGK.K	Manzi-carbene RDEQ (DEQR): 12	2016-01-01	50.4
true	9484	602.946	1805.82	3	-1.49	1.87	126.95	17600000	84.1	66	0	-.DTDAVVGDTIIDVSGK.K	Manzi-carbene RDEQ (DEQR): 12	2016-01-01	85.65
true	9484	602.946	1805.82	3	-1.49	2.2	126.95	17600000	73.9	66	0	-.DTDAVVGDTIIDVSGK.K	Manzi-carbene RDEQ (DEQR): 12	2016-01-01	66.51
true	9484	602.946	1805.82	3	-1.49	2.3	126.95	17600000	82.5	76	0	-.DTDAVVGDTIIDVSGK.K	Manzi-carbene RDEQ (DEQR): 8	2016-01-01	61.31
true	9484	602.946	1805.82	3	-1.49	1.94	126.95	17600000	84.7	66	0	-.DTDAVVGDTIIDVSGK.K	Manzi-carbene RDEQ (DEQR): 12	2016-01-01	80.86
true	9484	602.946	1805.82	3	-1.49	1.98	126.95	17600000	96.8	76	0	-.DTDAVVGDTIIDVSGK.K	Manzi-carbene RDEQ (DEQR): 8	2016-01-01	50
true	9484	602.946	1805.82	3	-1.49	2.76	126.95	17600000	57.3	66	0	-.DTDAVVGDTIIDVSGK.K	Manzi-carbene RDEQ (DEQR): 12	2016-01-01	94.7
true	10634	602.946	1805.82	3	-1.45	2.05	130.81	8941000	120.9	67	0	-.DTDAVVGDTIIDVSGK.K	Manzi-carbene CKHA (ACHK): 16	2016-01-01
true	10634	602.946	1805.82	3	-1.45	2.61	130.81	8941000	77.4	76	0	-.DTDAVVGDTIIDVSGK.K	Manzi-carbene RDEQ (DEQR): 8	2016-01-01	73.55
true	10634	602.946	1805.82	3	-1.45	1.21	130.81	8941000	78.9	66	0	-.DTDAVVGDTIIDVSGK.K	Manzi-carbene RDEQ (DEQR): 12	2016-01-01	96.91
true	10634	602.946	1805.82	3	-1.45	2.33	130.81	8941000	125.3	67	0	-.DTDAVVGDTIIDVSGK.K	Manzi-carbene CKHA (ACHK): 16	2016-01-01
true	10634	602.946	1805.82	3	-1.45	2.28	130.81	8941000	116.9	67	0	-.DTDAVVGDTIIDVSGK.K	Manzi-carbene CKHA (ACHK): 16	2016-01-01
true	10634	602.946	1805.82	3	-1.45	2.48	130.81	8941000	120.7	67	0	-.DTDAVVGDTIIDVSGK.K	Manzi-carbene CKHA (ACHK): 16	2016-01-01
true	10634	602.946	1805.82	3	-1.45	2.33	130.81	8941000	125.3	67	0	-.DTDAVVGDTIIDVSGK.K	Manzi-carbene CKHA (ACHK): 16	2016-01-01
true	8485	602.946	1805.82	3	-0.44	1.24	123.32	19980000	102.8	76	0	-.DTDAVVGDTIIDVSGK.K	Manzi-carbene RDEQ (DEQR): 8	2016-01-01	99.74
true	8485	602.946	1805.82	3	-0.44	1.39	123.32	19980000	102	76	0	-.DTDAVVGDTIIDVSGK.K	Manzi-carbene RDEQ (DEQR): 8	2016-01-01	99.55
true	8485	602.946	1805.82	3	-0.44	1.9	123.32	19980000	91.9	76	0	-.DTDAVVGDTIIDVSGK.K	Manzi-carbene RDEQ (DEQR): 8	2016-01-01	95.95
true	8485	602.946	1805.82	3	-0.44	2.58	123.32	19980000	108.6	62	0	-.DTDAVVGDTIIDVSGK.K	Manzi-carbene CKHA (ACHK): 4	2016-01-01	100
true	8485	602.946	1805.82	3	-0.44	2.45	123.32	19980000	106.6	76	0	-.DTDAVVGDTIIDVSGK.K	Manzi-carbene RDEQ (DEQR): 8	2016-01-01	98.95
true	8485	602.946	1805.82	3	-0.44	1.97	123.32	19980000	106.5	62	0	-.DTDAVVGDTIIDVSGK.K	Manzi-carbene CKHA (ACHK): 4	2016-01-01	100
true	8485	602.946	1805.82	3	-0.44	2.2	123.32	19980000	85.2	76	0	-.DTDAVVGDTIIDVSGK.K	Manzi-carbene RDEQ (DEQR): 8	2016-01-01	78.14
true	8485	602.946	1805.82	3	-0.44	2.38	123.32	19980000	96.9	76	0	-.DTDAVVGDTIIDVSGK.K	Manzi-carbene RDEQ (DEQR): 8	2016-01-01	99.51
true	8485	602.946	1805.82	3	-0.44	1.93	123.32	19980000	96.9	76	0	-.DTDAVVGDTIIDVSGK.K	Manzi-carbene RDEQ (DEQR): 8	2016-01-01	97.64
true	8485	602.946	1805.82	3	-0.44	2.47	123.32	19980000	93.5	76	0	-.DTDAVVGDTIIDVSGK.K	Manzi-carbene RDEQ (DEQR): 8	2016-01-01	99.72
true	8485	602.946	1805.82	3	-0.44	1.19	123.32	19980000	107.4	76	0	-.DTDAVVGDTIIDVSGK.K	Manzi-carbene RDEQ (DEQR): 8	2016-01-01	99.85
true	8485	602.946	1805.82	3	-0.44	1.41	123.32	19980000	96.9	76	0	-.DTDAVVGDTIIDVSGK.K	Manzi-carbene RDEQ (DEQR): 8	2016-01-01	99.81
true	8485	602.946	1805.82	3	-0.44	1.16	123.32	19980000	97	76	0	-.DTDAVVGDTIIDVSGK.K	Manzi-carbene RDEQ (DEQR): 8	2016-01-01	99.88
true	8485	602.946	1805.82	3	-0.44	1.25	123.32	19980000	99.2	76	0	-.DTDAVVGDTIIDVSGK.K	Manzi-carbene RDEQ (DEQR): 8	2016-01-01	97.78
true	8485	602.946	1805.82	3	-0.44	0.88	123.32	19980000	96.9	76	0	-.DTDAVVGDTIIDVSGK.K	Manzi-carbene RDEQ (DEQR): 8	2016-01-01	99.53
true	2208	802.902	1603.79	2	-2.72	2.21	95.3	27250000	113.1	39	0	-.DTDAVVGDTIIDVSGK.K		2016-01-01
true	2208	802.902	1603.79	2	-2.72	2.02	95.3	27250000	103.2	39	0	-.DTDAVVGDTIIDVSGK.K		2016-01-01
true	2208	802.902	1603.79	2	-2.72	2.59	95.3	27250000	78.7	39	0	-.DTDAVVGDTIIDVSGK.K		2016-01-01
true	2208	802.902	1603.79	2	-2.72	2.22	95.3	27250000	124.1	39	0	-.DTDAVVGDTIIDVSGK.K		2016-01-01
true	2208	802.902	1603.79	2	-2.72	1.8	95.3	27250000	124.2	39	0	-.DTDAVVGDTIIDVSGK.K		2016-01-01
true	2208	802.902	1603.79	2	-2.72	1.47	95.3	27250000	120.5	39	0	-.DTDAVVGDTIIDVSGK.K		2016-01-01
true	2975	802.902	1603.79	2	-2.63	1.96	99.33	16760000	128.2	39	0	-.DTDAVVGDTIIDVSGK.K		2016-01-01
true	2975	802.902	1603.79	2	-2.63	0.78	99.33	16760000	122.3	39	0	-.DTDAVVGDTIIDVSGK.K		2016-01-01
true	2975	802.902	1603.79	2	-2.63	2.13	99.33	16760000	131.5	39	0	-.DTDAVVGDTIIDVSGK.K		2016-01-01
true	2975	802.902	1603.79	2	-2.63	1.34	99.33	16760000	117.1	39	0	-.DTDAVVGDTIIDVSGK.K		2016-01-01
true	2975	802.902	1603.79	2	-2.63	1.16	99.33	16760000	116.8	39	0	-.DTDAVVGDTIIDVSGK.K		2016-01-01
true	2975	802.902	1603.79	2	-2.63	1.56	99.33	16760000	132.7	39	0	-.DTDAVVGDTIIDVSGK.K		2016-01-01
true	2975	802.902	1603.79	2	-2.63	2.5	99.33	16760000	128.4	39	0	-.DTDAVVGDTIIDVSGK.K		2016-01-01
true	4780	802.902	1603.79	2	-2.52	2.6	107.43	15270000	41.3	39	0	-.DTDAVVGDTIIDVSGK.K		2016-01-01
true	4780	802.902	1603.79	2	-2.52	1.7	107.43	15270000	106.7	39	0	-.DTDAVVGDTIIDVSGK.K		2016-01-01
true	4780	802.902	1603.79	2	-2.52	1.56	107.43	15270000	94.7	39	0	-.DTDAVVGDTIIDVSGK.K		2016-01-01
true	4780	802.902	1603.79	2	-2.52	2.01	107.43	15270000	104.8	39	0	-.DTDAVVGDTIIDVSGK.K		2016-01-01
true	4780	802.902	1603.79	2	-2.52	1.72	107.43	15270000	104.5	39	0	-.DTDAVVGDTIIDVSGK.K		2016-01-01
true	4780	802.902	1603.79	2	-2.52	2.04	107.43	15270000	87.3	39	0	-.DTDAVVGDTIIDVSGK.K		2016-01-01
true	4780	802.902	1603.79	2	-2.52	2.43	107.43	15270000	103.1	39	0	-.DTDAVVGDTIIDVSGK.K		2016-01-01
true	4780	802.902	1603.79	2	-2.52	1.29	107.43	15270000	81.6	39	0	-.DTDAVVGDTIIDVSGK.K		2016-01-01
true	4780	802.902	1603.79	2	-2.52	2.71	107.43	15270000	34.7	39	0	-.DTDAVVGDTIIDVSGK.K		2016-01-01
true	4780	802.902	1603.79	2	-2.52	2.25	107.43	15270000	82.6	39	0	-.DTDAVVGDTIIDVSGK.K		2016-01-01
true	1306	802.902	1603.79	2	-2.38	1.89	91.24	718700	100.9	39	0	-.DTDAVVGDTIIDVSGK.K		2016-01-01
true	1306	802.902	1603.79	2	-2.38	1.6	91.24	718700	92.7	39	0	-.DTDAVVGDTIIDVSGK.K		2016-01-01
true	10056	903.913	1805.82	2	-3.82	2.08	129.07	6540000	91.3	66	0	-.DTDAVVGDTIIDVSGK.K	Manzi-carbene RDEQ (DEQR): 12	2016-01-01	99.62
true	10056	903.913	1805.82	2	-3.82	2.85	129.07	6540000	89.5	76	0	-.DTDAVVGDTIIDVSGK.K	Manzi-carbene RDEQ (DEQR): 8	2016-01-01	99.65
true	10056	903.913	1805.82	2	-3.82	3.04	129.07	6540000	92	76	0	-.DTDAVVGDTIIDVSGK.K	Manzi-carbene RDEQ (DEQR): 8	2016-01-01	99.68
true	10056	903.913	1805.82	2	-3.82	1.91	129.07	6540000	79.7	76	0	-.DTDAVVGDTIIDVSGK.K	Manzi-carbene RDEQ (DEQR): 8	2016-01-01	65.54
true	10056	903.913	1805.82	2	-3.82	2.94	129.07	6540000	88.8	76	0	-.DTDAVVGDTIIDVSGK.K	Manzi-carbene RDEQ (DEQR): 8	2016-01-01	99.54
true	10056	903.913	1805.82	2	-3.82	1.74	129.07	6540000	96.0	76	0	-.DTDAVVGDTIIDVSGK.K	Manzi-carbene RDEQ (DEQR): 8	2016-01-01	98.92
true	10056	903.913	1805.82	2	-3.82	2.03	129.07	6540000	83.2	76	0	-.DTDAVVGDTIIDVSGK.K	Manzi-carbene RDEQ (DEQR): 8	2016-01-01	99.18
true	12134	903.913	1805.82	2	-3.58	3.02	136.53	675100	41.6	57	0	-.DTDAVVGDTIIDVSGK.K	Manzi-carbene RDEQ (DEQR): 1	2016-01-01	56.22
true	12134	903.913	1805.82	2	-3.58	1.85	136.53	675100	84.3	57	0	-.DTDAVVGDTIIDVSGK.K	Manzi-carbene RDEQ (DEQR): 1	2016-01-01	68.91
true	12134	903.913	1805.82	2	-3.58	1.95	136.53	675100	95.8	57	0	-.DTDAVVGDTIIDVSGK.K	Manzi-carbene RDEQ (DEQR): 1	2016-01-01	97.73
true	12134	903.913	1805.82	2	-3.58	1.81	136.53	675100	71.2	67	0	-.DTDAVVGDTIIDVSGK.K	Manzi-carbene CKHA (ACHK): 16	2016-01-01
true	12134	903.913	1805.82	2	-3.58	3.9	136.53	675100	41.3	62	0	-.DTDAVVGDTIIDVSGK.K	Manzi-carbene CKHA (ACHK): 4	2016-01-01
true	12692	903.913	1805.82	2	-3.51	2.45	138.88	440700	86.8	67	0	-.DTDAVVGDTIIDVSGK.K	Manzi-carbene CKHA (ACHK): 16	2016-01-01	100
true	12692	903.913	1805.82	2	-3.51	3.17	138.88	440700	66.1	66	0	-.DTDAVVGDTIIDVSGK.K	Manzi-carbene RDEQ (DEQR): 12	2016-01-01	99.99
true	12692	903.913	1805.82	2	-3.51	2.38	138.88	440700	70.3	67	0	-.DTDAVVGDTIIDVSGK.K	Manzi-carbene CKHA (ACHK): 16	2016-01-01
true	13174	903.914	1805.82	2	-3.04	2.08	141.04	4558000	103.6	57	0	-.DTDAVVGDTIIDVSGK.K	Manzi-carbene RDEQ (DEQR): 1	2016-01-01	98.9
true	13174	903.914	1805.82	2	-3.04	1.68	141.04	4558000	111.7	57	0	-.DTDAVVGDTIIDVSGK.K	Manzi-carbene RDEQ (DEQR): 1	2016-01-01	99.24
true	13174	903.914	1805.82	2	-3.04	3.43	141.04	4558000	111.8	57	0	-.DTDAVVGDTIIDVSGK.K	Manzi-carbene RDEQ (DEQR): 1	2016-01-01	99.22
true	13174	903.914	1805.82	2	-3.04	1.29	141.04	4558000	111.8	57	0	-.DTDAVVGDTIIDVSGK.K	Manzi-carbene RDEQ (DEQR): 1	2016-01-01	99.23
true	13174	903.914	1805.82	2	-3.04	1.07	141.04	4558000	111.8	57	0	-.DTDAVVGDTIIDVSGK.K	Manzi-carbene RDEQ (DEQR): 1	2016-01-01	99.22
true	13174	903.914	1805.82	2	-3.04	3.01	141.04	4558000	111.5	57	0	-.DTDAVVGDTIIDVSGK.K	Manzi-carbene RDEQ (DEQR): 1	2016-01-01	99.25
true	13174	903.914	1805.82	2	-3.04	2.48	141.04	4558000	111.7	57	0	-.DTDAVVGDTIIDVSGK.K	Manzi-carbene RDEQ (DEQR): 1	2016-01-01	99.24
true	7853	903.914	1805.82	2	-2.98	2.04	120.72	1608000	93.7	66	0	-.DTDAVVGDTIIDVSGK.K	Manzi-carbene RDEQ (DEQR): 12	2016-01-01	99.7
true	7853	903.914	1805.82	2	-2.98	1.32	120.72	1608000	98.5	62	0	-.DTDAVVGDTIIDVSGK.K	Manzi-carbene CKHA (ACHK): 4	2016-01-01	100
true	7853	903.914	1805.82	2	-2.98	2.59	120.72	1608000	69.5	62	0	-.DTDAVVGDTIIDVSGK.K	Manzi-carbene CKHA (ACHK): 4	2016-01-01	100
true	7853	903.914	1805.82	2	-2.98	1.94	120.72	1608000	97.8	76	0	-.DTDAVVGDTIIDVSGK.K	Manzi-carbene RDEQ (DEQR): 8	2016-01-01	99.93
true	7853	903.914	1805.82	2	-2.98	2.71	120.72	1608000	99.5	62	0	-.DTDAVVGDTIIDVSGK.K	Manzi-carbene CKHA (ACHK): 4	2016-01-01	100
true	7853	903.914	1805.82	2	-2.98	2.99	120.72	1608000	87.2	62	0	-.DTDAVVGDTIIDVSGK.K	Manzi-carbene CKHA (ACHK): 4	2016-01-01	100
true	6640	903.914	1805.82	2	-2.56	2.09	116.2	1735000	88.8	66	0	-.DTDAVVGDTIIDVSGK.K	Manzi-carbene RDEQ (DEQR): 12	2016-01-01	100
true	6640	903.914	1805.82	2	-2.56	1.2	116.2	1735000	93.6	66	0	-.DTDAVVGDTIIDVSGK.K	Manzi-carbene RDEQ (DEQR): 12	2016-01-01	100
true	6640	903.914	1805.82	2	-2.56	2.27	116.2	1735000	57.4	66	0	-.DTDAVVGDTIIDVSGK.K	Manzi-carbene RDEQ (DEQR): 12	2016-01-01	94.96
true	9023	903.915	1805.82	2	-1.28	1.54	125.21	22250000	73.8	66	0	-.DTDAVVGDTIIDVSGK.K	Manzi-carbene RDEQ (DEQR): 12	2016-01-01	66.8
true	9023	903.915	1805.82	2	-1.28	0.26	125.21	22250000	87.8	66	0	-.DTDAVVGDTIIDVSGK.K	Manzi-carbene RDEQ (DEQR): 12	2016-01-01	99.98
true	9023	903.915	1805.82	2	-1.28	1.37	125.21	22250000	108.1	66	0	-.DTDAVVGDTIIDVSGK.K	Manzi-carbene RDEQ (DEQR): 12	2016-01-01	100
true	9023	903.915	1805.82	2	-1.28	1.5	125.21	22250000	89.2	66	0	-.DTDAVVGDTIIDVSGK.K	Manzi-carbene RDEQ (DEQR): 12	2016-01-01	99.52
true	9023	903.915	1805.82	2	-1.28	2.83	125.21	22250000	82.7	66	0	-.DTDAVVGDTIIDVSGK.K	Manzi-carbene RDEQ (DEQR): 12	2016-01-01	94.48
true	9023	903.915	1805.82	2	-1.28	2.33	125.21	22250000	88.2	66	0	-.DTDAVVGDTIIDVSGK.K	Manzi-carbene RDEQ (DEQR): 12	2016-01-01	99.83
true	9023	903.915	1805.82	2	-1.28	0.47	125.21	22250000	80.6	66	0	-.DTDAVVGDTIIDVSGK.K	Manzi-carbene RDEQ (DEQR): 12	2016-01-01	61.74
true	9023	903.915	1805.82	2	-1.28	1.35	125.21	22250000	78.7	76	0	-.DTDAVVGDTIIDVSGK.K	Manzi-carbene RDEQ (DEQR): 8	2016-01-01	39.14
true	11410	904.917	1805.82	2	1105.72	2.93	133.55	1173000	70.8	76	0	-.DTDAVVGDTIIDVSGK.K	Manzi-carbene RDEQ (DEQR): 8	2016-01-01	95.53
true	11410	904.917	1805.82	2	1105.72	3.06	133.55	1173000	60.5	66	0	-.DTDAVVGDTIIDVSGK.K	Manzi-carbene RDEQ (DEQR): 12	2016-01-01	91.77
true	13244	1004.93	2007.84	2	-3.01	1.95	141.34	2225000	63.8	34	0	-.DTDAVVGDTIIDVSGK.K	Manzi-carbene RDEQ (DEQR): 8, 12	2016-01-01	59.72
true	13244	1004.93	2007.84	2	-3.01	2.3	141.34	2225000	52.4	33	0	-.DTDAVVGDTIIDVSGK.K	Manzi-carbene RDEQ (DEQR): 8; Manzi-carbene CKHA (ACHK): 4	2016-01-01	66.17
true	13244	1004.93	2007.84	2	-3.01	1	141.34	2225000	62.2	34	0	-.DTDAVVGDTIIDVSGK.K	Manzi-carbene RDEQ (DEQR): 8, 12	2016-01-01	89.77
true	13244	1004.93	2007.84	2	-3.01	2.18	141.34	2225000	51.8	33	0	-.DTDAVVGDTIIDVSGK.K	Manzi-carbene RDEQ (DEQR): 8; Manzi-carbene CKHA (ACHK): 4	2016-01-01	91.85
true	13244	1004.93	2007.84	2	-3.01	3.05	141.34	2225000	53.9	33	0	-.DTDAVVGDTIIDVSGK.K	Manzi-carbene RDEQ (DEQR): 8; Manzi-carbene CKHA (ACHK): 4	2016-01-01	88.72
true	13244	1004.93	2007.84	2	-3.01	2.58	141.34	2225000	64.3	34	0	-.DTDAVVGDTIIDVSGK.K	Manzi-carbene RDEQ (DEQR): 8, 12	2016-01-01	70.54
true	13244	1004.93	2007.84	2	-3.01	3.27	141.34	2225000	56.5	34	0	-.DTDAVVGDTIIDVSGK.K	Manzi-carbene RDEQ (DEQR): 8, 12	2016-01-01	52.61
true	13244	1004.93	2007.84	2	-3.01	2.84	141.34	2225000	60.1	34	0	-.DTDAVVGDTIIDVSGK.K	Manzi-carbene RDEQ (DEQR): 8, 12	2016-01-01	45.08
true	13244	1004.93	2007.84	2	-3.01	2.25	141.34	2225000	55.4	32	0	-.DTDAVVGDTIIDVSGK.K	Manzi-carbene RDEQ (DEQR): 12; Manzi-carbene CKHA (ACHK): 4	2016-01-01	55.94
true	13244	1004.93	2007.84	2	-3.01	2.7	141.34	2225000	57.1	34	0	-.DTDAVVGDTIIDVSGK.K	Manzi-carbene RDEQ (DEQR): 8, 12	2016-01-01	84.33
true	13244	1004.93	2007.84	2	-3.01	3.39	141.34	2225000	32.7	34	0	-.DTDAVVGDTIIDVSGK.K	Manzi-carbene RDEQ (DEQR): 8, 12	2016-01-01	55.65
true	13244	1004.93	2007.84	2	-3.01	2.73	141.34	2225000	35.4	33	0	-.DTDAVVGDTIIDVSGK.K	Manzi-carbene RDEQ (DEQR): 8; Manzi-carbene CKHA (ACHK): 4	2016-01-01	49.08
true	13244	1004.93	2007.84	2	-3.01	2.47	141.34	2225000	67.7	34	0	-.DTDAVVGDTIIDVSGK.K	Manzi-carbene RDEQ (DEQR): 8, 12	2016-01-01	59.66
true	13244	1004.93	2007.84	2	-3.01	2.77	141.34	2225000	72.6	34	0	-.DTDAVVGDTIIDVSGK.K	Manzi-carbene RDEQ (DEQR): 8, 12	2016-01-01	55.76
true	14078	1004.93	2007.84	2	-2.7	3.23	145.52	1255000	91.9	28	0	-.DTDAVVGDTIIDVSGK.K	Manzi-carbene RDEQ (DEQR): 8; Manzi-carbene CKHA (ACHK): 16	2016-01-01	80.15
true	14078	1004.93	2007.84	2	-2.7	1.93	145.52	1255000	63.6	28	0	-.DTDAVVGDTIIDVSGK.K	Manzi-carbene RDEQ (DEQR): 8; Manzi-carbene CKHA (ACHK): 16	2016-01-01	54.51
true	14078	1004.93	2007.84	2	-2.7	1.95	145.52	1255000	100.1	28	0	-.DTDAVVGDTIIDVSGK.K	Manzi-carbene RDEQ (DEQR): 8; Manzi-carbene CKHA (ACHK): 16	2016-01-01	99.82
true	14078	1004.93	2007.84	2	-2.7	2.51	145.52	1255000	93.1	34	0	-.DTDAVVGDTIIDVSGK.K	Manzi-carbene RDEQ (DEQR): 8, 12	2016-01-01	49.99
true	16341	1004.93	2007.84	2	-2.45	2.5	157.8	347300	52.5	26	0	-.DTDAVVGDTIIDVSGK.K	Manzi-carbene RDEQ (DEQR): 1, 8	2016-01-01	38.99
true	16341	1004.93	2007.84	2	-2.45	2.54	157.8	347300	40	21	0	-.DTDAVVGDTIIDVSGK.K	Manzi-carbene RDEQ (DEQR): 1, 12	2016-01-01	30.29
true	16341	1004.93	2007.84	2	-2.45	2.37	157.8	347300	36	18	0	-.DTDAVVGDTIIDVSGK.K	Manzi-carbene RDEQ (DEQR): 1; Manzi-carbene CKHA (ACHK): 4	2016-01-01	33.07
true	16341	1004.93	2007.84	2	-2.45	3.18	157.8	347300	63.2	21	0	-.DTDAVVGDTIIDVSGK.K	Manzi-carbene RDEQ (DEQR): 1, 12	2016-01-01	63.06
true	14548	1004.93	2007.84	2	-2.38	2.3	147.59	649000	65.3	22	0	-.DTDAVVGDTIIDVSGK.K	Manzi-carbene RDEQ (DEQR): 12; Manzi-carbene CKHA (ACHK): 16	2016-01-01	60.5
true	14548	1004.93	2007.84	2	-2.38	1.66	147.59	649000	64	22	0	-.DTDAVVGDTIIDVSGK.K	Manzi-carbene RDEQ (DEQR): 12; Manzi-carbene CKHA (ACHK): 16	2016-01-01	58.19
true	14548	1004.93	2007.84	2	-2.38	2.09	147.59	649000	65	22	0	-.DTDAVVGDTIIDVSGK.K	Manzi-carbene RDEQ (DEQR): 12; Manzi-carbene CKHA (ACHK): 16	2016-01-01	97.76
true	16009	1004.93	2007.84	2	-2.24	1.97	155.61	471900	41.8	26	0	-.DTDAVVGDTIIDVSGK.K	Manzi-carbene RDEQ (DEQR): 1, 8	2016-01-01	82.32
true	16009	1004.93	2007.84	2	-2.24	2.36	155.61	471900	46.4	33	0	-.DTDAVVGDTIIDVSGK.K	Manzi-carbene RDEQ (DEQR): 8; Manzi-carbene CKHA (ACHK): 4	2016-01-01	51.24
true	16009	1004.93	2007.84	2	-2.24	2.85	155.61	471900	41.7	34	0	-.DTDAVVGDTIIDVSGK.K	Manzi-carbene RDEQ (DEQR): 8, 12	2016-01-01	82.21
true	16009	1004.93	2007.84	2	-2.24	2.46	155.61	471900	56.1	17	0	-.DTDAVVGDTIIDVSGK.K	Manzi-carbene RDEQ (DEQR): 3; Manzi-carbene CKHA (ACHK): 4	2016-01-01	51.88
true	16009	1004.93	2007.84	2	-2.24	2.1	155.61	471900	68.5	17	0	-.DTDAVVGDTIIDVSGK.K	Manzi-carbene RDEQ (DEQR): 3; Manzi-carbene CKHA (ACHK): 4	2016-01-01	40.48
true	16009	1004.93	2007.84	2	-2.24	1.73	155.61	471900	58.2	33	0	-.DTDAVVGDTIIDVSGK.K	Manzi-carbene RDEQ (DEQR): 8; Manzi-carbene CKHA (ACHK): 4	2016-01-01	57.69
true	16009	1004.93	2007.84	2	-2.24	3.77	155.61	471900	57.2	33	0	-.DTDAVVGDTIIDVSGK.K	Manzi-carbene RDEQ (DEQR): 8; Manzi-carbene CKHA (ACHK): 4	2016-01-01	62.23
true	16009	1004.93	2007.84	2	-2.24	2.67	155.61	471900	56.2	33	0	-.DTDAVVGDTIIDVSGK.K	Manzi-carbene RDEQ (DEQR): 8; Manzi-carbene CKHA (ACHK): 4	2016-01-01	85.71
true	14672	1004.93	2007.84	2	-2.22	2.79	148.49	435600	76.3	22	0	-.DTDAVVGDTIIDVSGK.K	Manzi-carbene RDEQ (DEQR): 12; Manzi-carbene CKHA (ACHK): 16	2016-01-01	98.9
true	14672	1004.93	2007.84	2	-2.22	2.39	148.49	435600	79.1	22	0	-.DTDAVVGDTIIDVSGK.K	Manzi-carbene RDEQ (DEQR): 12; Manzi-carbene CKHA (ACHK): 16	2016-01-01	98.47
true	14918	1004.93	2007.84	2	-2.18	1.65	149.53	466200	65	22	0	-.DTDAVVGDTIIDVSGK.K	Manzi-carbene RDEQ (DEQR): 12; Manzi-carbene CKHA (ACHK): 16	2016-01-01	49.24
true	15951	1105.94	2209.87	2	-2.23	3.1	155.42	82550	40.9	13	0	-.DTDAVVGDTIIDVSGK.K	Manzi-carbene RDEQ (DEQR): 8, 12; Manzi-carbene CKHA (ACHK): 16	2016-01-01	98.81
true	16211	1105.94	2209.87	2	-2.13	2.28	156.88	98940	33.9	13	0	-.DTDAVVGDTIIDVSGK.K	Manzi-carbene RDEQ (DEQR): 8, 12; Manzi-carbene CKHA (ACHK): 16	2016-01-01	86.12
true	16211	1105.94	2209.87	2	-2.13	2.12	156.88	98940	36.9	9	0	-.DTDAVVGDTIIDVSGK.K	Manzi-carbene RDEQ (DEQR): 8; Manzi-carbene CKHA (ACHK): 4, 16	2016-01-01	50.45
true	15562	1105.94	2209.87	2	-2.07	2.06	152.99	194800	30.6	13	0	-.DTDAVVGDTIIDVSGK.K	Manzi-carbene RDEQ (DEQR): 8, 12; Manzi-carbene CKHA (ACHK): 16	2016-01-01	76.12
true	15562	1105.94	2209.87	2	-2.07	2.46	152.99	194800	41	9	0	-.DTDAVVGDTIIDVSGK.K	Manzi-carbene RDEQ (DEQR): 8, 12; Manzi-carbene CKHA (ACHK): 4	2016-01-01	74.67
true	15562	1105.94	2209.87	2	-2.07	1.54	152.99	194800	36.3	9	0	-.DTDAVVGDTIIDVSGK.K	Manzi-carbene RDEQ (DEQR): 8, 12; Manzi-carbene CKHA (ACHK): 4	2016-01-01	64.76
true	15562	1105.94	2209.87	2	-2.07	2.44	152.99	194800	30.3	13	0	-.DTDAVVGDTIIDVSGK.K	Manzi-carbene RDEQ (DEQR): 8, 12; Manzi-carbene CKHA (ACHK): 16	2016-01-01	79.87
true	2239	578.302	1731.89	3	-2.87	3.18	95.43	14110000	47.8	32	1	-.DTDAVVGDTIIDVSGKK.M		2017-01-01
true	2239	578.302	1731.89	3	-2.87	2.42	95.43	14110000	93.4	32	1	-.DTDAVVGDTIIDVSGKK.M		2017-01-01
true	2239	578.302	1731.89	3	-2.87	1.94	95.43	14110000	111.7	32	1	-.DTDAVVGDTIIDVSGKK.M		2017-01-01
true	2239	578.302	1731.89	3	-2.87	2.06	95.43	14110000	88.9	32	1	-.DTDAVVGDTIIDVSGKK.M		2017-01-01
true	2239	578.302	1731.89	3	-2.87	2.64	95.43	14110000	31.9	32	1	-.DTDAVVGDTIIDVSGKK.M		2017-01-01
true	2239	578.302	1731.89	3	-2.87	0.63	95.43	14110000	127.8	32	1	-.DTDAVVGDTIIDVSGKK.M		2017-01-01
true	2239	578.302	1731.89	3	-2.87	2.49	95.43	14110000	30.1	32	1	-.DTDAVVGDTIIDVSGKK.M		2017-01-01
true	2239	578.302	1731.89	3	-2.87	2.53	95.43	14110000	115.4	32	1	-.DTDAVVGDTIIDVSGKK.M		2017-01-01
true	2239	578.302	1731.89	3	-2.87	1.88	95.43	14110000	125.9	32	1	-.DTDAVVGDTIIDVSGKK.M		2017-01-01
true	814	578.302	1731.89	3	-2.45	2.19	87.65	5135000	94.9	32	1	-.DTDAVVGDTIIDVSGKK.M		2017-01-01
true	814	578.302	1731.89	3	-2.45	2.79	87.65	5135000	57.3	32	1	-.DTDAVVGDTIIDVSGKK.M		2017-01-01
true	814	578.302	1731.89	3	-2.45	2.27	87.65	5135000	108.8	32	1	-.DTDAVVGDTIIDVSGKK.M		2017-01-01
true	814	578.302	1731.89	3	-2.45	2.35	87.65	5135000	109.1	32	1	-.DTDAVVGDTIIDVSGKK.M		2017-01-01
true	814	578.302	1731.89	3	-2.45	2.36	87.65	5135000	103.3	32	1	-.DTDAVVGDTIIDVSGKK.M		2017-01-01
true	814	578.302	1731.89	3	-2.45	2.28	87.65	5135000	52.3	32	1	-.DTDAVVGDTIIDVSGKK.M		2017-01-01
true	814	578.302	1731.89	3	-2.45	3.33	87.65	5135000	75.6	32	1	-.DTDAVVGDTIIDVSGKK.M		2017-01-01
true	814	578.302	1731.89	3	-2.45	1.71	87.65	5135000	98.9	32	1	-.DTDAVVGDTIIDVSGKK.M		2017-01-01
true	814	578.302	1731.89	3	-2.45	1.91	87.65	5135000	84.8	32	1	-.DTDAVVGDTIIDVSGKK.M		2017-01-01
true	1122	578.304	1731.89	3	0.81	1.83	90.26	75380000	115.9	32	1	-.DTDAVVGDTIIDVSGKK.M		2017-01-01
true	1122	578.304	1731.89	3	0.81	2.31	90.26	75380000	116.3	32	1	-.DTDAVVGDTIIDVSGKK.M		2017-01-01
true	1122	578.304	1731.89	3	0.81	1.68	90.26	75380000	116.2	32	1	-.DTDAVVGDTIIDVSGKK.M		2017-01-01
true	1122	578.304	1731.89	3	0.81	0.37	90.26	75380000	112.4	32	1	-.DTDAVVGDTIIDVSGKK.M		2017-01-01
true	1122	578.304	1731.89	3	0.81	0.71	90.26	75380000	125.8	32	1	-.DTDAVVGDTIIDVSGKK.M		2017-01-01
true	1122	578.304	1731.89	3	0.81	2.37	90.26	75380000	130.0	32	1	-.DTDAVVGDTIIDVSGKK.M		2017-01-01
true	1122	578.304	1731.89	3	0.81	1.81	90.26	75380000	135.4	32	1	-.DTDAVVGDTIIDVSGKK.M		2017-01-01
true	1122	578.304	1731.89	3	0.81	1.95	90.26	75380000	135.6	32	1	-.DTDAVVGDTIIDVSGKK.M		2017-01-01
true	1122	578.304	1731.89	3	0.81	1.88	90.26	75380000	135.4	32	1	-.DTDAVVGDTIIDVSGKK.M		2017-01-01
true	1122	578.304	1731.89	3	0.81	1.96	90.26	75380000	129	32	1	-.DTDAVVGDTIIDVSGKK.M		2017-01-01
true	1122	578.304	1731.89	3	0.81	1.86	90.26	75380000	32	32	1	-.DTDAVVGDTIIDVSGKK.M		2017-01-01
true	11588	645.643	1933.91	3	-3.48	1.79	134.24	1091000	68.2	67	1	-.DTDAVVGDTIIDVSGKK.M	Manzi-carbene CKHA (ACHK): 16	2017-01-01	50
true	11588	645.643	1933.91	3	-3.48	2.37	134.24	1091000	75.6	67	1	-.DTDAVVGDTIIDVSGKK.M	Manzi-carbene CKHA (ACHK): 16	2017-01-01	50
true	11588	645.643	1933.91	3	-3.48	3.54	134.24	1091000	45.9	67	1	-.DTDAVVGDTIIDVSGKK.M	Manzi-carbene CKHA (ACHK): 16	2017-01-01	50
true	11588	645.643	1933.91	3	-3.48	2.67	134.24	1091000	61.6	67	1	-.DTDAVVGDTIIDVSGKK.M	Manzi-carbene CKHA (ACHK): 16	2017-01-01	50
true	7428	645.643	1933.91	3	-2.97	1.77	119.08	11150000	112.8	67	1	-.DTDAVVGDTIIDVSGKK.M	Manzi-carbene CKHA (ACHK): 16	2017-01-01	50
true	7428	645.643	1933.91	3	-2.97	1.94	119.08	11150000	112.8	67	1	-.DTDAVVGDTIIDVSGKK.M	Manzi-carbene CKHA (ACHK): 16	2017-01-01	50
true	7428	645.643	1933.91	3	-2.97	1.07	119.08	11150000	112.9	67	1	-.DTDAVVGDTIIDVSGKK.M	Manzi-carbene CKHA (ACHK): 16	2017-01-01	50
true	7942	645.643	1933.91	3	-2.78	1.96	121.1	10180000	119.6	67	1	-.DTDAVVGDTIIDVSGKK.M	Manzi-carbene CKHA (ACHK): 16	2017-01-01	50
true	7942	645.643	1933.91	3	-2.78	1.48	121.1	10180000	91.5	67	1	-.DTDAVVGDTIIDVSGKK.M	Manzi-carbene CKHA (ACHK): 16	2017-01-01	50
true	7942	645.643	1933.91	3	-2.78	1.96	121.1	10180000	119.7	67	1	-.DTDAVVGDTIIDVSGKK.M	Manzi-carbene CKHA (ACHK): 16	2017-01-01	50
true	9274	645.643	1933.91	3	-2.44	1.07	126.17	1634000	74.5	16	1	-.DTDAVVGDTIIDVSGKK.M	Manzi-carbene RDEQ (DEQR): 1	2017-01-01	97.75
true	9274	645.643	1933.91	3	-2.44	1.53	126.17	1634000	67.9	16	1	-.DTDAVVGDTIIDVSGKK.M	Manzi-carbene RDEQ (DEQR): 1	2017-01-01	52.11
true	6935	645.644	1933.91	3	-2.4	1.27	117.31	20530000	104.7	67	1	-.DTDAVVGDTIIDVSGKK.M	Manzi-carbene CKHA (ACHK): 16	2017-01-01	50
true	6935	645.644	1933.91	3	-2.4	2.1	117.31	20530000	104.8	67	1	-.DTDAVVGDTIIDVSGKK.M	Manzi-carbene CKHA (ACHK): 16	2017-01-01	50
true	6935	645.644	1933.91	3	-2.4	0.64	117.31	20530000	108.9	67	1	-.DTDAVVGDTIIDVSGKK.M	Manzi-carbene CKHA (ACHK): 16	2017-01-01	50
true	6935	645.644	1933.91	3	-2.4	1.01	117.31	20530000	108.9	67	1	-.DTDAVVGDTIIDVSGKK.M	Manzi-carbene CKHA (ACHK): 16	2017-01-01	50
true	6935	645.644	1933.91	3	-2.4	1.4	117.31	20530000	113.9	67	1	-.DTDAVVGDTIIDVSGKK.M	Manzi-carbene CKHA (ACHK): 16	2017-01-01	50
true	6935	645.644	1933.91	3	-2.4	2.15	117.31	20530000	38.9	67	1	-.DTDAVVGDTIIDVSGKK.M	Manzi-carbene CKHA (ACHK): 16	2017-01-01	50
true	6935	645.644	1933.91	3	-2.4	1.89	117.31	20530000	80.1	67	1	-.DTDAVVGDTIIDVSGKK.M	Manzi-carbene CKHA (ACHK): 16	2017-01-01	49.92
true	6935	645.644	1933.91	3	-2.4	1.55	117.31	20530000	107.3	67	1	-.DTDAVVGDTIIDVSGKK.M	Manzi-carbene CKHA (ACHK): 16	2017-01-01	50
true	5869	645.644	1933.91	3	-2.2	1.29	112.93	23460000	71.7	65	1	-.DTDAVVGDTIIDVSGKK.M	Manzi-carbene RDEQ (DEQR): 12	2017-01-01	64.69
true	5869	645.644	1933.91	3	-2.2	0.66	112.93	23460000	92.3	65	1	-.DTDAVVGDTIIDVSGKK.M	Manzi-carbene RDEQ (DEQR): 12	2017-01-01	88.26
true	5869	645.644	1933.91	3	-2.2	1.75	112.93	23460000	32.1	65	1	-.DTDAVVGDTIIDVSGKK.M	Manzi-carbene RDEQ (DEQR): 12	2017-01-01	92.58
true	5869	645.644	1933.91	3	-2.2	3.76	112.93	23460000	30.9	59	1	-.DTDAVVGDTIIDVSGKK.M	Manzi-carbene RDEQ (DEQR): 8	2017-01-01	93.58
true	5869	645.644	1933.91	3	-2.2	2.43	112.93	23460000	57.4	67	1	-.DTDAVVGDTIIDVSGKK.M	Manzi-carbene CKHA (ACHK): 16	2017-01-01	50
true	6234	645.644	1933.91	3	-2.2	1.71	114.35	11250000	106.1	67	1	-.DTDAVVGDTIIDVSGKK.M	Manzi-carbene CKHA (ACHK): 16	2017-01-01	50
true	5869	645.644	1933.91	3	-2.2	2.14	112.93	23460000	79.7	65	1	-.DTDAVVGDTIIDVSGKK.M	Manzi-carbene RDEQ (DEQR): 12	2017-01-01	67.78
true	5869	645.644	1933.91	3	-2.2	2.06	112.93	23460000	92.1	65	1	-.DTDAVVGDTIIDVSGKK.M	Manzi-carbene RDEQ (DEQR): 12	2017-01-01	54.65
true	5869	645.644	1933.91	3	-2.2	0.61	112.93	23460000	73.4	65	1	-.DTDAVVGDTIIDVSGKK.M	Manzi-carbene RDEQ (DEQR): 12	2017-01-01	66.97
true	6234	645.644	1933.91	3	-2.2	2.03	114.35	11250000	89.5	67	1	-.DTDAVVGDTIIDVSGKK.M	Manzi-carbene CKHA (ACHK): 16	2017-01-01	50
true	5869	645.644	1933.91	3	-2.2	0.7	112.93	23460000	101.3	65	1	-.DTDAVVGDTIIDVSGKK.M	Manzi-carbene RDEQ (DEQR): 12	2017-01-01	95.16
true	5869	645.644	1933.91	3	-2.2	1.04	112.93	23460000	74	65	1	-.DTDAVVGDTIIDVSGKK.M	Manzi-carbene RDEQ (DEQR): 12	2017-01-01	99.7
true	5869	645.644	1933.91	3	-2.2	1.65	112.93	23460000	102.6	65	1	-.DTDAVVGDTIIDVSGKK.M	Manzi-carbene RDEQ (DEQR): 12	2017-01-01	67.73
true	8349	645.644	1933.91	3	-2.1	2.07	122.72	1405000	106.7	67	1	-.DTDAVVGDTIIDVSGKK.M	Manzi-carbene CKHA (ACHK): 16	2017-01-01	50
true	8349	645.644	1933.91	3	-2.1	2.14	122.72	1405000	119.3	67	1	-.DTDAVVGDTIIDVSGKK.M	Manzi-carbene CKHA (ACHK): 16	2017-01-01	50
true	8349	645.644	1933.91	3	-2.1	1.99	122.72	1405000	107.2	67	1	-.DTDAVVGDTIIDVSGKK.M	Manzi-carbene CKHA (ACHK): 16	2017-01-01	50
true	6418	645.644	1933.91	3	-1.99	1.59	115.22	8376000	97.7	65	1	-.DTDAVVGDTIIDVSGKK.M	Manzi-carbene RDEQ (DEQR): 12	2017-01-01	67.38
true	6418	645.644	1933.91	3	-1.99	1.49	115.22	8376000	92.2	67	1	-.DTDAVVGDTIIDVSGKK.M	Manzi-carbene CKHA (ACHK): 16	2017-01-01	50
true	6418	645.644	1933.91	3	-1.99	0.74	115.22	8376000	108.3	67	1	-.DTDAVVGDTIIDVSGKK.M	Manzi-carbene CKHA (ACHK): 16	2017-01-01	50
true	6418	645.644	1933.91	3	-1.99	0.84	115.22	8376000	99.5	67	1	-.DTDAVVGDTIIDVSGKK.M	Manzi-carbene CKHA (ACHK): 16	2017-01-01	50
true	6418	645.644	1933.91	3	-1.99	0.89	115.22	8376000	94	67	1	-.DTDAVVGDTIIDVSGKK.M	Manzi-carbene CKHA (ACHK): 16	2017-01-01	50
true	6418	645.644	1933.91	3	-1.99	0.5	115.22	8376000	95	67	1	-.DTDAVVGDTIIDVSGKK.M	Manzi-carbene CKHA (ACHK): 16	2017-01-01	50
true	6418	645.644	1933.91	3	-1.99	1.33	115.22	8376000	95.9	65	1	-.DTDAVVGDTIIDVSGKK.M	Manzi-carbene RDEQ (DEQR): 12	2017-01-01	97.94
true	6418	645.644	1933.91	3	-1.99	0.44	115.22	8376000	91	59	1	-.DTDAVVGDTIIDVSGKK.M	Manzi-carbene RDEQ (DEQR): 8	2017-01-01	63.9
true	5448	645.644	1933.91	3	-1.96	1.31	110.74	14160000	42.5	65	1	-.DTDAVVGDTIIDVSGKK.M	Manzi-carbene RDEQ (DEQR): 12	2017-01-01	50
true	5448	645.644	1933.91	3	-1.96	2.87	110.74	14160000	98.3	65	1	-.DTDAVVGDTIIDVSGKK.M	Manzi-carbene RDEQ (DEQR): 12	2017-01-01	98.01
true	5448	645.644	1933.91	3	-1.96	0.97	110.74	14160000	98.1	65	1	-.DTDAVVGDTIIDVSGKK.M	Manzi-carbene RDEQ (DEQR): 12	2017-01-01	98.15
true	5448	645.644	1933.91	3	-1.96	3.29	110.74	14160000	50.1	65	1	-.DTDAVVGDTIIDVSGKK.M	Manzi-carbene RDEQ (DEQR): 12	2017-01-01	87.32
true	5448	645.644	1933.91	3	-1.96	1.2	110.74	14160000	65.5	59	1	-.DTDAVVGDTIIDVSGKK.M	Manzi-carbene RDEQ (DEQR): 8	2017-01-01	68.68
true	5448	645.644	1933.91	3	-1.96	1.32	110.74	14160000	106.1	59	1	-.DTDAVVGDTIIDVSGKK.M	Manzi-carbene RDEQ (DEQR): 8	2017-01-01	99.88
true	5448	645.644	1933.91	3	-1.96	1.31	110.74	14160000	98.0	65	1	-.DTDAVVGDTIIDVSGKK.M	Manzi-carbene RDEQ (DEQR): 12	2017-01-01	98.14
true	5448	645.644	1933.91	3	-1.96	0.9	110.74	14160000	98.3	65	1	-.DTDAVVGDTIIDVSGKK.M	Manzi-carbene RDEQ (DEQR): 12	2017-01-01	97.45
true	3964	645.644	1933.91	3	-1.93	2.14	103.88	726400	40.6	65	1	-.DTDAVVGDTIIDVSGKK.M	Manzi-carbene RDEQ (DEQR): 12	2017-01-01	98.73
true	3964	645.644	1933.91	3	-1.93	2	103.88	726400	48.7	65	1	-.DTDAVVGDTIIDVSGKK.M	Manzi-carbene RDEQ (DEQR): 12	2017-01-01	98.28
true	3964	645.644	1933.91	3	-1.93	2.63	103.88	726400	48.4	65	1	-.DTDAVVGDTIIDVSGKK.M	Manzi-carbene RDEQ (DEQR): 12	2017-01-01	94.66
true	5089	645.644	1933.91	3	-1.24	1.35	108.6	2229000	92.2	59	1	-.DTDAVVGDTIIDVSGKK.M	Manzi-carbene RDEQ (DEQR): 8	2017-01-01	70.24
true	5089	645.644	1933.91	3	-1.24	1.73	108.6	2229000	77.6	65	1	-.DTDAVVGDTIIDVSGKK.M	Manzi-carbene RDEQ (DEQR): 12	2017-01-01	65.74
true	5089	645.644	1933.91	3	-1.24	1.65	108.6	2229000	119.0	67	1	-.DTDAVVGDTIIDVSGKK.M	Manzi-carbene CKHA (ACHK): 16	2017-01-01	50
true	5089	645.644	1933.91	3	-1.24	1.34	108.6	2229000	98.0	67	1	-.DTDAVVGDTIIDVSGKK.M	Manzi-carbene CKHA (ACHK): 16	2017-01-01	50
true	5089	645.644	1933.91	3	-1.24	1.2	108.6	2229000	94.4	65	1	-.DTDAVVGDTIIDVSGKK.M	Manzi-carbene RDEQ (DEQR): 12	2017-01-01	99.96
true	5089	645.644	1933.91	3	-1.24	2.46	108.6	2229000	67.0	65	1	-.DTDAVVGDTIIDVSGKK.M	Manzi-carbene RDEQ (DEQR): 12	2017-01-01	65.01
true	5089	645.644	1933.91	3	-1.24	0.6	108.6	2229000	68.6	67	1	-.DTDAVVGDTIIDVSGKK.M	Manzi-carbene CKHA (ACHK): 16	2017-01-01	50
true	5089	645.644	1933.91	3	-1.24	3.74	108.6	2229000	71.2	59	1	-.DTDAVVGDTIIDVSGKK.M	Manzi-carbene RDEQ (DEQR): 8	2017-01-01	97.07
true	11891	712.984	2135.94	3	-3.42	2.53	135.54	2993000	77.9	43	1	-.DTDAVVGDTIIDVSGKK.M	Manzi-carbene RDEQ (DEQR): 12; Manzi-carbene CKHA (ACHK): 16	2017-01-01	60.55
true	11891	712.984	2135.94	3	-3.42	2.8	135.54	2993000	69.8	43	1	-.DTDAVVGDTIIDVSGKK.M	Manzi-carbene RDEQ (DEQR): 12; Manzi-carbene CKHA (ACHK): 16	2017-01-01	49.78
true	11891	712.984	2135.94	3	-3.42	2.55	135.54	2993000	62.4	43	1	-.DTDAVVGDTIIDVSGKK.M	Manzi-carbene RDEQ (DEQR): 12; Manzi-carbene CKHA (ACHK): 16	2017-01-01	47.01
true	11086	712.984	2135.94	3	-3.25	2.2	132.31	3093000	49.8	43	1	-.DTDAVVGDTIIDVSGKK.M	Manzi-carbene RDEQ (DEQR): 12; Manzi-carbene CKHA (ACHK): 16	2017-01-01	43.5
true	11086	712.984	2135.94	3	-3.25	3.33	132.31	3093000	89.7	43	1	-.DTDAVVGDTIIDVSGKK.M	Manzi-carbene RDEQ (DEQR): 12; Manzi-carbene CKHA (ACHK): 16	2017-01-01	49.77
true	11086	712.984	2135.94	3	-3.25	2.47	132.31	3093000	86	44	1	-.DTDAVVGDTIIDVSGKK.M	Manzi-carbene RDEQ (DEQR): 8; Manzi-carbene CKHA (ACHK): 16	2017-01-01	47.65
true	11086	712.984	2135.94	3	-3.25	2.34	132.31	3093000	85.5	43	1	-.DTDAVVGDTIIDVSGKK.M	Manzi-carbene RDEQ (DEQR): 12; Manzi-carbene CKHA (ACHK): 16	2017-01-01	30.69
true	11086	712.984	2135.94	3	-3.25	2.73	132.31	3093000	97.4	43	1	-.DTDAVVGDTIIDVSGKK.M	Manzi-carbene RDEQ (DEQR): 12; Manzi-carbene CKHA (ACHK): 16	2017-01-01	45.35
true	12512	712.984	2135.94	3	-3.14	2.7	137.96	1478000	68.5	43	1	-.DTDAVVGDTIIDVSGKK.M	Manzi-carbene RDEQ (DEQR): 12; Manzi-carbene CKHA (ACHK): 16	2017-01-01	45.47
true	12512	712.984	2135.94	3	-3.14	2.15	137.96	1478000	39.8	43	1	-.DTDAVVGDTIIDVSGKK.M	Manzi-carbene RDEQ (DEQR): 12; Manzi-carbene CKHA (ACHK): 16	2017-01-01	43.59
true	12512	712.984	2135.94	3	-3.14	2.93	137.96	1478000	72.9	43	1	-.DTDAVVGDTIIDVSGKK.M	Manzi-carbene RDEQ (DEQR): 12; Manzi-carbene CKHA (ACHK): 16	2017-01-01	49.36
true	12512	712.984	2135.94	3	-3.14	2.35	137.96	1478000	73.8	43	1	-.DTDAVVGDTIIDVSGKK.M	Manzi-carbene RDEQ (DEQR): 12; Manzi-carbene CKHA (ACHK): 16	2017-01-01	48.12
true	10694	712.984	2135.94	3	-3.09	2.11	130.96	1448000	78.2	43	1	-.DTDAVVGDTIIDVSGKK.M	Manzi-carbene RDEQ (DEQR): 12; Manzi-carbene CKHA (ACHK): 16	2017-01-01	48.79
true	10694	712.984	2135.94	3	-3.09	2.14	130.96	1448000	51.3	44	1	-.DTDAVVGDTIIDVSGKK.M	Manzi-carbene RDEQ (DEQR): 8; Manzi-carbene CKHA (ACHK): 16	2017-01-01	43.59
true	10694	712.984	2135.94	3	-3.09	3.2	130.96	1448000	97.6	43	1	-.DTDAVVGDTIIDVSGKK.M	Manzi-carbene RDEQ (DEQR): 12; Manzi-carbene CKHA (ACHK): 16	2017-01-01	48.89
true	10057	712.984	2135.94	3	-3.05	1.96	129.07	1720000	66.1	42	1	-.DTDAVVGDTIIDVSGKK.M	Manzi-carbene RDEQ (DEQR): 8, 12	2017-01-01	61.45
true	10057	712.984	2135.94	3	-3.05	2.27	129.07	1720000	58	42	1	-.DTDAVVGDTIIDVSGKK.M	Manzi-carbene RDEQ (DEQR): 8, 12	2017-01-01	84.28
true	10057	712.984	2135.94	3	-3.05	2.71	129.07	1720000	72.8	42	1	-.DTDAVVGDTIIDVSGKK.M	Manzi-carbene RDEQ (DEQR): 8, 12	2017-01-01	87.73
true	10057	712.984	2135.94	3	-3.05	2.71	129.07	1720000	57.9	44	1	-.DTDAVVGDTIIDVSGKK.M	Manzi-carbene RDEQ (DEQR): 8; Manzi-carbene CKHA (ACHK): 16	2017-01-01	34.98
true	10057	712.984	2135.94	3	-3.05	2.64	129.07	1720000	63.4	44	1	-.DTDAVVGDTIIDVSGKK.M	Manzi-carbene RDEQ (DEQR): 8; Manzi-carbene CKHA (ACHK): 16	2017-01-01	44.89
true	10057	712.984	2135.94	3	-3.05	3.3	129.07	1720000	64	44	1	-.DTDAVVGDTIIDVSGKK.M	Manzi-carbene RDEQ (DEQR): 8; Manzi-carbene CKHA (ACHK): 16	2017-01-01	46.32
true	11699	712.984	2135.94	3	-3	3.27	134.67	2458000	61.8	43	1	-.DTDAVVGDTIIDVSGKK.M	Manzi-carbene RDEQ (DEQR): 12; Manzi-carbene CKHA (ACHK): 16	2017-01-01	20.83
true	11699	712.984	2135.94	3	-3	2.58	134.67	2458000	62.5	43	1	-.DTDAVVGDTIIDVSGKK.M	Manzi-carbene RDEQ (DEQR): 12; Manzi-carbene CKHA (ACHK): 16	2017-01-01	30.1
true	11699	712.984	2135.94	3	-3	1.91	134.67	2458000	63.2	43	1	-.DTDAVVGDTIIDVSGKK.M	Manzi-carbene RDEQ (DEQR): 12; Manzi-carbene CKHA (ACHK): 16	2017-01-01	24.11
true	11699	712.984	2135.94	3	-3	2.76	134.67	2458000	110.2	43	1	-.DTDAVVGDTIIDVSGKK.M	Manzi-carbene RDEQ (DEQR): 12; Manzi-carbene CKHA (ACHK): 16	2017-01-01	49.99
true	11699	712.984	2135.94	3	-3	2.5	134.67	2458000	89.8	43	1	-.DTDAVVGDTIIDVSGKK.M	Manzi-carbene RDEQ (DEQR): 12; Manzi-carbene CKHA (ACHK): 16	2017-01-01	40.25
true	9664	712.984	2135.94	3	-2.91	1.68	127.66	2803000	70.9	42	1	-.DTDAVVGDTIIDVSGKK.M	Manzi-carbene RDEQ (DEQR): 8, 12	2017-01-01	33.07
true	9664	712.984	2135.94	3	-2.91	2.46	127.66	2803000	54.5	42	1	-.DTDAVVGDTIIDVSGKK.M	Manzi-carbene RDEQ (DEQR): 8, 12	2017-01-01	18.7
true	9664	712.984	2135.94	3	-2.91	1.32	127.66	2803000	93.4	42	1	-.DTDAVVGDTIIDVSGKK.M	Manzi-carbene RDEQ (DEQR): 8, 12	2017-01-01	80.82
true	9664	712.984	2135.94	3	-2.91	2.41	127.66	2803000	53.8	42	1	-.DTDAVVGDTIIDVSGKK.M	Manzi-carbene RDEQ (DEQR): 8, 12	2017-01-01	30.6
true	9664	712.984	2135.94	3	-2.91	1.72	127.66	2803000	57.9	42	1	-.DTDAVVGDTIIDVSGKK.M	Manzi-carbene RDEQ (DEQR): 8, 12	2017-01-01	39.72
true	9664	712.984	2135.94	3	-2.91	2.75	127.66	2803000	79.7	42	1	-.DTDAVVGDTIIDVSGKK.M	Manzi-carbene RDEQ (DEQR): 8, 12	2017-01-01	98.45
true	9358	712.984	2135.94	3	-2.9	2.36	126.41	1370000	73.6	42	1	-.DTDAVVGDTIIDVSGKK.M	Manzi-carbene RDEQ (DEQR): 8, 12	2017-01-01	91.65
true	9358	712.984	2135.94	3	-2.9	6.2	126.41	1370000	43.4	42	1	-.DTDAVVGDTIIDVSGKK.M	Manzi-carbene RDEQ (DEQR): 8, 12	2017-01-01	82.07
true	9358	712.984	2135.94	3	-2.9	2.98	126.41	1370000	39.5	42	1	-.DTDAVVGDTIIDVSGKK.M	Manzi-carbene RDEQ (DEQR): 8, 12	2017-01-01	30.17
true	9358	712.984	2135.94	3	-2.9	3.18	126.41	1370000	47.6	42	1	-.DTDAVVGDTIIDVSGKK.M	Manzi-carbene RDEQ (DEQR): 8, 12	2017-01-01	71.17
true	9358	712.984	2135.94	3	-2.9	5.01	126.41	1370000	36.4	42	1	-.DTDAVVGDTIIDVSGKK.M	Manzi-carbene RDEQ (DEQR): 8, 12	2017-01-01	67.38
true	12994	712.984	2135.94	3	-2.84	3.01	140.19	973400	71.6	42	1	-.DTDAVVGDTIIDVSGKK.M	Manzi-carbene CKHA (ACHK): 16, 17	2017-01-01	99.55
true	12994	712.984	2135.94	3	-2.84	2.3	140.19	973400	74.8	42	1	-.DTDAVVGDTIIDVSGKK.M	Manzi-carbene CKHA (ACHK): 16, 17	2017-01-01	99.09
true	12994	712.984	2135.94	3	-2.84	2.38	140.19	973400	71.2	42	1	-.DTDAVVGDTIIDVSGKK.M	Manzi-carbene CKHA (ACHK): 16, 17	2017-01-01	99.59
true	15058	712.985	2135.94	3	-1.9	2.1	150.38	587000	84.2	42	1	-.DTDAVVGDTIIDVSGKK.M	Manzi-carbene CKHA (ACHK): 16, 17	2017-01-01	99.96
true	15058	712.985	2135.94	3	-1.9	1.97	150.38	587000	85.6	42	1	-.DTDAVVGDTIIDVSGKK.M	Manzi-carbene CKHA (ACHK): 16, 17	2017-01-01	99.99
true	8404	712.985	2135.94	3	-1.75	1.54	122.99	434400	63.3	44	1	-.DTDAVVGDTIIDVSGKK.M	Manzi-carbene RDEQ (DEQR): 8; Manzi-carbene CKHA (ACHK): 16	2017-01-01	46.68
true	8404	712.985	2135.94	3	-1.75	2.8	122.99	434400	52.1	42	1	-.DTDAVVGDTIIDVSGKK.M	Manzi-carbene RDEQ (DEQR): 8, 12	2017-01-01	89.15
true	8404	712.985	2135.94	3	-1.75	1.58	122.99	434400	70.6	42	1	-.DTDAVVGDTIIDVSGKK.M	Manzi-carbene RDEQ (DEQR): 8, 12	2017-01-01	92.06
true	12639	780.326	2337.96	3	-2.85	3.72	138.6	343200	61.7	27	1	-.DTDAVVGDTIIDVSGKK.M	Manzi-carbene RDEQ (DEQR): 12; Manzi-carbene CKHA (ACHK): 16, 17	2017-01-01	99.92
true	12639	780.326	2337.96	3	-2.85	3.15	138.6	343200	35.2	27	1	-.DTDAVVGDTIIDVSGKK.M	Manzi-carbene RDEQ (DEQR): 12; Manzi-carbene CKHA (ACHK): 16, 17	2017-01-01	77.45
true	12639	780.326	2337.96	3	-2.85	4.33	138.6	343200	32.3	27	1	-.DTDAVVGDTIIDVSGKK.M	Manzi-carbene RDEQ (DEQR): 12; Manzi-carbene CKHA (ACHK): 16, 17	2017-01-01	66.01
true	13670	780.326	2337.96	3	-2.62	2.85	143.57	165300	48.1	31	1	-.DTDAVVGDTIIDVSGKK.M	Manzi-carbene RDEQ (DEQR): 8, 12; Manzi-carbene CKHA (ACHK): 16	2017-01-01	48.63
true	13670	780.326	2337.96	3	-2.62	2.13	143.57	165300	45.9	27	1	-.DTDAVVGDTIIDVSGKK.M	Manzi-carbene RDEQ (DEQR): 12; Manzi-carbene CKHA (ACHK): 16, 17	2017-01-01	69.8
true	13030	780.326	2337.96	3	-2.52	3.02	140.33	258000	37.4	31	1	-.DTDAVVGDTIIDVSGKK.M	Manzi-carbene RDEQ (DEQR): 8, 12; Manzi-carbene CKHA (ACHK): 16	2017-01-01	34.37
true	13456	780.326	2337.96	3	-2.43	3.77	142.49	211900	33.4	31	1	-.DTDAVVGDTIIDVSGKK.M	Manzi-carbene RDEQ (DEQR): 8, 12; Manzi-carbene CKHA (ACHK): 16	2017-01-01	45.07
true	13456	780.326	2337.96	3	-2.43	3.75	142.49	211900	43.8	27	1	-.DTDAVVGDTIIDVSGKK.M	Manzi-carbene RDEQ (DEQR): 12; Manzi-carbene CKHA (ACHK): 16, 17	2017-01-01
true	14204	780.326	2337.96	3	-2.27	2.93	145.94	344400	40.6	31	1	-.DTDAVVGDTIIDVSGKK.M	Manzi-carbene RDEQ (DEQR): 8, 12; Manzi-carbene CKHA (ACHK): 16	2017-01-01	46.01
true	14204	780.326	2337.96	3	-2.27	2.63	145.94	344400	39.8	31	1	-.DTDAVVGDTIIDVSGKK.M	Manzi-carbene RDEQ (DEQR): 8, 12; Manzi-carbene CKHA (ACHK): 16	2017-01-01	46.19
true	13959	780.326	2337.96	3	-2.17	2.19	144.69	269900	32.9	31	1	-.DTDAVVGDTIIDVSGKK.M	Manzi-carbene RDEQ (DEQR): 8, 12; Manzi-carbene CKHA (ACHK): 16	2017-01-01	43.91
true	13959	780.326	2337.96	3	-2.17	2.05	144.69	269900	33.8	31	1	-.DTDAVVGDTIIDVSGKK.M	Manzi-carbene RDEQ (DEQR): 8, 12; Manzi-carbene CKHA (ACHK): 16	2017-01-01	47.84
true	13959	780.326	2337.96	3	-2.17	3.02	144.69	269900	40.1	31	1	-.DTDAVVGDTIIDVSGKK.M	Manzi-carbene RDEQ (DEQR): 8, 12; Manzi-carbene CKHA (ACHK): 16	2017-01-01	44.7
true	13293	780.326	2337.96	3	-2.16	3.7	141.53	217000	46	31	1	-.DTDAVVGDTIIDVSGKK.M	Manzi-carbene RDEQ (DEQR): 8, 12; Manzi-carbene CKHA (ACHK): 16	2017-01-01	48.08
true	13293	780.326	2337.96	3	-2.16	2.42	141.53	217000	44.8	31	1	-.DTDAVVGDTIIDVSGKK.M	Manzi-carbene RDEQ (DEQR): 8, 12; Manzi-carbene CKHA (ACHK): 16	2017-01-01	43.67
true	13293	780.326	2337.96	3	-2.16	2.26	141.53	217000	44.2	27	1	-.DTDAVVGDTIIDVSGKK.M	Manzi-carbene RDEQ (DEQR): 12; Manzi-carbene CKHA (ACHK): 16, 17	2017-01-01	94.96
true	15140	780.326	2337.96	3	-2.08	2.4	150.75	185000	71.8	27	1	-.DTDAVVGDTIIDVSGKK.M	Manzi-carbene RDEQ (DEQR): 12; Manzi-carbene CKHA (ACHK): 16, 17	2017-01-01	99.71
true	15140	780.326	2337.96	3	-2.08	2.86	150.75	185000	74.5	27	1	-.DTDAVVGDTIIDVSGKK.M	Manzi-carbene RDEQ (DEQR): 12; Manzi-carbene CKHA (ACHK): 16, 17	2017-01-01	99.76
true	15140	780.326	2337.96	3	-2.08	2.12	150.75	185000	39.8	31	1	-.DTDAVVGDTIIDVSGKK.M	Manzi-carbene RDEQ (DEQR): 8, 12; Manzi-carbene CKHA (ACHK): 16	2017-01-01	37.56
false	15140	780.326	2337.96	3	-2.08	3.13	150.75	185000	21.2	7	1	-.DTDAVVGDTIIDVSGKK.M	Manzi-carbene CKHA (ACHK): 4, 16, 17	2017-01-01	19.41
true	14991	780.326	2337.96	3	-1.82	2.71	149.74	207100	56.4	27	1	-.DTDAVVGDTIIDVSGKK.M	Manzi-carbene RDEQ (DEQR): 12; Manzi-carbene CKHA (ACHK): 16, 17	2017-01-01	99.88
true	14991	780.326	2337.96	3	-1.82	1.11	149.74	207100	44.6	31	1	-.DTDAVVGDTIIDVSGKK.M	Manzi-carbene RDEQ (DEQR): 8, 12; Manzi-carbene CKHA (ACHK): 16	2017-01-01	46.65
true	14991	780.326	2337.96	3	-1.82	1.69	149.74	207100	30.5	27	1	-.DTDAVVGDTIIDVSGKK.M	Manzi-carbene RDEQ (DEQR): 12; Manzi-carbene CKHA (ACHK): 16, 17	2017-01-01	73.44
true	14991	780.326	2337.96	3	-1.82	1.79	149.74	207100	30.9	27	1	-.DTDAVVGDTIIDVSGKK.M	Manzi-carbene RDEQ (DEQR): 12; Manzi-carbene CKHA (ACHK): 16, 17	2017-01-01	76.27
false	14991	780.326	2337.96	3	-1.82	1.57	149.74	207100	27.8	29	1	-.DTDAVVGDTIIDVSGKK.M	Manzi-carbene RDEQ (DEQR): 8; Manzi-carbene CKHA (ACHK): 16, 17	2017-01-01	77.04
true	14991	780.326	2337.96	3	-1.82	2.02	149.74	207100	44.9	31	1	-.DTDAVVGDTIIDVSGKK.M	Manzi-carbene RDEQ (DEQR): 8, 12; Manzi-carbene CKHA (ACHK): 16	2017-01-01	49.19
false	14964	1061.71	4241.81	4	233.93	2.91	149.65	39110	21.9	1	2	-.DTDAVVGDTIIDVSGKKMTIAEFYDSTPDVFMR.R	Manzi-carbene RDEQ (DEQR): 8; Manzi-carbene CKHA (ACHK): 17, 21	1933-01-01	13.15
true	2534	486.493	1941.95	4	-2.88	2.33	96.95	4195000	88	5	1	K.AGGKEVIVTADHSVMVK.R	Manzi-carbene CKHA (ACHK): 4	82 - 98	99.97
true	2534	486.493	1941.95	4	-2.88	27.04	96.95	4195000	47	6	1	K.AGGKEVIVTADHSVMVK.R	Manzi-carbene CKHA (ACHK): 1	82 - 98	75.34
true	2534	486.493	1941.95	4	-2.88	2.59	96.95	4195000	61.3	5	1	K.AGGKEVIVTADHSVMVK.R	Manzi-carbene CKHA (ACHK): 4	82 - 98	98.81
true	2534	486.493	1941.95	4	-2.88	2.51	96.95	4195000	53.6	5	1	K.AGGKEVIVTADHSVMVK.R	Manzi-carbene CKHA (ACHK): 4	82 - 98	94.63
true	6332	537	2143.97	4	-1.69	3.93	114.76	1817000	47.3	4	1	K.AGGKEVIVTADHSVMVK.R	Manzi-carbene CKHA (ACHK): 4, 17	82 - 98	51.8
false	6332	537	2143.97	4	-1.69	25.73	114.76	1817000	23.7	4	1	K.AGGKEVIVTADHSVMVK.R	Manzi-carbene CKHA (ACHK): 1, 12	82 - 98	66.38
false	6595	537	2143.97	4	-1.66	1.91	116.05	915300	25.3	3	1	K.AGGKEVIVTADHSVMVK.R	Manzi-carbene RDEQ (DEQR): 11; Manzi-carbene CKHA (ACHK): 4	82 - 98	53.09
true	6061	537	2143.97	4	-1.49	2.19	113.77	860500	39	4	1	K.AGGKEVIVTADHSVMVK.R	Manzi-carbene CKHA (ACHK): 4, 17	82 - 98	69.87
false	6061	537	2143.97	4	-1.49	13	113.77	860500	16.4	3	1	K.AGGKEVIVTADHSVMVK.R	Manzi-carbene RDEQ (DEQR): 5; Manzi-carbene CKHA (ACHK): 17	82 - 98	17.68
true	70	476.589	1426.75	3	-1.82	1.52	72.37	1601000	32.6	6	0	K.EVIVTADHSVMVK.R		86 - 98
true	70	476.589	1426.75	3	-1.82	2.13	72.37	1601000	39.4	6	0	K.EVIVTADHSVMVK.R		86 - 98
true	70	476.589	1426.75	3	-1.82	2.35	72.37	1601000	37.6	6	0	K.EVIVTADHSVMVK.R		86 - 98
false	3461	543.93	1628.77	3	-2.27	15.43	101.68	1375000	16.3	18	0	K.EVIVTADHSVMVK.R	Manzi-carbene RDEQ (DEQR): 7	86 - 98
true	2409	543.93	1628.77	3	-2.25	2.78	96.07	31530000	62.1	17	0	K.EVIVTADHSVMVK.R	Manzi-carbene CKHA (ACHK): 13	86 - 98	98.86
true	2409	543.93	1628.77	3	-2.25	2.01	96.07	31530000	42.2	17	0	K.EVIVTADHSVMVK.R	Manzi-carbene CKHA (ACHK): 13	86 - 98	94.07
true	2409	543.93	1628.77	3	-2.25	1.72	96.07	31530000	62.7	17	0	K.EVIVTADHSVMVK.R	Manzi-carbene CKHA (ACHK): 13	86 - 98	99.81
true	2409	543.93	1628.77	3	-2.25	0.97	96.07	31530000	50.9	17	0	K.EVIVTADHSVMVK.R	Manzi-carbene CKHA (ACHK): 13	86 - 98	99.58
true	2409	543.93	1628.77	3	-2.25	2.62	96.07	31530000	59	17	0	K.EVIVTADHSVMVK.R	Manzi-carbene CKHA (ACHK): 13	86 - 98	99.81
true	2409	543.93	1628.77	3	-2.25	2.7	96.07	31530000	65.1	17	0	K.EVIVTADHSVMVK.R	Manzi-carbene CKHA (ACHK): 13	86 - 98	97.44
true	2409	543.93	1628.77	3	-2.25	3.39	96.07	31530000	36.8	8	0	K.EVIVTADHSVMVK.R	Manzi-carbene CKHA (ACHK): 6	86 - 98	80.07
true	2409	543.93	1628.77	3	-2.25	2.12	96.07	31530000	56.1	17	0	K.EVIVTADHSVMVK.R	Manzi-carbene CKHA (ACHK): 13	86 - 98	99.76
true	2409	543.93	1628.77	3	-2.25	2.45	96.07	31530000	59.7	17	0	K.EVIVTADHSVMVK.R	Manzi-carbene CKHA (ACHK): 13	86 - 98	99.8
false	2409	543.93	1628.77	3	-2.25	2.84	96.07	31530000	29.9	4	0	K.EVIVTADHSVMVK.R	Manzi-carbene RDEQ (DEQR): 1	86 - 98
true	2409	543.93	1628.77	3	-2.25	15.64	96.07	31530000	42.5	17	0	K.EVIVTADHSVMVK.R	Manzi-carbene CKHA (ACHK): 13	86 - 98	99.08
true	2945	543.931	1628.77	3	-2.23	7.4	99.17	5481000	31.1	17	0	K.EVIVTADHSVMVK.R	Manzi-carbene CKHA (ACHK): 13	86 - 98	51.61
true	1890	543.931	1628.77	3	-2.23	1.49	94.01	2993000	39.8	17	0	K.EVIVTADHSVMVK.R	Manzi-carbene CKHA (ACHK): 13	86 - 98	98.74
true	1890	543.931	1628.77	3	-2.23	2.03	94.01	2993000	42.2	17	0	K.EVIVTADHSVMVK.R	Manzi-carbene CKHA (ACHK): 13	86 - 98	94.63
true	2945	543.931	1628.77	3	-2.23	5.21	99.17	5481000	42.1	17	0	K.EVIVTADHSVMVK.R	Manzi-carbene CKHA (ACHK): 13	86 - 98	99.45
true	2945	543.931	1628.77	3	-2.23	8.17	99.17	5481000	30.3	17	0	K.EVIVTADHSVMVK.R	Manzi-carbene CKHA (ACHK): 13	86 - 98	77.03
true	3789	543.931	1628.77	3	-2.1	14.39	103.22	3624000	31.8	21	0	K.EVIVTADHSVMVK.R	Manzi-carbene CKHA (ACHK): 8	86 - 98	96.72
true	6427	611.272	1830.8	3	-1.85	2.58	115.3	1938000	34.9	9	0	K.EVIVTADHSVMVK.R	Manzi-carbene RDEQ (DEQR): 7; Manzi-carbene CKHA (ACHK): 13	86 - 98	45.19
true	6427	611.272	1830.8	3	-1.85	15.88	115.3	1938000	34.1	4	0	K.EVIVTADHSVMVK.R	Manzi-carbene RDEQ (DEQR): 1; Manzi-carbene CKHA (ACHK): 13	86 - 98	67.9
true	6427	611.272	1830.8	3	-1.85	8.01	115.3	1938000	37.1	9	0	K.EVIVTADHSVMVK.R	Manzi-carbene CKHA (ACHK): 6, 13	86 - 98	82.36
false	5940	611.272	1830.8	3	-1.84	5.38	113.21	1357000	17	6	0	K.EVIVTADHSVMVK.R	Manzi-carbene CKHA (ACHK): 8, 13	86 - 98
true	5940	611.272	1830.8	3	-1.84	31.72	113.21	1357000	36.7	9	0	K.EVIVTADHSVMVK.R	Manzi-carbene CKHA (ACHK): 6, 13	86 - 98	89.58
true	624	447.225	1784.87	4	-2.56	7.52	85.12	434700	31	2	1	K.EVIVTADHSVMVKR.D	Manzi-carbene CKHA (ACHK): 13	86 - 99
true	1001	447.225	1784.87	4	-2.07	19.49	89.54	3191000	30.7	2	1	K.EVIVTADHSVMVKR.D	Manzi-carbene CKHA (ACHK): 13	86 - 99
true	1358	459.23	1374.67	3	-2.53	1.84	91.48	12210000	30.3	1	0	K.IIDVKPTEMK.Q	Manzi-carbene RDEQ (DEQR): 3	103 - 112
false	1358	459.23	1374.67	3	-2.53	3.21	91.48	12210000	15.9	5	0	K.IIDVKPTEMK.Q	Manzi-carbene CKHA (ACHK): 5	103 - 112
true	1777	459.231	1374.67	3	-0.2	3.4	93.36	49240000	39.5	10	0	K.IIDVKPTEMK.Q	Manzi-carbene CKHA (ACHK): 10	103 - 112
true	1777	459.231	1374.67	3	-0.2	2.35	93.36	49240000	44.8	10	0	K.IIDVKPTEMK.Q	Manzi-carbene CKHA (ACHK): 10	103 - 112
true	1777	459.231	1374.67	3	-0.2	2.06	93.36	49240000	63.4	10	0	K.IIDVKPTEMK.Q	Manzi-carbene CKHA (ACHK): 10	103 - 112	99.99
true	1777	459.231	1374.67	3	-0.2	1.5	93.36	49240000	63.4	10	0	K.IIDVKPTEMK.Q	Manzi-carbene CKHA (ACHK): 10	103 - 112	100
true	1777	459.231	1374.67	3	-0.2	2.54	93.36	49240000	68.1	10	0	K.IIDVKPTEMK.Q	Manzi-carbene CKHA (ACHK): 10	103 - 112	100
true	1777	459.231	1374.67	3	-0.2	1.56	93.36	49240000	58.3	10	0	K.IIDVKPTEMK.Q	Manzi-carbene CKHA (ACHK): 10	103 - 112
true	4878	684.324	2049.95	3	-1.61	2.02	107.93	499200	87.4	10	1	K.KMTIAEFYDSTPDVFMR.R		17 - 33
true	4878	684.324	2049.95	3	-1.61	3	107.93	499200	31.6	10	1	K.KMTIAEFYDSTPDVFMR.R		17 - 33
true	4878	684.324	2049.95	3	-1.61	2.65	107.93	499200	46.5	10	1	K.KMTIAEFYDSTPDVFMR.R		17 - 33
true	4878	684.324	2049.95	3	-1.61	2.62	107.93	499200	44.7	10	1	K.KMTIAEFYDSTPDVFMR.R		17 - 33
true	4878	684.324	2049.95	3	-1.61	5.11	107.93	499200	37.8	10	1	K.KMTIAEFYDSTPDVFMR.R		17 - 33
true	5548	684.324	2049.95	3	-1.58	1	111.42	6832000	62	10	1	K.KMTIAEFYDSTPDVFMR.R		17 - 33
true	5548	684.324	2049.95	3	-1.58	2.04	111.42	6832000	59.0	10	1	K.KMTIAEFYDSTPDVFMR.R		17 - 33
true	5548	684.324	2049.95	3	-1.58	2.38	111.42	6832000	70.0	10	1	K.KMTIAEFYDSTPDVFMR.R		17 - 33
true	5548	684.324	2049.95	3	-1.58	0.97	111.42	6832000	67.1	10	1	K.KMTIAEFYDSTPDVFMR.R		17 - 33
true	9398	751.664	2251.98	3	-3.18	2.19	126.58	3362000	51.3	25	1	K.KMTIAEFYDSTPDVFMR.R	Manzi-carbene RDEQ (DEQR): 6	17 - 33	93.57
true	9398	751.664	2251.98	3	-3.18	3.03	126.58	3362000	64.4	28	1	K.KMTIAEFYDSTPDVFMR.R	Manzi-carbene CKHA (ACHK): 1	17 - 33	89.13
true	9398	751.664	2251.98	3	-3.18	2.63	126.58	3362000	39.0	12	1	K.KMTIAEFYDSTPDVFMR.R	Manzi-carbene RDEQ (DEQR): 17	17 - 33	44.96
true	9398	751.664	2251.98	3	-3.18	1.84	126.58	3362000	68.8	28	1	K.KMTIAEFYDSTPDVFMR.R	Manzi-carbene CKHA (ACHK): 1	17 - 33	90.4
true	9398	751.664	2251.98	3	-3.18	2.56	126.58	3362000	68.9	28	1	K.KMTIAEFYDSTPDVFMR.R	Manzi-carbene CKHA (ACHK): 1	17 - 33	90.4
true	9398	751.664	2251.98	3	-3.18	2.68	126.58	3362000	69.1	28	1	K.KMTIAEFYDSTPDVFMR.R	Manzi-carbene CKHA (ACHK): 1	17 - 33	90.38
true	9398	751.664	2251.98	3	-3.18	3.23	126.58	3362000	68.7	28	1	K.KMTIAEFYDSTPDVFMR.R	Manzi-carbene CKHA (ACHK): 1	17 - 33	90.38
true	11936	751.664	2251.98	3	-3.06	2.52	135.76	2219000	48.1	28	1	K.KMTIAEFYDSTPDVFMR.R	Manzi-carbene CKHA (ACHK): 1	17 - 33	80.03
true	11936	751.664	2251.98	3	-3.06	2.51	135.76	2219000	69.4	28	1	K.KMTIAEFYDSTPDVFMR.R	Manzi-carbene CKHA (ACHK): 1	17 - 33	98.68
true	11936	751.664	2251.98	3	-3.06	1.56	135.76	2219000	76	28	1	K.KMTIAEFYDSTPDVFMR.R	Manzi-carbene CKHA (ACHK): 1	17 - 33	98.96
true	11936	751.664	2251.98	3	-3.06	2.47	135.76	2219000	56.4	28	1	K.KMTIAEFYDSTPDVFMR.R	Manzi-carbene CKHA (ACHK): 1	17 - 33	88.59
true	8277	751.665	2251.98	3	-2.21	1.81	122.34	408000	52.2	28	1	K.KMTIAEFYDSTPDVFMR.R	Manzi-carbene CKHA (ACHK): 1	17 - 33	62.29
true	8277	751.665	2251.98	3	-2.21	1.05	122.34	408000	46.7	28	1	K.KMTIAEFYDSTPDVFMR.R	Manzi-carbene CKHA (ACHK): 1	17 - 33	90.76
true	8277	751.665	2251.98	3	-2.21	2.33	122.34	408000	48	26	1	K.KMTIAEFYDSTPDVFMR.R	Manzi-carbene CKHA (ACHK): 5	17 - 33	79.06
true	8892	751.665	2251.98	3	-1.5	4.89	124.76	1404000	44	26	1	K.KMTIAEFYDSTPDVFMR.R	Manzi-carbene CKHA (ACHK): 5	17 - 33	83.93
true	8892	751.665	2251.98	3	-1.5	1.32	124.76	1404000	35.4	23	1	K.KMTIAEFYDSTPDVFMR.R	Manzi-carbene RDEQ (DEQR): 9	17 - 33	74.04
true	8892	751.665	2251.98	3	-1.5	1.28	124.76	1404000	43.2	14	1	K.KMTIAEFYDSTPDVFMR.R	Manzi-carbene RDEQ (DEQR): 13	17 - 33	88.34
true	8892	751.665	2251.98	3	-1.5	1.3	124.76	1404000	31.2	26	1	K.KMTIAEFYDSTPDVFMR.R	Manzi-carbene CKHA (ACHK): 5	17 - 33	68.38
true	8518	751.666	2251.98	3	-1.28	2.11	123.43	534900	39.9	26	1	K.KMTIAEFYDSTPDVFMR.R	Manzi-carbene CKHA (ACHK): 5	17 - 33	75.51
true	8518	751.666	2251.98	3	-1.28	1.26	123.43	534900	49.7	12	1	K.KMTIAEFYDSTPDVFMR.R	Manzi-carbene RDEQ (DEQR): 17	17 - 33	81.96
true	8518	751.666	2251.98	3	-1.28	1.86	123.43	534900	40.4	25	1	K.KMTIAEFYDSTPDVFMR.R	Manzi-carbene RDEQ (DEQR): 6	17 - 33	98.59
true	8518	751.666	2251.98	3	-1.28	2.86	123.43	534900	39.2	12	1	K.KMTIAEFYDSTPDVFMR.R	Manzi-carbene RDEQ (DEQR): 17	17 - 33	47.08
true	12378	819.006	2454	3	-2.7	2.79	137.42	466100	32.8	19	1	K.KMTIAEFYDSTPDVFMR.R	Manzi-carbene RDEQ (DEQR): 9; Manzi-carbene CKHA (ACHK): 1	17 - 33	38.98
true	12378	819.006	2454	3	-2.7	3.31	137.42	466100	44.3	19	1	K.KMTIAEFYDSTPDVFMR.R	Manzi-carbene RDEQ (DEQR): 6; Manzi-carbene CKHA (ACHK): 1	17 - 33	58.21
true	12378	819.006	2454	3	-2.7	2.75	137.42	466100	39.1	20	1	K.KMTIAEFYDSTPDVFMR.R	Manzi-carbene CKHA (ACHK): 1, 5	17 - 33	42.56
true	12378	819.006	2454	3	-2.7	3.49	137.42	466100	41.3	19	1	K.KMTIAEFYDSTPDVFMR.R	Manzi-carbene RDEQ (DEQR): 6; Manzi-carbene CKHA (ACHK): 1	17 - 33	51.59
true	12378	819.006	2454	3	-2.7	2.63	137.42	466100	40.4	20	1	K.KMTIAEFYDSTPDVFMR.R	Manzi-carbene CKHA (ACHK): 1, 5	17 - 33	31.48
true	13987	819.006	2454	3	-2.39	6.05	144.78	144400	39.3	19	1	K.KMTIAEFYDSTPDVFMR.R	Manzi-carbene RDEQ (DEQR): 6; Manzi-carbene CKHA (ACHK): 1	17 - 33	74.77
true	14533	819.006	2454	3	-2.39	2.01	147.53	538600	50.3	19	1	K.KMTIAEFYDSTPDVFMR.R	Manzi-carbene RDEQ (DEQR): 6; Manzi-carbene CKHA (ACHK): 1	17 - 33	90.55
true	13987	819.006	2454	3	-2.39	3.08	144.78	144400	41.3	19	1	K.KMTIAEFYDSTPDVFMR.R	Manzi-carbene RDEQ (DEQR): 6; Manzi-carbene CKHA (ACHK): 1	17 - 33	65.62
true	14533	819.006	2454	3	-2.39	2.31	147.53	538600	50.5	20	1	K.KMTIAEFYDSTPDVFMR.R	Manzi-carbene CKHA (ACHK): 1, 5	17 - 33	47.34
true	13471	819.006	2454	3	-2.39	2.72	142.54	94340	32.9	20	1	K.KMTIAEFYDSTPDVFMR.R	Manzi-carbene CKHA (ACHK): 1, 5	17 - 33	50.57
true	14533	819.006	2454	3	-2.39	2.65	147.53	538600	33.3	20	1	K.KMTIAEFYDSTPDVFMR.R	Manzi-carbene CKHA (ACHK): 1, 5	17 - 33	31.39
false	15007	819.006	2454	3	-2.21	3.16	149.82	148900	24.1	13	1	K.KMTIAEFYDSTPDVFMR.R	Manzi-carbene RDEQ (DEQR): 13; Manzi-carbene CKHA (ACHK): 1	17 - 33	83.93
true	14707	819.006	2454	3	-2.01	2.04	148.66	260100	50.4	9	1	K.KMTIAEFYDSTPDVFMR.R	Manzi-carbene RDEQ (DEQR): 17; Manzi-carbene CKHA (ACHK): 1	17 - 33	91.2
true	16399	886.347	2656.03	3	-2.4	2.64	158.29	95790	31.1	5	1	K.KMTIAEFYDSTPDVFMR.R	Manzi-carbene RDEQ (DEQR): 17; Manzi-carbene CKHA (ACHK): 1, 5	17 - 33	30.59
false	16047	886.347	2656.03	3	-2.28	2.66	155.73	106200	18.1	6	1	K.KMTIAEFYDSTPDVFMR.R	Manzi-carbene RDEQ (DEQR): 6, 9; Manzi-carbene CKHA (ACHK): 1	17 - 33	30.52
false	16047	886.347	2656.03	3	-2.28	3.55	155.73	106200	29.4	8	1	K.KMTIAEFYDSTPDVFMR.R	Manzi-carbene RDEQ (DEQR): 6; Manzi-carbene CKHA (ACHK): 1, 5	17 - 33	76.25
false	14508	886.348	2656.03	3	-2.01	3.71	147.42	157600	17.8	5	1	K.KMTIAEFYDSTPDVFMR.R	Manzi-carbene RDEQ (DEQR): 9, 17; Manzi-carbene CKHA (ACHK): 1	17 - 33	54.93
false	14508	886.348	2656.03	3	-2.01	3.9	147.42	157600	17.9	6	1	K.KMTIAEFYDSTPDVFMR.R	Manzi-carbene RDEQ (DEQR): 6, 17; Manzi-carbene CKHA (ACHK): 1	17 - 33	29.34
true	6485	603.026	2408.08	4	-1.51	3.02	115.57	430000	30.4	6	2	K.KMTIAEFYDSTPDVFMRR.N	Manzi-carbene RDEQ (DEQR): 17	17 - 34	46.98
true	6485	603.026	2408.08	4	-1.51	7.01	115.57	430000	34.3	6	2	K.KMTIAEFYDSTPDVFMRR.N	Manzi-carbene RDEQ (DEQR): 17	17 - 34	46.26
true	6485	603.026	2408.08	4	-1.51	6.87	115.57	430000	40.6	6	2	K.KMTIAEFYDSTPDVFMRR.N	Manzi-carbene RDEQ (DEQR): 17	17 - 34	46.82
true	7176	603.277	2408.08	4	413.9	2.9	118.22	1039000	44.1	6	2	K.KMTIAEFYDSTPDVFMRR.N	Manzi-carbene RDEQ (DEQR): 17	17 - 34	47.12
true	7176	603.277	2408.08	4	413.9	1.88	118.22	1039000	63.6	6	2	K.KMTIAEFYDSTPDVFMRR.N	Manzi-carbene RDEQ (DEQR): 17	17 - 34	48.74
true	9071	641.626	1921.86	3	-1.34	0.68	125.43	48200000	119.6	16	0	K.MTIAEFYDSTPDVFMR.R		18 - 33
true	9071	641.626	1921.86	3	-1.34	0.86	125.43	48200000	105.2	16	0	K.MTIAEFYDSTPDVFMR.R		18 - 33
true	9071	641.626	1921.86	3	-1.34	4.07	125.43	48200000	39.2	16	0	K.MTIAEFYDSTPDVFMR.R		18 - 33
true	9071	641.626	1921.86	3	-1.34	4.75	125.43	48200000	31.6	16	0	K.MTIAEFYDSTPDVFMR.R		18 - 33
true	9071	641.626	1921.86	3	-1.34	2.89	125.43	48200000	51.1	16	0	K.MTIAEFYDSTPDVFMR.R		18 - 33
true	9071	641.626	1921.86	3	-1.34	1.64	125.43	48200000	116.8	16	0	K.MTIAEFYDSTPDVFMR.R		18 - 33
true	8226	641.96	1921.86	3	518.93	4.75	122.13	196600	31.6	16	0	K.MTIAEFYDSTPDVFMR.R		18 - 33
true	13057	708.966	2123.88	3	-3	2.04	140.4	6240000	111.6	32	0	K.MTIAEFYDSTPDVFMR.R	Manzi-carbene CKHA (ACHK): 4	18 - 33
true	13057	708.966	2123.88	3	-3	2.73	140.4	6240000	109.4	34	0	K.MTIAEFYDSTPDVFMR.R	Manzi-carbene RDEQ (DEQR): 16	18 - 33	99.41
true	13057	708.966	2123.88	3	-3	3.04	140.4	6240000	111.4	32	0	K.MTIAEFYDSTPDVFMR.R	Manzi-carbene CKHA (ACHK): 4	18 - 33
true	13057	708.966	2123.88	3	-3	3.42	140.4	6240000	105.5	32	0	K.MTIAEFYDSTPDVFMR.R	Manzi-carbene CKHA (ACHK): 4	18 - 33
true	13057	708.966	2123.88	3	-3	2.9	140.4	6240000	110.8	32	0	K.MTIAEFYDSTPDVFMR.R	Manzi-carbene CKHA (ACHK): 4	18 - 33
true	13057	708.966	2123.88	3	-3	3.05	140.4	6240000	111.1	32	0	K.MTIAEFYDSTPDVFMR.R	Manzi-carbene CKHA (ACHK): 4	18 - 33
true	13720	708.966	2123.88	3	-2.71	2.59	143.64	420300	82.6	37	0	K.MTIAEFYDSTPDVFMR.R	Manzi-carbene RDEQ (DEQR): 12	18 - 33	63.89
true	13720	708.966	2123.88	3	-2.71	2.66	143.64	420300	101.1	39	0	K.MTIAEFYDSTPDVFMR.R	Manzi-carbene RDEQ (DEQR): 8	18 - 33	61.47
true	14934	776.308	2325.91	3	-2.62	3.57	149.54	1290000	71.6	26	0	K.MTIAEFYDSTPDVFMR.R	Manzi-carbene RDEQ (DEQR): 5; Manzi-carbene CKHA (ACHK): 4	18 - 33	99.88
true	14934	776.308	2325.91	3	-2.62	2.48	149.54	1290000	70.5	27	0	K.MTIAEFYDSTPDVFMR.R	Manzi-carbene RDEQ (DEQR): 8; Manzi-carbene CKHA (ACHK): 4	18 - 33	58.9
true	14934	776.308	2325.91	3	-2.62	2.59	149.54	1290000	72.2	27	0	K.MTIAEFYDSTPDVFMR.R	Manzi-carbene RDEQ (DEQR): 8; Manzi-carbene CKHA (ACHK): 4	18 - 33	49.57
true	14934	776.308	2325.91	3	-2.62	3.12	149.54	1290000	47.5	26	0	K.MTIAEFYDSTPDVFMR.R	Manzi-carbene RDEQ (DEQR): 5; Manzi-carbene CKHA (ACHK): 4	18 - 33	99.57
true	14934	776.308	2325.91	3	-2.62	2.31	149.54	1290000	48.9	26	0	K.MTIAEFYDSTPDVFMR.R	Manzi-carbene RDEQ (DEQR): 5; Manzi-carbene CKHA (ACHK): 4	18 - 33	99.74
true	14934	776.308	2325.91	3	-2.62	2.31	149.54	1290000	48.9	26	0	K.MTIAEFYDSTPDVFMR.R	Manzi-carbene RDEQ (DEQR): 5; Manzi-carbene CKHA (ACHK): 4	18 - 33	99.74
true	14934	776.308	2325.91	3	-2.62	3.63	149.54	1290000	74.0	24	0	K.MTIAEFYDSTPDVFMR.R	Manzi-carbene RDEQ (DEQR): 12; Manzi-carbene CKHA (ACHK): 4	18 - 33	63.83
true	14934	776.308	2325.91	3	-2.62	2.18	149.54	1290000	92.6	24	0	K.MTIAEFYDSTPDVFMR.R	Manzi-carbene RDEQ (DEQR): 12; Manzi-carbene CKHA (ACHK): 4	18 - 33	98.68
true	14934	776.308	2325.91	3	-2.62	3.6	149.54	1290000	69.3	27	0	K.MTIAEFYDSTPDVFMR.R	Manzi-carbene RDEQ (DEQR): 5, 8	18 - 33	83.59
true	14934	776.308	2325.91	3	-2.62	2.36	149.54	1290000	67.8	27	0	K.MTIAEFYDSTPDVFMR.R	Manzi-carbene RDEQ (DEQR): 8; Manzi-carbene CKHA (ACHK): 4	18 - 33	66.77
true	14934	776.308	2325.91	3	-2.62	2.98	149.54	1290000	70.9	26	0	K.MTIAEFYDSTPDVFMR.R	Manzi-carbene RDEQ (DEQR): 5; Manzi-carbene CKHA (ACHK): 4	18 - 33	93.31
true	14934	776.308	2325.91	3	-2.62	2.61	149.54	1290000	60.7	26	0	K.MTIAEFYDSTPDVFMR.R	Manzi-carbene RDEQ (DEQR): 5; Manzi-carbene CKHA (ACHK): 4	18 - 33	95.94
true	14934	776.308	2325.91	3	-2.62	3.57	149.54	1290000	71.6	26	0	K.MTIAEFYDSTPDVFMR.R	Manzi-carbene RDEQ (DEQR): 5; Manzi-carbene CKHA (ACHK): 4	18 - 33	99.88
true	14934	776.308	2325.91	3	-2.62	1.98	149.54	1290000	79.7	27	0	K.MTIAEFYDSTPDVFMR.R	Manzi-carbene RDEQ (DEQR): 8; Manzi-carbene CKHA (ACHK): 4	18 - 33	72.4
true	14934	776.308	2325.91	3	-2.62	1.08	149.54	1290000	62.5	26	0	K.MTIAEFYDSTPDVFMR.R	Manzi-carbene RDEQ (DEQR): 5; Manzi-carbene CKHA (ACHK): 4	18 - 33	91.06
true	14934	776.308	2325.91	3	-2.62	2.87	149.54	1290000	76.1	27	0	K.MTIAEFYDSTPDVFMR.R	Manzi-carbene RDEQ (DEQR): 8; Manzi-carbene CKHA (ACHK): 4	18 - 33	71.6
true	14934	776.308	2325.91	3	-2.62	3	149.54	1290000	50.7	26	0	K.MTIAEFYDSTPDVFMR.R	Manzi-carbene RDEQ (DEQR): 5; Manzi-carbene CKHA (ACHK): 4	18 - 33	61.28
true	14934	776.308	2325.91	3	-2.62	3.36	149.54	1290000	64.5	26	0	K.MTIAEFYDSTPDVFMR.R	Manzi-carbene RDEQ (DEQR): 5; Manzi-carbene CKHA (ACHK): 4	18 - 33	74.46
true	14934	776.308	2325.91	3	-2.62	3.12	149.54	1290000	60.5	27	0	K.MTIAEFYDSTPDVFMR.R	Manzi-carbene RDEQ (DEQR): 8; Manzi-carbene CKHA (ACHK): 4	18 - 33	53
true	7245	961.93	1921.86	2	-6.63	4.58	118.49	276000	56.9	16	0	K.MTIAEFYDSTPDVFMR.R		18 - 33
true	7785	961.934	1921.86	2	-2.69	2.48	120.32	3080000	70	16	0	K.MTIAEFYDSTPDVFMR.R		18 - 33
true	7785	961.934	1921.86	2	-2.69	2.19	120.32	3080000	44.3	16	0	K.MTIAEFYDSTPDVFMR.R		18 - 33
true	7785	961.934	1921.86	2	-2.69	2.19	120.32	3080000	102.5	16	0	K.MTIAEFYDSTPDVFMR.R		18 - 33
true	7785	961.934	1921.86	2	-2.69	1.42	120.32	3080000	112.7	16	0	K.MTIAEFYDSTPDVFMR.R		18 - 33
true	7785	961.934	1921.86	2	-2.69	2.61	120.32	3080000	112.1	16	0	K.MTIAEFYDSTPDVFMR.R		18 - 33
true	12339	1062.95	2123.88	2	-3.4	2.16	137.26	2913000	82.5	34	0	K.MTIAEFYDSTPDVFMR.R	Manzi-carbene RDEQ (DEQR): 16	18 - 33	94.07
true	12339	1062.95	2123.88	2	-3.4	2.8	137.26	2913000	64	37	0	K.MTIAEFYDSTPDVFMR.R	Manzi-carbene RDEQ (DEQR): 12	18 - 33	91.72
true	12339	1062.95	2123.88	2	-3.4	2.71	137.26	2913000	40.5	34	0	K.MTIAEFYDSTPDVFMR.R	Manzi-carbene RDEQ (DEQR): 16	18 - 33	42.86
true	12339	1062.95	2123.88	2	-3.4	2.39	137.26	2913000	116.5	32	0	K.MTIAEFYDSTPDVFMR.R	Manzi-carbene CKHA (ACHK): 4	18 - 33
true	12339	1062.95	2123.88	2	-3.4	2.93	137.26	2913000	99.4	32	0	K.MTIAEFYDSTPDVFMR.R	Manzi-carbene CKHA (ACHK): 4	18 - 33
true	12339	1062.95	2123.88	2	-3.4	3.01	137.26	2913000	103.5	34	0	K.MTIAEFYDSTPDVFMR.R	Manzi-carbene RDEQ (DEQR): 16	18 - 33	97.19
true	12339	1062.95	2123.88	2	-3.4	1.98	137.26	2913000	79	32	0	K.MTIAEFYDSTPDVFMR.R	Manzi-carbene CKHA (ACHK): 4	18 - 33
true	12790	1062.95	2123.88	2	-3.33	3.04	139.24	3247000	115.6	34	0	K.MTIAEFYDSTPDVFMR.R	Manzi-carbene RDEQ (DEQR): 5	18 - 33	99.27
true	12790	1062.95	2123.88	2	-3.33	2.6	139.24	3247000	74.6	34	0	K.MTIAEFYDSTPDVFMR.R	Manzi-carbene RDEQ (DEQR): 5	18 - 33	96.69
true	12790	1062.95	2123.88	2	-3.33	2.62	139.24	3247000	103.1	34	0	K.MTIAEFYDSTPDVFMR.R	Manzi-carbene RDEQ (DEQR): 5	18 - 33	90.32
true	12790	1062.95	2123.88	2	-3.33	2.81	139.24	3247000	106.5	32	0	K.MTIAEFYDSTPDVFMR.R	Manzi-carbene CKHA (ACHK): 4	18 - 33
true	15350	1062.95	2123.88	2	-2.79	2.26	151.72	469400	51.7	39	0	K.MTIAEFYDSTPDVFMR.R	Manzi-carbene RDEQ (DEQR): 8	18 - 33	94.16
true	15350	1062.95	2123.88	2	-2.79	1.97	151.72	469400	83.9	39	0	K.MTIAEFYDSTPDVFMR.R	Manzi-carbene RDEQ (DEQR): 8	18 - 33	99.04
true	15350	1062.95	2123.88	2	-2.79	2.77	151.72	469400	76.8	39	0	K.MTIAEFYDSTPDVFMR.R	Manzi-carbene RDEQ (DEQR): 8	18 - 33	99.24
true	14239	1062.95	2123.88	2	-2.61	2.06	146.23	286100	67.7	37	0	K.MTIAEFYDSTPDVFMR.R	Manzi-carbene RDEQ (DEQR): 12	18 - 33	71.69
true	13966	1062.95	2123.88	2	-2.55	3.56	144.71	211800	58.0	37	0	K.MTIAEFYDSTPDVFMR.R	Manzi-carbene RDEQ (DEQR): 12	18 - 33	87.37
true	13966	1062.95	2123.88	2	-2.55	3.88	144.71	211800	30.7	37	0	K.MTIAEFYDSTPDVFMR.R	Manzi-carbene RDEQ (DEQR): 12	18 - 33	54.72
true	13966	1062.95	2123.88	2	-2.55	3	144.71	211800	69.8	37	0	K.MTIAEFYDSTPDVFMR.R	Manzi-carbene RDEQ (DEQR): 12	18 - 33	96.16
true	13966	1062.95	2123.88	2	-2.55	2.55	144.71	211800	75.2	37	0	K.MTIAEFYDSTPDVFMR.R	Manzi-carbene RDEQ (DEQR): 12	18 - 33	98.4
true	13966	1062.95	2123.88	2	-2.55	2.42	144.71	211800	66.2	37	0	K.MTIAEFYDSTPDVFMR.R	Manzi-carbene RDEQ (DEQR): 12	18 - 33	88.34
true	9759	1062.95	2123.88	2	-2.32	4.29	128.05	70520	30.0	39	0	K.MTIAEFYDSTPDVFMR.R	Manzi-carbene RDEQ (DEQR): 8	18 - 33	93.45
true	9759	1062.95	2123.88	2	-2.32	1.93	128.05	70520	55.1	39	0	K.MTIAEFYDSTPDVFMR.R	Manzi-carbene RDEQ (DEQR): 8	18 - 33	96.66
true	10819	1062.95	2123.88	2	-2.26	3.82	131.49	99750	40.6	34	0	K.MTIAEFYDSTPDVFMR.R	Manzi-carbene RDEQ (DEQR): 16	18 - 33	50.98
true	10819	1062.95	2123.88	2	-2.26	2.9	131.49	99750	36.6	37	0	K.MTIAEFYDSTPDVFMR.R	Manzi-carbene RDEQ (DEQR): 12	18 - 33	49.2
true	14612	1062.95	2123.88	2	-1.59	1.99	148.08	94040	53.4	39	0	K.MTIAEFYDSTPDVFMR.R	Manzi-carbene RDEQ (DEQR): 8	18 - 33	95.17
true	14612	1062.95	2123.88	2	-1.59	2.02	148.08	94040	54	34	0	K.MTIAEFYDSTPDVFMR.R	Manzi-carbene RDEQ (DEQR): 5	18 - 33	80.23
true	8791	1062.95	2123.88	2	-1.53	1.8	124.41	91880	72.1	39	0	K.MTIAEFYDSTPDVFMR.R	Manzi-carbene RDEQ (DEQR): 8	18 - 33	99.76
true	8791	1062.95	2123.88	2	-1.53	2.18	124.41	91880	55.9	39	0	K.MTIAEFYDSTPDVFMR.R	Manzi-carbene RDEQ (DEQR): 8	18 - 33	76.95
true	8791	1062.95	2123.88	2	-1.53	2.21	124.41	91880	40.3	39	0	K.MTIAEFYDSTPDVFMR.R	Manzi-carbene RDEQ (DEQR): 8	18 - 33	96.15
true	15488	1163.96	2325.91	2	-2.43	5.99	152.62	1391000	40.4	18	0	K.MTIAEFYDSTPDVFMR.R	Manzi-carbene RDEQ (DEQR): 12, 16	18 - 33	31.92
true	15488	1163.96	2325.91	2	-2.43	2.66	152.62	1391000	69.3	24	0	K.MTIAEFYDSTPDVFMR.R	Manzi-carbene RDEQ (DEQR): 12; Manzi-carbene CKHA (ACHK): 4	18 - 33	92.93
true	15488	1163.96	2325.91	2	-2.43	2.26	152.62	1391000	71.4	24	0	K.MTIAEFYDSTPDVFMR.R	Manzi-carbene RDEQ (DEQR): 12; Manzi-carbene CKHA (ACHK): 4	18 - 33	89.94
true	15488	1163.96	2325.91	2	-2.43	2.97	152.62	1391000	72.3	24	0	K.MTIAEFYDSTPDVFMR.R	Manzi-carbene RDEQ (DEQR): 12; Manzi-carbene CKHA (ACHK): 4	18 - 33	97.96
true	15488	1163.96	2325.91	2	-2.43	3.17	152.62	1391000	66.5	24	0	K.MTIAEFYDSTPDVFMR.R	Manzi-carbene RDEQ (DEQR): 12; Manzi-carbene CKHA (ACHK): 4	18 - 33	87.74
true	15488	1163.96	2325.91	2	-2.43	2.6	152.62	1391000	79.2	24	0	K.MTIAEFYDSTPDVFMR.R	Manzi-carbene RDEQ (DEQR): 12; Manzi-carbene CKHA (ACHK): 4	18 - 33	85.62
true	15488	1163.96	2325.91	2	-2.43	2.26	152.62	1391000	59.4	24	0	K.MTIAEFYDSTPDVFMR.R	Manzi-carbene RDEQ (DEQR): 12; Manzi-carbene CKHA (ACHK): 4	18 - 33	78.48
true	15488	1163.96	2325.91	2	-2.43	2.46	152.62	1391000	77.4	24	0	K.MTIAEFYDSTPDVFMR.R	Manzi-carbene RDEQ (DEQR): 12; Manzi-carbene CKHA (ACHK): 4	18 - 33	88.35
true	16845	1264.97	2527.93	2	-2.94	3.7	161.56	393500	69.4	17	0	K.MTIAEFYDSTPDVFMR.R	Manzi-carbene RDEQ (DEQR): 12, 16; Manzi-carbene CKHA (ACHK): 4	18 - 33	87.05
true	16845	1264.97	2527.93	2	-2.94	4.11	161.56	393500	83.3	17	0	K.MTIAEFYDSTPDVFMR.R	Manzi-carbene RDEQ (DEQR): 12, 16; Manzi-carbene CKHA (ACHK): 4	18 - 33	89.1
true	16845	1264.97	2527.93	2	-2.94	2.82	161.56	393500	56.2	17	0	K.MTIAEFYDSTPDVFMR.R	Manzi-carbene RDEQ (DEQR): 12, 16; Manzi-carbene CKHA (ACHK): 4	18 - 33	42.24
true	16845	1264.97	2527.93	2	-2.94	2.7	161.56	393500	56.6	17	0	K.MTIAEFYDSTPDVFMR.R	Manzi-carbene RDEQ (DEQR): 12, 16; Manzi-carbene CKHA (ACHK): 4	18 - 33	46.55
true	16521	1264.97	2527.93	2	-2.38	2.17	159.19	471000	33.3	16	0	K.MTIAEFYDSTPDVFMR.R	Manzi-carbene RDEQ (DEQR): 5, 8; Manzi-carbene CKHA (ACHK): 4	18 - 33	75.28
true	16521	1264.97	2527.93	2	-2.38	2.49	159.19	471000	56.9	15	0	K.MTIAEFYDSTPDVFMR.R	Manzi-carbene RDEQ (DEQR): 5, 16; Manzi-carbene CKHA (ACHK): 4	18 - 33	25.58
true	16521	1264.97	2527.93	2	-2.38	1.99	159.19	471000	43.2	16	0	K.MTIAEFYDSTPDVFMR.R	Manzi-carbene RDEQ (DEQR): 5, 8; Manzi-carbene CKHA (ACHK): 4	18 - 33	46.73
true	16521	1264.97	2527.93	2	-2.38	2.86	159.19	471000	39.6	17	0	K.MTIAEFYDSTPDVFMR.R	Manzi-carbene RDEQ (DEQR): 8, 16; Manzi-carbene CKHA (ACHK): 4	18 - 33	29.76
true	16521	1264.97	2527.93	2	-2.38	3.34	159.19	471000	56.2	17	0	K.MTIAEFYDSTPDVFMR.R	Manzi-carbene RDEQ (DEQR): 8, 16; Manzi-carbene CKHA (ACHK): 4	18 - 33	20.6
true	16521	1264.97	2527.93	2	-2.38	3.52	159.19	471000	35.2	17	0	K.MTIAEFYDSTPDVFMR.R	Manzi-carbene RDEQ (DEQR): 5, 12; Manzi-carbene CKHA (ACHK): 4	18 - 33	24.3
true	17077	1264.97	2527.93	2	-2.33	3.5	163.55	207300	84.5	17	0	K.MTIAEFYDSTPDVFMR.R	Manzi-carbene RDEQ (DEQR): 12, 16; Manzi-carbene CKHA (ACHK): 4	18 - 33	92.5
true	17077	1264.97	2527.93	2	-2.33	2.92	163.55	207300	58.7	17	0	K.MTIAEFYDSTPDVFMR.R	Manzi-carbene RDEQ (DEQR): 12, 16; Manzi-carbene CKHA (ACHK): 4	18 - 33	94.09
true	17077	1264.97	2527.93	2	-2.33	2.49	163.55	207300	61.9	17	0	K.MTIAEFYDSTPDVFMR.R	Manzi-carbene RDEQ (DEQR): 12, 16; Manzi-carbene CKHA (ACHK): 4	18 - 33	47.36
true	16085	1264.97	2527.93	2	-2.3	3.46	155.95	148100	41.8	19	0	K.MTIAEFYDSTPDVFMR.R	Manzi-carbene RDEQ (DEQR): 8, 12; Manzi-carbene CKHA (ACHK): 4	18 - 33	50.37
true	16085	1264.97	2527.93	2	-2.3	3.47	155.95	148100	41.2	17	0	K.MTIAEFYDSTPDVFMR.R	Manzi-carbene RDEQ (DEQR): 5, 12; Manzi-carbene CKHA (ACHK): 4	18 - 33	39.61
true	16085	1264.97	2527.93	2	-2.3	3.27	155.95	148100	35.4	19	0	K.MTIAEFYDSTPDVFMR.R	Manzi-carbene RDEQ (DEQR): 8, 12; Manzi-carbene CKHA (ACHK): 4	18 - 33	59.87
true	10260	761	2279.98	3	-3.37	2.87	129.61	3867000	83.2	8	1	K.MTIAEFYDSTPDVFMRR.N	Manzi-carbene RDEQ (DEQR): 16	18 - 34	48.19
true	10260	761	2279.98	3	-3.37	3.04	129.61	3867000	116.8	8	1	K.MTIAEFYDSTPDVFMRR.N	Manzi-carbene RDEQ (DEQR): 16	18 - 34	49.97
true	10260	761	2279.98	3	-3.37	2.66	129.61	3867000	116.6	8	1	K.MTIAEFYDSTPDVFMRR.N	Manzi-carbene RDEQ (DEQR): 16	18 - 34	49.97
true	9516	761	2279.98	3	-2.75	2.2	127.1	807700	91	8	1	K.MTIAEFYDSTPDVFMRR.N	Manzi-carbene RDEQ (DEQR): 16	18 - 34	48.26
true	9516	761	2279.98	3	-2.75	3.09	127.1	807700	79.3	8	1	K.MTIAEFYDSTPDVFMRR.N	Manzi-carbene RDEQ (DEQR): 16	18 - 34	48.07
true	9516	761	2279.98	3	-2.75	2.64	127.1	807700	87.4	8	1	K.MTIAEFYDSTPDVFMRR.N	Manzi-carbene RDEQ (DEQR): 16	18 - 34	48.16
true	9516	761	2279.98	3	-2.75	2.96	127.1	807700	60.9	8	1	K.MTIAEFYDSTPDVFMRR.N	Manzi-carbene RDEQ (DEQR): 12	18 - 34	33.29
true	9516	761	2279.98	3	-2.75	3.14	127.1	807700	45.4	8	1	K.MTIAEFYDSTPDVFMRR.N	Manzi-carbene RDEQ (DEQR): 12	18 - 34	32.49
false	13163	828.341	2482.01	3	-2.82	4.5	140.99	331900	24.4	9	1	K.MTIAEFYDSTPDVFMRR.N	Manzi-carbene RDEQ (DEQR): 8; Manzi-carbene CKHA (ACHK): 4	18 - 34	15.81
true	13163	828.341	2482.01	3	-2.82	9.3	140.99	331900	43.1	5	1	K.MTIAEFYDSTPDVFMRR.N	Manzi-carbene RDEQ (DEQR): 12, 16	18 - 34	33.25
true	13163	828.341	2482.01	3	-2.82	3.02	140.99	331900	51.4	11	1	K.MTIAEFYDSTPDVFMRR.N	Manzi-carbene RDEQ (DEQR): 16; Manzi-carbene CKHA (ACHK): 4	18 - 34	31.01
true	13163	828.341	2482.01	3	-2.82	3.3	140.99	331900	35.1	11	1	K.MTIAEFYDSTPDVFMRR.N	Manzi-carbene RDEQ (DEQR): 12; Manzi-carbene CKHA (ACHK): 4	18 - 34	30.18
true	13163	828.341	2482.01	3	-2.82	3.3	140.99	331900	35.1	11	1	K.MTIAEFYDSTPDVFMRR.N	Manzi-carbene RDEQ (DEQR): 12; Manzi-carbene CKHA (ACHK): 4	18 - 34	30.18
true	13516	828.341	2482.01	3	-2.62	8.26	142.7	131300	30.4	11	1	K.MTIAEFYDSTPDVFMRR.N	Manzi-carbene RDEQ (DEQR): 12; Manzi-carbene CKHA (ACHK): 4	18 - 34	31.97
false	13516	828.341	2482.01	3	-2.62	7.14	142.7	131300	19.3	11	1	K.MTIAEFYDSTPDVFMRR.N	Manzi-carbene RDEQ (DEQR): 5, 17	18 - 34	12.75
true	16180	895.683	2684.03	3	-2.26	2.91	156.74	72530	30.4	6	1	K.MTIAEFYDSTPDVFMRR.N	Manzi-carbene RDEQ (DEQR): 5, 12, 16	18 - 34	16.82
true	15099	895.683	2684.03	3	-2.22	4.47	150.62	207700	39.6	7	1	K.MTIAEFYDSTPDVFMRR.N	Manzi-carbene RDEQ (DEQR): 12, 16; Manzi-carbene CKHA (ACHK): 4	18 - 34	32.77
true	14652	895.683	2684.03	3	-2.17	2.63	148.33	360700	42.2	3	1	K.MTIAEFYDSTPDVFMRR.N	Manzi-carbene RDEQ (DEQR): 8, 12; Manzi-carbene CKHA (ACHK): 4	18 - 34	28.15
true	14652	895.683	2684.03	3	-2.17	5.98	148.33	360700	32	7	1	K.MTIAEFYDSTPDVFMRR.N	Manzi-carbene RDEQ (DEQR): 12, 16; Manzi-carbene CKHA (ACHK): 4	18 - 34	30.46
false	15715	963.024	2886.06	3	-2.31	3.22	153.97	123600	26.4	8	1	K.MTIAEFYDSTPDVFMRR.N	Manzi-carbene RDEQ (DEQR): 12, 16, 17; Manzi-carbene CKHA (ACHK): 4	18 - 34	20.74
false	15966	963.024	2886.06	3	-2.26	3.5	155.46	149600	27.6	7	1	K.MTIAEFYDSTPDVFMRR.N	Manzi-carbene RDEQ (DEQR): 5, 16, 17; Manzi-carbene CKHA (ACHK): 4	18 - 34	26.15
false	16936	963.692	2886.06	3	690.63	3.12	162.33	40810	18.9	4	1	K.MTIAEFYDSTPDVFMRR.N	Manzi-carbene RDEQ (DEQR): 5, 12, 16, 17	18 - 34	58.27
false	16632	1030.37	3088.08	3	-2.34	4.16	160.15	23900	21.7	1	1	K.MTIAEFYDSTPDVFMRR.N	Manzi-carbene RDEQ (DEQR): 5, 12, 16, 17; Manzi-carbene CKHA (ACHK): 4	18 - 34
false	15331	919.34	3673.33	4	-0.67	4.33	151.6	17500	17.3	1	2	K.MTIAEFYDSTPDVFMRRNDEAR.D	Manzi-carbene RDEQ (DEQR): 17, 19, 20, 22; Manzi-carbene CKHA (ACHK): 4	18 - 39	23.73
false	15331	919.34	3673.33	4	-0.67	3.57	151.6	17500	15.6	2	2	K.MTIAEFYDSTPDVFMRRNDEAR.D	Manzi-carbene RDEQ (DEQR): 16, 17, 19; Manzi-carbene CKHA (ACHK): 4, 21	18 - 39	50
false	6762	549.25	1096.49	2	-2.24	15.85	116.67	5147000	22.7	4	0	K.NINYIMK.H	Manzi-carbene CKHA (ACHK): 7	64 - 70
false	240	561.023	2240.07	4	-2.17	5.39	78.86	82360	18.3	1	2	K.RVGGKTSLSVNTYSGEVER.K	Manzi-carbene CKHA (ACHK): 5	44 - 62
true	3060	611.529	2442.09	4	-1.82	5.69	99.72	566700	37.2	3	2	K.RVGGKTSLSVNTYSGEVER.K	Manzi-carbene RDEQ (DEQR): 1; Manzi-carbene CKHA (ACHK): 5	44 - 62
true	194	514.585	1540.74	3	-2.81	3.05	77.6	609400	88.5	15	0	K.TSLSVNTYSGEVER.K		49 - 62
true	194	514.585	1540.74	3	-2.81	1.95	77.6	609400	32.9	15	0	K.TSLSVNTYSGEVER.K		49 - 62
true	194	514.585	1540.74	3	-2.81	2.97	77.6	609400	73.2	15	0	K.TSLSVNTYSGEVER.K		49 - 62
true	194	514.585	1540.74	3	-2.81	3.53	77.6	609400	76.9	15	0	K.TSLSVNTYSGEVER.K		49 - 62
true	194	514.585	1540.74	3	-2.81	2.78	77.6	609400	75.6	15	0	K.TSLSVNTYSGEVER.K		49 - 62
true	3419	581.926	1742.76	3	-3.05	1.91	101.55	15130000	42.9	58	0	K.TSLSVNTYSGEVER.K	Manzi-carbene RDEQ (DEQR): 11	49 - 62	99.02
true	3419	581.926	1742.76	3	-3.05	2.7	101.55	15130000	44.8	58	0	K.TSLSVNTYSGEVER.K	Manzi-carbene RDEQ (DEQR): 11	49 - 62	98.88
true	1912	581.927	1742.76	3	-1.59	2.28	94.08	1453000	57.1	58	0	K.TSLSVNTYSGEVER.K	Manzi-carbene RDEQ (DEQR): 11	49 - 62	33.33
true	1912	581.927	1742.76	3	-1.59	3.05	94.08	1453000	48.2	58	0	K.TSLSVNTYSGEVER.K	Manzi-carbene RDEQ (DEQR): 11	49 - 62	33.33
true	1912	581.927	1742.76	3	-1.59	2.49	94.08	1453000	56.7	58	0	K.TSLSVNTYSGEVER.K	Manzi-carbene RDEQ (DEQR): 11	49 - 62	33.33
true	1912	581.927	1742.76	3	-1.59	1.56	94.08	1453000	50	58	0	K.TSLSVNTYSGEVER.K	Manzi-carbene RDEQ (DEQR): 11	49 - 62	33.33
true	155	771.374	1540.74	2	-2.01	3.86	77.03	82140	31.1	15	0	K.TSLSVNTYSGEVER.K		49 - 62
true	155	771.374	1540.74	2	-2.01	3.2	77.03	82140	58.4	15	0	K.TSLSVNTYSGEVER.K		49 - 62
true	155	771.374	1540.74	2	-2.01	3.86	77.03	82140	31.1	15	0	K.TSLSVNTYSGEVER.K		49 - 62
true	155	771.374	1540.74	2	-2.01	3.2	77.03	82140	58.4	15	0	K.TSLSVNTYSGEVER.K		49 - 62
true	155	771.374	1540.74	2	-2.01	1.62	77.03	82140	70.3	15	0	K.TSLSVNTYSGEVER.K		49 - 62
true	155	771.374	1540.74	2	-2.01	1.7	77.03	82140	55.4	15	0	K.TSLSVNTYSGEVER.K		49 - 62
true	155	771.374	1540.74	2	-2.01	2.1	77.03	82140	64.2	15	0	K.TSLSVNTYSGEVER.K		49 - 62
true	155	771.374	1540.74	2	-2.01	1.27	77.03	82140	30.4	15	0	K.TSLSVNTYSGEVER.K		49 - 62
true	155	771.374	1540.74	2	-2.01	2.28	77.03	82140	62.5	15	0	K.TSLSVNTYSGEVER.K		49 - 62
true	2874	872.385	1742.76	2	-2.99	2.11	98.7	5300000	50	58	0	K.TSLSVNTYSGEVER.K	Manzi-carbene RDEQ (DEQR): 11	49 - 62	33.33
true	2874	872.385	1742.76	2	-2.99	2.36	98.7	5300000	60.8	58	0	K.TSLSVNTYSGEVER.K	Manzi-carbene RDEQ (DEQR): 11	49 - 62	33.33
true	2874	872.385	1742.76	2	-2.99	1.72	98.7	5300000	60.8	58	0	K.TSLSVNTYSGEVER.K	Manzi-carbene RDEQ (DEQR): 11	49 - 62	33.33
true	2874	872.385	1742.76	2	-2.99	2.47	98.7	5300000	53	58	0	K.TSLSVNTYSGEVER.K	Manzi-carbene RDEQ (DEQR): 11	49 - 62	33.33
true	2634	872.385	1742.76	2	-2.87	0.92	97.39	2031000	44.1	58	0	K.TSLSVNTYSGEVER.K	Manzi-carbene RDEQ (DEQR): 11	49 - 62	33.33
true	2634	872.385	1742.76	2	-2.87	3.48	97.39	2031000	48.4	58	0	K.TSLSVNTYSGEVER.K	Manzi-carbene RDEQ (DEQR): 11	49 - 62	33.33
true	2634	872.385	1742.76	2	-2.87	1.94	97.39	2031000	44.4	58	0	K.TSLSVNTYSGEVER.K	Manzi-carbene RDEQ (DEQR): 11	49 - 62	94.18
true	2634	872.385	1742.76	2	-2.87	2.81	97.39	2031000	37.1	58	0	K.TSLSVNTYSGEVER.K	Manzi-carbene RDEQ (DEQR): 11	49 - 62	33.33
true	2634	872.385	1742.76	2	-2.87	2.25	97.39	2031000	68.9	58	0	K.TSLSVNTYSGEVER.K	Manzi-carbene RDEQ (DEQR): 11	49 - 62	33.33
true	2634	872.385	1742.76	2	-2.87	1.39	97.39	2031000	35.1	58	0	K.TSLSVNTYSGEVER.K	Manzi-carbene RDEQ (DEQR): 11	49 - 62	33.33
true	2634	872.385	1742.76	2	-2.87	1.73	97.39	2031000	56.2	58	0	K.TSLSVNTYSGEVER.K	Manzi-carbene RDEQ (DEQR): 11	49 - 62	33.33
true	6314	872.385	1742.76	2	-2.84	1.73	114.7	7223000	49.8	58	0	K.TSLSVNTYSGEVER.K	Manzi-carbene RDEQ (DEQR): 11	49 - 62	33.33
true	6314	872.385	1742.76	2	-2.84	1.76	114.7	7223000	49.9	58	0	K.TSLSVNTYSGEVER.K	Manzi-carbene RDEQ (DEQR): 11	49 - 62	33.33
true	6314	872.385	1742.76	2	-2.84	1.86	114.7	7223000	51.8	58	0	K.TSLSVNTYSGEVER.K	Manzi-carbene RDEQ (DEQR): 11	49 - 62	33.33
true	6314	872.385	1742.76	2	-2.84	2.41	114.7	7223000	46	58	0	K.TSLSVNTYSGEVER.K	Manzi-carbene RDEQ (DEQR): 11	49 - 62	33.33
true	3155	872.385	1742.76	2	-2.82	6.26	100.1	7941000	45.8	58	0	K.TSLSVNTYSGEVER.K	Manzi-carbene RDEQ (DEQR): 11	49 - 62	93.82
true	3155	872.385	1742.76	2	-2.82	1.75	100.1	7941000	38.2	58	0	K.TSLSVNTYSGEVER.K	Manzi-carbene RDEQ (DEQR): 11	49 - 62	91.5
true	3155	872.385	1742.76	2	-2.82	1.92	100.1	7941000	43.9	58	0	K.TSLSVNTYSGEVER.K	Manzi-carbene RDEQ (DEQR): 11	49 - 62	71.34
true	3155	872.385	1742.76	2	-2.82	1.47	100.1	7941000	39.1	58	0	K.TSLSVNTYSGEVER.K	Manzi-carbene RDEQ (DEQR): 11	49 - 62	89.66
true	3155	872.385	1742.76	2	-2.82	2.58	100.1	7941000	46.5	58	0	K.TSLSVNTYSGEVER.K	Manzi-carbene RDEQ (DEQR): 11	49 - 62	96.15
true	3155	872.385	1742.76	2	-2.82	4.26	100.1	7941000	41	58	0	K.TSLSVNTYSGEVER.K	Manzi-carbene RDEQ (DEQR): 11	49 - 62	84.72
true	3155	872.385	1742.76	2	-2.82	6.86	100.1	7941000	40.1	58	0	K.TSLSVNTYSGEVER.K	Manzi-carbene RDEQ (DEQR): 11	49 - 62	73.32
true	3155	872.385	1742.76	2	-2.82	2.44	100.1	7941000	35	58	0	K.TSLSVNTYSGEVER.K	Manzi-carbene RDEQ (DEQR): 11	49 - 62	93.47
true	3155	872.385	1742.76	2	-2.82	1.8	100.1	7941000	49.9	58	0	K.TSLSVNTYSGEVER.K	Manzi-carbene RDEQ (DEQR): 11	49 - 62	68.63
true	3155	872.385	1742.76	2	-2.82	1.6	100.1	7941000	47.3	58	0	K.TSLSVNTYSGEVER.K	Manzi-carbene RDEQ (DEQR): 11	49 - 62	65.22
true	4397	872.385	1742.76	2	-2.71	1.93	105.59	7684000	56.7	58	0	K.TSLSVNTYSGEVER.K	Manzi-carbene RDEQ (DEQR): 11	49 - 62	33.33
true	4397	872.385	1742.76	2	-2.71	1.89	105.59	7684000	54	58	0	K.TSLSVNTYSGEVER.K	Manzi-carbene RDEQ (DEQR): 11	49 - 62	33.33
true	4397	872.385	1742.76	2	-2.71	3.41	105.59	7684000	33	58	0	K.TSLSVNTYSGEVER.K	Manzi-carbene RDEQ (DEQR): 11	49 - 62	61.97
true	4397	872.385	1742.76	2	-2.71	1.86	105.59	7684000	36.1	58	0	K.TSLSVNTYSGEVER.K	Manzi-carbene RDEQ (DEQR): 11	49 - 62	96.49
true	4397	872.385	1742.76	2	-2.71	2.94	105.59	7684000	33.3	58	0	K.TSLSVNTYSGEVER.K	Manzi-carbene RDEQ (DEQR): 11	49 - 62	95.11
true	3270	872.386	1742.76	2	-2.46	1.5	100.71	8443000	86.5	48	0	K.TSLSVNTYSGEVER.K	Manzi-carbene RDEQ (DEQR): 13	49 - 62	49.15
true	6054	872.386	1742.76	2	-2.36	1.54	113.74	10320000	48.1	58	0	K.TSLSVNTYSGEVER.K	Manzi-carbene RDEQ (DEQR): 11	49 - 62	33.33
true	6054	872.386	1742.76	2	-2.36	1.68	113.74	10320000	55.5	58	0	K.TSLSVNTYSGEVER.K	Manzi-carbene RDEQ (DEQR): 11	49 - 62	42.4
true	6054	872.386	1742.76	2	-2.36	1.66	113.74	10320000	54	58	0	K.TSLSVNTYSGEVER.K	Manzi-carbene RDEQ (DEQR): 11	49 - 62	33.33
true	6054	872.386	1742.76	2	-2.36	1.72	113.74	10320000	51.8	58	0	K.TSLSVNTYSGEVER.K	Manzi-carbene RDEQ (DEQR): 11	49 - 62	33.33
true	6054	872.386	1742.76	2	-2.36	3.46	113.74	10320000	41.6	58	0	K.TSLSVNTYSGEVER.K	Manzi-carbene RDEQ (DEQR): 11	49 - 62	33.33
true	6054	872.386	1742.76	2	-2.36	1.69	113.74	10320000	51.8	58	0	K.TSLSVNTYSGEVER.K	Manzi-carbene RDEQ (DEQR): 11	49 - 62	33.33
true	3786	872.887	1742.76	2	572.27	3.74	103.21	22450000	36.9	58	0	K.TSLSVNTYSGEVER.K	Manzi-carbene RDEQ (DEQR): 11	49 - 62	62.83
true	3786	872.887	1742.76	2	572.27	4.46	103.21	22450000	48.5	58	0	K.TSLSVNTYSGEVER.K	Manzi-carbene RDEQ (DEQR): 11	49 - 62	97.55
true	10205	973.899	1944.79	2	511.95	3.29	129.39	563700	39.8	8	0	K.TSLSVNTYSGEVER.K	Manzi-carbene RDEQ (DEQR): 11, 13	49 - 62	33.33
true	46	557.284	1668.83	3	-1.49	0.8	69.65	107600	36.7	9	1	K.TSLSVNTYSGEVERK.N		49 - 63
true	46	557.284	1668.83	3	-1.49	3.67	69.65	107600	36.9	9	1	K.TSLSVNTYSGEVERK.N		49 - 63
true	46	557.284	1668.83	3	-1.49	3.67	69.65	107600	43.1	9	1	K.TSLSVNTYSGEVERK.N		49 - 63
true	46	557.284	1668.83	3	-1.49	2.36	69.65	107600	40.9	9	1	K.TSLSVNTYSGEVERK.N		49 - 63
true	46	557.284	1668.83	3	-1.49	2.15	69.65	107600	53.4	9	1	K.TSLSVNTYSGEVERK.N		49 - 63
true	46	557.284	1668.83	3	-1.49	2.12	69.65	107600	38.2	9	1	K.TSLSVNTYSGEVERK.N		49 - 63
true	46	557.284	1668.83	3	-1.49	2.52	69.65	107600	48.7	9	1	K.TSLSVNTYSGEVERK.N		49 - 63
true	1049	624.624	1870.86	3	-3.36	3.02	89.89	3338000	82.1	30	1	K.TSLSVNTYSGEVERK.N	Manzi-carbene RDEQ (DEQR): 14	49 - 63	71.53
true	1049	624.624	1870.86	3	-3.36	3.25	89.89	3338000	65.6	30	1	K.TSLSVNTYSGEVERK.N	Manzi-carbene RDEQ (DEQR): 11	49 - 63	99.07
true	1049	624.624	1870.86	3	-3.36	3.8	89.89	3338000	94.2	30	1	K.TSLSVNTYSGEVERK.N	Manzi-carbene RDEQ (DEQR): 14	49 - 63	97.44
true	1373	624.624	1870.86	3	-2.85	2.61	91.52	10830000	78.2	30	1	K.TSLSVNTYSGEVERK.N	Manzi-carbene RDEQ (DEQR): 11	49 - 63	99.63
true	1373	624.624	1870.86	3	-2.85	2.89	91.52	10830000	94	30	1	K.TSLSVNTYSGEVERK.N	Manzi-carbene RDEQ (DEQR): 11	49 - 63	99.31
true	1373	624.624	1870.86	3	-2.85	1.48	91.52	10830000	105.5	30	1	K.TSLSVNTYSGEVERK.N	Manzi-carbene RDEQ (DEQR): 11	49 - 63	98.27
true	1373	624.624	1870.86	3	-2.85	11.64	91.52	10830000	47.1	30	1	K.TSLSVNTYSGEVERK.N	Manzi-carbene RDEQ (DEQR): 11	49 - 63	59.56
true	1373	624.624	1870.86	3	-2.85	1.36	91.52	10830000	96.8	30	1	K.TSLSVNTYSGEVERK.N	Manzi-carbene RDEQ (DEQR): 11	49 - 63	98.03
true	1373	624.624	1870.86	3	-2.85	2.45	91.52	10830000	76.3	30	1	K.TSLSVNTYSGEVERK.N	Manzi-carbene RDEQ (DEQR): 14	49 - 63	93.45
true	1373	624.624	1870.86	3	-2.85	7.77	91.52	10830000	76.7	30	1	K.TSLSVNTYSGEVERK.N	Manzi-carbene RDEQ (DEQR): 14	49 - 63	90.52
true	1373	624.624	1870.86	3	-2.85	2.77	91.52	10830000	77.6	30	1	K.TSLSVNTYSGEVERK.N	Manzi-carbene RDEQ (DEQR): 11	49 - 63	97.14
true	1373	624.624	1870.86	3	-2.85	2.32	91.52	10830000	93.5	30	1	K.TSLSVNTYSGEVERK.N	Manzi-carbene RDEQ (DEQR): 11	49 - 63	98.11
true	1373	624.624	1870.86	3	-2.85	4.18	91.52	10830000	93.6	30	1	K.TSLSVNTYSGEVERK.N	Manzi-carbene RDEQ (DEQR): 11	49 - 63	99.45
true	818	624.624	1870.86	3	-2.61	2.35	87.68	10810000	137.2	30	1	K.TSLSVNTYSGEVERK.N	Manzi-carbene RDEQ (DEQR): 14	49 - 63	98.93
true	818	624.624	1870.86	3	-2.61	2.05	87.68	10810000	137.2	30	1	K.TSLSVNTYSGEVERK.N	Manzi-carbene RDEQ (DEQR): 14	49 - 63	98.94
true	818	624.624	1870.86	3	-2.61	2.15	87.68	10810000	137.2	30	1	K.TSLSVNTYSGEVERK.N	Manzi-carbene RDEQ (DEQR): 14	49 - 63	98.94
true	818	624.624	1870.86	3	-2.61	2.48	87.68	10810000	137.2	30	1	K.TSLSVNTYSGEVERK.N	Manzi-carbene RDEQ (DEQR): 14	49 - 63	98.94
true	818	624.624	1870.86	3	-2.61	2.72	87.68	10810000	137.3	30	1	K.TSLSVNTYSGEVERK.N	Manzi-carbene RDEQ (DEQR): 14	49 - 63	98.93
true	818	624.624	1870.86	3	-2.61	2.45	87.68	10810000	137.3	30	1	K.TSLSVNTYSGEVERK.N	Manzi-carbene RDEQ (DEQR): 14	49 - 63	98.94
true	818	624.624	1870.86	3	-2.61	4.01	87.68	10810000	66	30	1	K.TSLSVNTYSGEVERK.N	Manzi-carbene RDEQ (DEQR): 13	49 - 63	66.16
true	818	624.624	1870.86	3	-2.61	3.16	87.68	10810000	33.6	30	1	K.TSLSVNTYSGEVERK.N	Manzi-carbene RDEQ (DEQR): 13	49 - 63	46.85
true	2009	624.624	1870.86	3	-2.46	1.77	94.55	3704000	69.1	30	1	K.TSLSVNTYSGEVERK.N	Manzi-carbene RDEQ (DEQR): 11	49 - 63	99.57
true	2009	624.624	1870.86	3	-2.46	2.25	94.55	3704000	61.1	30	1	K.TSLSVNTYSGEVERK.N	Manzi-carbene RDEQ (DEQR): 11	49 - 63	99.18
true	2009	624.624	1870.86	3	-2.46	3.24	94.55	3704000	43.6	30	1	K.TSLSVNTYSGEVERK.N	Manzi-carbene RDEQ (DEQR): 11	49 - 63	98.31
true	2009	624.624	1870.86	3	-2.46	7.45	94.55	3704000	80.1	30	1	K.TSLSVNTYSGEVERK.N	Manzi-carbene RDEQ (DEQR): 11	49 - 63	99.78
true	3693	624.625	1870.86	3	-1.76	2.56	102.85	1661000	65.9	30	1	K.TSLSVNTYSGEVERK.N	Manzi-carbene RDEQ (DEQR): 11	49 - 63	99.56
true	3693	624.625	1870.86	3	-1.76	11.65	102.85	1661000	53.8	30	1	K.TSLSVNTYSGEVERK.N	Manzi-carbene RDEQ (DEQR): 11	49 - 63	97.38
true	3693	624.625	1870.86	3	-1.76	2.8	102.85	1661000	80.9	30	1	K.TSLSVNTYSGEVERK.N	Manzi-carbene RDEQ (DEQR): 11	49 - 63	99.77
true	4378	691.966	2072.88	3	-2.39	2.2	105.55	2645000	69.5	21	1	K.TSLSVNTYSGEVERK.N	Manzi-carbene RDEQ (DEQR): 11, 14	49 - 63	24.45
true	4378	691.966	2072.88	3	-2.39	6.33	105.55	2645000	87.2	17	1	K.TSLSVNTYSGEVERK.N	Manzi-carbene RDEQ (DEQR): 13, 14	49 - 63	24.7
true	4378	691.966	2072.88	3	-2.39	1.31	105.55	2645000	42.5	20	1	K.TSLSVNTYSGEVERK.N	Manzi-carbene RDEQ (DEQR): 11, 13	49 - 63	16.67
true	4378	691.966	2072.88	3	-2.39	1.48	105.55	2645000	43.5	21	1	K.TSLSVNTYSGEVERK.N	Manzi-carbene RDEQ (DEQR): 11, 14	49 - 63	46.88
true	4378	691.966	2072.88	3	-2.39	1.2	105.55	2645000	68.9	21	1	K.TSLSVNTYSGEVERK.N	Manzi-carbene RDEQ (DEQR): 11, 14	49 - 63	48.34
true	6459	691.966	2072.88	3	-1.81	3.13	115.46	853000	53.8	21	1	K.TSLSVNTYSGEVERK.N	Manzi-carbene RDEQ (DEQR): 11, 14	49 - 63	48.34
true	6459	691.966	2072.88	3	-1.81	4.04	115.46	853000	56.2	21	1	K.TSLSVNTYSGEVERK.N	Manzi-carbene RDEQ (DEQR): 11, 14	49 - 63	44.28
true	6459	691.966	2072.88	3	-1.81	2.39	115.46	853000	39.4	21	1	K.TSLSVNTYSGEVERK.N	Manzi-carbene RDEQ (DEQR): 11, 14	49 - 63	48.57
true	4950	691.966	2072.88	3	-1.71	2.73	108.31	2058000	37.9	21	1	K.TSLSVNTYSGEVERK.N	Manzi-carbene RDEQ (DEQR): 11, 14	49 - 63	46.55
true	4950	691.966	2072.88	3	-1.71	3.4	108.31	2058000	53.6	21	1	K.TSLSVNTYSGEVERK.N	Manzi-carbene RDEQ (DEQR): 11, 14	49 - 63	47.09
true	4950	691.966	2072.88	3	-1.71	4.08	108.31	2058000	40	21	1	K.TSLSVNTYSGEVERK.N	Manzi-carbene RDEQ (DEQR): 11, 14	49 - 63	46.78
true	4950	691.966	2072.88	3	-1.71	0.93	108.31	2058000	37	21	1	K.TSLSVNTYSGEVERK.N	Manzi-carbene RDEQ (DEQR): 11, 14	49 - 63	45.81
true	3723	691.966	2072.88	3	-1.61	3.51	102.98	1662000	41.8	21	1	K.TSLSVNTYSGEVERK.N	Manzi-carbene RDEQ (DEQR): 11, 14	49 - 63	43.25
true	3723	691.966	2072.88	3	-1.61	10.15	102.98	1662000	32	20	1	K.TSLSVNTYSGEVERK.N	Manzi-carbene RDEQ (DEQR): 11, 13	49 - 63	22.46
true	3723	691.966	2072.88	3	-1.61	7.53	102.98	1662000	30.6	20	1	K.TSLSVNTYSGEVERK.N	Manzi-carbene RDEQ (DEQR): 11, 13	49 - 63	23.12
true	1566	419.71	1674.82	4	-2.7	3.35	92.38	7601000	37.3	4	1	R.DGKIIDVKPTEMK.Q	Manzi-carbene RDEQ (DEQR): 1	100 - 112	96.37
true	1383	419.71	1674.82	4	-2.56	4.61	91.57	4322000	39.1	4	1	R.DGKIIDVKPTEMK.Q	Manzi-carbene RDEQ (DEQR): 1	100 - 112	96.04
false	5842	470.216	1876.84	4	-2.01	2.33	112.84	2300000	18.9	2	1	R.DGKIIDVKPTEMK.Q	Manzi-carbene CKHA (ACHK): 3, 13	100 - 112	50
true	7994	476.542	1426.61	3	-1.84	3.83	121.36	1450000	30.1	2	1	R.KNINYIMK.H	Manzi-carbene CKHA (ACHK): 1, 8	63 - 70
true	2488	695.661	2083.97	3	-3.52	2.14	96.65	19000000	76.1	11	1	R.VGGKTSLSVNTYSGEVER.K	Manzi-carbene CKHA (ACHK): 4	45 - 62
true	2488	695.661	2083.97	3	-3.52	2.94	96.65	19000000	79.3	11	1	R.VGGKTSLSVNTYSGEVER.K	Manzi-carbene CKHA (ACHK): 4	45 - 62
true	2488	695.661	2083.97	3	-3.52	1.24	96.65	19000000	73.7	11	1	R.VGGKTSLSVNTYSGEVER.K	Manzi-carbene CKHA (ACHK): 4	45 - 62
true	2488	695.661	2083.97	3	-3.52	2.34	96.65	19000000	73.6	11	1	R.VGGKTSLSVNTYSGEVER.K	Manzi-carbene CKHA (ACHK): 4	45 - 62
true	2488	695.661	2083.97	3	-3.52	3.24	96.65	19000000	93.1	11	1	R.VGGKTSLSVNTYSGEVER.K	Manzi-carbene CKHA (ACHK): 4	45 - 62
true	2488	695.661	2083.97	3	-3.52	2.17	96.65	19000000	109	11	1	R.VGGKTSLSVNTYSGEVER.K	Manzi-carbene CKHA (ACHK): 4	45 - 62
true	2488	695.661	2083.97	3	-3.52	2.93	96.65	19000000	71.4	11	1	R.VGGKTSLSVNTYSGEVER.K	Manzi-carbene CKHA (ACHK): 4	45 - 62
true	2488	695.661	2083.97	3	-3.52	2.06	96.65	19000000	43.9	11	1	R.VGGKTSLSVNTYSGEVER.K	Manzi-carbene CKHA (ACHK): 4	45 - 62
true	5771	695.662	2083.97	3	-1.96	1.54	112.55	568000	41.9	11	1	R.VGGKTSLSVNTYSGEVER.K	Manzi-carbene CKHA (ACHK): 4	45 - 62
true	913	554.022	2212.06	4	-2.35	2.38	88.69	1925000	50.8	4	2	R.VGGKTSLSVNTYSGEVERK.N	Manzi-carbene CKHA (ACHK): 4	45 - 63
true	913	554.022	2212.06	4	-2.35	2.53	88.69	1925000	33.1	4	2	R.VGGKTSLSVNTYSGEVERK.N	Manzi-carbene CKHA (ACHK): 4	45 - 63
true	276	554.022	2212.06	4	-1.68	4.14	79.37	146800	40.1	4	2	R.VGGKTSLSVNTYSGEVERK.N	Manzi-carbene CKHA (ACHK): 4	45 - 63
true	3386	535.604	1603.79	3	-3.1	4.13	101.27	63640000	120.1	39	0	-.DTDAVVGDTIIDVSGK.K		2016-01-01
true	3386	535.604	1603.79	3	-3.1	5.4	101.27	63640000	127	39	0	-.DTDAVVGDTIIDVSGK.K		2016-01-01
true	3386	535.604	1603.79	3	-3.1	2.39	101.27	63640000	45.7	39	0	-.DTDAVVGDTIIDVSGK.K		2016-01-01
true	3386	535.604	1603.79	3	-3.1	1.4	101.27	63640000	84	39	0	-.DTDAVVGDTIIDVSGK.K		2016-01-01
true	3386	535.604	1603.79	3	-3.1	1.58	101.27	63640000	65.9	39	0	-.DTDAVVGDTIIDVSGK.K		2016-01-01
true	3386	535.604	1603.79	3	-3.1	1.4	101.27	63640000	124.1	39	0	-.DTDAVVGDTIIDVSGK.K		2016-01-01
true	1888	535.605	1603.79	3	-1.55	1.49	93.99	6366000	127.4	39	0	-.DTDAVVGDTIIDVSGK.K		2016-01-01
true	1888	535.605	1603.79	3	-1.55	2.12	93.99	6366000	113.1	39	0	-.DTDAVVGDTIIDVSGK.K		2016-01-01
true	1888	535.605	1603.79	3	-1.55	0.76	93.99	6366000	132.6	39	0	-.DTDAVVGDTIIDVSGK.K		2016-01-01
true	1888	535.605	1603.79	3	-1.55	0.98	93.99	6366000	139.2	39	0	-.DTDAVVGDTIIDVSGK.K		2016-01-01
true	1888	535.605	1603.79	3	-1.55	1.69	93.99	6366000	132.6	39	0	-.DTDAVVGDTIIDVSGK.K		2016-01-01
true	11108	602.945	1805.82	3	-2.66	1.47	132.36	7461000	125.3	67	0	-.DTDAVVGDTIIDVSGK.K	Manzi-carbene GILMFP: 15	2016-01-01	99.98
true	11108	602.945	1805.82	3	-2.66	2.5	132.36	7461000	125.3	67	0	-.DTDAVVGDTIIDVSGK.K	Manzi-carbene GILMFP: 15	2016-01-01	99.98
true	11108	602.945	1805.82	3	-2.66	2.29	132.36	7461000	113.3	67	0	-.DTDAVVGDTIIDVSGK.K	Manzi-carbene GILMFP: 15	2016-01-01	99.68
true	11108	602.945	1805.82	3	-2.66	2.89	132.36	7461000	62.3	67	0	-.DTDAVVGDTIIDVSGK.K	Manzi-carbene GILMFP: 15	2016-01-01	99.99
true	11108	602.945	1805.82	3	-2.66	2.52	132.36	7461000	65	67	0	-.DTDAVVGDTIIDVSGK.K	Manzi-carbene GILMFP: 15	2016-01-01	99.93
true	9484	602.946	1805.82	3	-1.49	3.01	126.95	17600000	79.5	69	0	-.DTDAVVGDTIIDVSGK.K	Manzi-carbene GILMFP: 10	2016-01-01	44.86
true	9484	602.946	1805.82	3	-1.49	1.8	126.95	17600000	81.3	67	0	-.DTDAVVGDTIIDVSGK.K	Manzi-carbene GILMFP: 15	2016-01-01	58.87
true	9484	602.946	1805.82	3	-1.49	2.24	126.95	17600000	73.9	68	0	-.DTDAVVGDTIIDVSGK.K	Manzi-carbene GILMFP: 11	2016-01-01	42.67
true	9484	602.946	1805.82	3	-1.49	1.85	126.95	17600000	81.2	67	0	-.DTDAVVGDTIIDVSGK.K	Manzi-carbene GILMFP: 15	2016-01-01	40.93
true	9484	602.946	1805.82	3	-1.49	2.01	126.95	17600000	99.1	68	0	-.DTDAVVGDTIIDVSGK.K	Manzi-carbene GILMFP: 11	2016-01-01	33.44
true	9484	602.946	1805.82	3	-1.49	2.27	126.95	17600000	84.5	75	0	-.DTDAVVGDTIIDVSGK.K	Manzi-carbene GILMFP: 7	2016-01-01	44.35
true	9484	602.946	1805.82	3	-1.49	2.83	126.95	17600000	57.4	68	0	-.DTDAVVGDTIIDVSGK.K	Manzi-carbene GILMFP: 11	2016-01-01	63.17
true	10634	602.946	1805.82	3	-1.45	2.33	130.81	8941000	125.3	67	0	-.DTDAVVGDTIIDVSGK.K	Manzi-carbene GILMFP: 15	2016-01-01	99.98
true	10634	602.946	1805.82	3	-1.45	2.28	130.81	8941000	116.9	67	0	-.DTDAVVGDTIIDVSGK.K	Manzi-carbene GILMFP: 15	2016-01-01	99.86
true	10634	602.946	1805.82	3	-1.45	2.05	130.81	8941000	120.9	67	0	-.DTDAVVGDTIIDVSGK.K	Manzi-carbene GILMFP: 15	2016-01-01	99.94
true	10634	602.946	1805.82	3	-1.45	2.33	130.81	8941000	125.3	67	0	-.DTDAVVGDTIIDVSGK.K	Manzi-carbene GILMFP: 15	2016-01-01	99.98
true	10634	602.946	1805.82	3	-1.45	2.48	130.81	8941000	120.7	67	0	-.DTDAVVGDTIIDVSGK.K	Manzi-carbene GILMFP: 15	2016-01-01	100
true	10634	602.946	1805.82	3	-1.45	2.61	130.81	8941000	79.4	75	0	-.DTDAVVGDTIIDVSGK.K	Manzi-carbene GILMFP: 7	2016-01-01	61.72
true	10634	602.946	1805.82	3	-1.45	1.25	130.81	8941000	76.4	67	0	-.DTDAVVGDTIIDVSGK.K	Manzi-carbene GILMFP: 15	2016-01-01	67.74
true	8485	602.946	1805.82	3	-0.44	1.2	123.32	19980000	102.9	75	0	-.DTDAVVGDTIIDVSGK.K	Manzi-carbene GILMFP: 7	2016-01-01	92.49
true	8485	602.946	1805.82	3	-0.44	1.95	123.32	19980000	106.3	75	0	-.DTDAVVGDTIIDVSGK.K	Manzi-carbene GILMFP: 7	2016-01-01	63.42
true	8485	602.946	1805.82	3	-0.44	2.48	123.32	19980000	106.6	75	0	-.DTDAVVGDTIIDVSGK.K	Manzi-carbene GILMFP: 7	2016-01-01	49.69
true	8485	602.946	1805.82	3	-0.44	0.84	123.32	19980000	99.2	75	0	-.DTDAVVGDTIIDVSGK.K	Manzi-carbene GILMFP: 7	2016-01-01	58.01
true	8485	602.946	1805.82	3	-0.44	1.27	123.32	19980000	101.5	75	0	-.DTDAVVGDTIIDVSGK.K	Manzi-carbene GILMFP: 7	2016-01-01	45.81
true	8485	602.946	1805.82	3	-0.44	1.14	123.32	19980000	99.2	75	0	-.DTDAVVGDTIIDVSGK.K	Manzi-carbene GILMFP: 7	2016-01-01	61.35
true	8485	602.946	1805.82	3	-0.44	2.56	123.32	19980000	106.3	75	0	-.DTDAVVGDTIIDVSGK.K	Manzi-carbene GILMFP: 7	2016-01-01	63.1
true	8485	602.946	1805.82	3	-0.44	2.5	123.32	19980000	93.6	75	0	-.DTDAVVGDTIIDVSGK.K	Manzi-carbene GILMFP: 7	2016-01-01	50.5
true	8485	602.946	1805.82	3	-0.44	2.12	123.32	19980000	87	75	0	-.DTDAVVGDTIIDVSGK.K	Manzi-carbene GILMFP: 7	2016-01-01	62.71
true	8485	602.946	1805.82	3	-0.44	1.8	123.32	19980000	94.1	75	0	-.DTDAVVGDTIIDVSGK.K	Manzi-carbene GILMFP: 7	2016-01-01	45.2
true	8485	602.946	1805.82	3	-0.44	1.33	123.32	19980000	102.1	75	0	-.DTDAVVGDTIIDVSGK.K	Manzi-carbene GILMFP: 7	2016-01-01	87.36
true	8485	602.946	1805.82	3	-0.44	1.39	123.32	19980000	99.2	75	0	-.DTDAVVGDTIIDVSGK.K	Manzi-carbene GILMFP: 7	2016-01-01	61.24
true	8485	602.946	1805.82	3	-0.44	1.19	123.32	19980000	109.9	69	0	-.DTDAVVGDTIIDVSGK.K	Manzi-carbene GILMFP: 10	2016-01-01	49.78
true	8485	602.946	1805.82	3	-0.44	1.89	123.32	19980000	99.2	75	0	-.DTDAVVGDTIIDVSGK.K	Manzi-carbene GILMFP: 7	2016-01-01	45.46
true	8485	602.946	1805.82	3	-0.44	2.36	123.32	19980000	99.2	75	0	-.DTDAVVGDTIIDVSGK.K	Manzi-carbene GILMFP: 7	2016-01-01	57.73
true	2208	802.902	1603.79	2	-2.72	2.22	95.3	27250000	124.1	39	0	-.DTDAVVGDTIIDVSGK.K		2016-01-01
true	2208	802.902	1603.79	2	-2.72	2.21	95.3	27250000	113.1	39	0	-.DTDAVVGDTIIDVSGK.K		2016-01-01
true	2208	802.902	1603.79	2	-2.72	2.02	95.3	27250000	103.2	39	0	-.DTDAVVGDTIIDVSGK.K		2016-01-01
true	2208	802.902	1603.79	2	-2.72	2.59	95.3	27250000	78.7	39	0	-.DTDAVVGDTIIDVSGK.K		2016-01-01
true	2208	802.902	1603.79	2	-2.72	1.47	95.3	27250000	120.5	39	0	-.DTDAVVGDTIIDVSGK.K		2016-01-01
true	2208	802.902	1603.79	2	-2.72	1.8	95.3	27250000	124.2	39	0	-.DTDAVVGDTIIDVSGK.K		2016-01-01
true	2975	802.902	1603.79	2	-2.63	2.5	99.33	16760000	128.4	39	0	-.DTDAVVGDTIIDVSGK.K		2016-01-01
true	2975	802.902	1603.79	2	-2.63	1.96	99.33	16760000	128.2	39	0	-.DTDAVVGDTIIDVSGK.K		2016-01-01
true	2975	802.902	1603.79	2	-2.63	0.78	99.33	16760000	122.3	39	0	-.DTDAVVGDTIIDVSGK.K		2016-01-01
true	2975	802.902	1603.79	2	-2.63	2.13	99.33	16760000	131.5	39	0	-.DTDAVVGDTIIDVSGK.K		2016-01-01
true	2975	802.902	1603.79	2	-2.63	1.34	99.33	16760000	117.1	39	0	-.DTDAVVGDTIIDVSGK.K		2016-01-01
true	2975	802.902	1603.79	2	-2.63	1.16	99.33	16760000	116.8	39	0	-.DTDAVVGDTIIDVSGK.K		2016-01-01
true	2975	802.902	1603.79	2	-2.63	1.56	99.33	16760000	132.7	39	0	-.DTDAVVGDTIIDVSGK.K		2016-01-01
true	4780	802.902	1603.79	2	-2.52	2.71	107.43	15270000	34.7	39	0	-.DTDAVVGDTIIDVSGK.K		2016-01-01
true	4780	802.902	1603.79	2	-2.52	1.29	107.43	15270000	81.6	39	0	-.DTDAVVGDTIIDVSGK.K		2016-01-01
true	4780	802.902	1603.79	2	-2.52	2.6	107.43	15270000	41.3	39	0	-.DTDAVVGDTIIDVSGK.K		2016-01-01
true	4780	802.902	1603.79	2	-2.52	1.72	107.43	15270000	104.5	39	0	-.DTDAVVGDTIIDVSGK.K		2016-01-01
true	4780	802.902	1603.79	2	-2.52	2.25	107.43	15270000	82.6	39	0	-.DTDAVVGDTIIDVSGK.K		2016-01-01
true	4780	802.902	1603.79	2	-2.52	2.43	107.43	15270000	103.1	39	0	-.DTDAVVGDTIIDVSGK.K		2016-01-01
true	4780	802.902	1603.79	2	-2.52	2.04	107.43	15270000	87.3	39	0	-.DTDAVVGDTIIDVSGK.K		2016-01-01
true	4780	802.902	1603.79	2	-2.52	2.01	107.43	15270000	104.8	39	0	-.DTDAVVGDTIIDVSGK.K		2016-01-01
true	4780	802.902	1603.79	2	-2.52	1.56	107.43	15270000	94.7	39	0	-.DTDAVVGDTIIDVSGK.K		2016-01-01
true	4780	802.902	1603.79	2	-2.52	1.7	107.43	15270000	106.7	39	0	-.DTDAVVGDTIIDVSGK.K		2016-01-01
true	1306	802.902	1603.79	2	-2.38	1.6	91.24	718700	92.7	39	0	-.DTDAVVGDTIIDVSGK.K		2016-01-01
true	1306	802.902	1603.79	2	-2.38	1.89	91.24	718700	100.9	39	0	-.DTDAVVGDTIIDVSGK.K		2016-01-01
true	10056	903.913	1805.82	2	-3.82	1.86	129.07	6540000	81.3	75	0	-.DTDAVVGDTIIDVSGK.K	Manzi-carbene GILMFP: 7	2016-01-01	96.15
true	10056	903.913	1805.82	2	-3.82	2.86	129.07	6540000	91.1	75	0	-.DTDAVVGDTIIDVSGK.K	Manzi-carbene GILMFP: 7	2016-01-01	97.05
true	10056	903.913	1805.82	2	-3.82	2.11	129.07	6540000	88.6	68	0	-.DTDAVVGDTIIDVSGK.K	Manzi-carbene GILMFP: 11	2016-01-01	49.49
true	10056	903.913	1805.82	2	-3.82	2	129.07	6540000	84.8	75	0	-.DTDAVVGDTIIDVSGK.K	Manzi-carbene GILMFP: 7	2016-01-01	94.35
true	10056	903.913	1805.82	2	-3.82	2.86	129.07	6540000	91.7	75	0	-.DTDAVVGDTIIDVSGK.K	Manzi-carbene GILMFP: 7	2016-01-01	97
true	10056	903.913	1805.82	2	-3.82	2.96	129.07	6540000	94.1	75	0	-.DTDAVVGDTIIDVSGK.K	Manzi-carbene GILMFP: 7	2016-01-01	97.25
true	10056	903.913	1805.82	2	-3.82	1.72	129.07	6540000	99.4	69	0	-.DTDAVVGDTIIDVSGK.K	Manzi-carbene GILMFP: 10	2016-01-01	63.06
true	12134	903.913	1805.82	2	-3.58	3.98	136.53	675100	32	75	0	-.DTDAVVGDTIIDVSGK.K	Manzi-carbene GILMFP: 7	2016-01-01	93.29
true	12134	903.913	1805.82	2	-3.58	2.48	136.53	675100	39.4	67	0	-.DTDAVVGDTIIDVSGK.K	Manzi-carbene GILMFP: 15	2016-01-01	35.17
true	12134	903.913	1805.82	2	-3.58	1.81	136.53	675100	71.2	67	0	-.DTDAVVGDTIIDVSGK.K	Manzi-carbene GILMFP: 15	2016-01-01	99.96
true	12134	903.913	1805.82	2	-3.58	1.81	136.53	675100	49.3	75	0	-.DTDAVVGDTIIDVSGK.K	Manzi-carbene GILMFP: 7	2016-01-01	99.55
true	12134	903.913	1805.82	2	-3.58	2.26	136.53	675100	64.6	75	0	-.DTDAVVGDTIIDVSGK.K	Manzi-carbene GILMFP: 7	2016-01-01	97.38
true	12692	903.913	1805.82	2	-3.51	2.38	138.88	440700	70.3	67	0	-.DTDAVVGDTIIDVSGK.K	Manzi-carbene GILMFP: 15	2016-01-01	98.85
true	12692	903.913	1805.82	2	-3.51	2.45	138.88	440700	86.8	67	0	-.DTDAVVGDTIIDVSGK.K	Manzi-carbene GILMFP: 15	2016-01-01	99.73
true	12692	903.913	1805.82	2	-3.51	3.11	138.88	440700	66.1	67	0	-.DTDAVVGDTIIDVSGK.K	Manzi-carbene GILMFP: 15	2016-01-01	96.42
true	13174	903.914	1805.82	2	-3.04	2.34	141.04	4558000	38.5	75	0	-.DTDAVVGDTIIDVSGK.K	Manzi-carbene GILMFP: 7	2016-01-01
true	13174	903.914	1805.82	2	-3.04	2.29	141.04	4558000	49.3	75	0	-.DTDAVVGDTIIDVSGK.K	Manzi-carbene GILMFP: 7	2016-01-01
true	13174	903.914	1805.82	2	-3.04	2.91	141.04	4558000	39.7	75	0	-.DTDAVVGDTIIDVSGK.K	Manzi-carbene GILMFP: 7	2016-01-01
true	13174	903.914	1805.82	2	-3.04	0.85	141.04	4558000	39.3	75	0	-.DTDAVVGDTIIDVSGK.K	Manzi-carbene GILMFP: 7	2016-01-01
true	13174	903.914	1805.82	2	-3.04	1.2	141.04	4558000	30.8	75	0	-.DTDAVVGDTIIDVSGK.K	Manzi-carbene GILMFP: 7	2016-01-01
true	13174	903.914	1805.82	2	-3.04	3.58	141.04	4558000	39.2	75	0	-.DTDAVVGDTIIDVSGK.K	Manzi-carbene GILMFP: 7	2016-01-01
true	13174	903.914	1805.82	2	-3.04	1.93	141.04	4558000	38.5	75	0	-.DTDAVVGDTIIDVSGK.K	Manzi-carbene GILMFP: 7	2016-01-01
true	7853	903.914	1805.82	2	-2.98	2.63	120.72	1608000	61.2	75	0	-.DTDAVVGDTIIDVSGK.K	Manzi-carbene GILMFP: 7	2016-01-01	90.19
true	7853	903.914	1805.82	2	-2.98	1.91	120.72	1608000	100.3	75	0	-.DTDAVVGDTIIDVSGK.K	Manzi-carbene GILMFP: 7	2016-01-01	98.31
true	7853	903.914	1805.82	2	-2.98	1.45	120.72	1608000	96.8	75	0	-.DTDAVVGDTIIDVSGK.K	Manzi-carbene GILMFP: 7	2016-01-01	49.43
true	7853	903.914	1805.82	2	-2.98	2	120.72	1608000	86.1	68	0	-.DTDAVVGDTIIDVSGK.K	Manzi-carbene GILMFP: 11	2016-01-01	57.25
true	7853	903.914	1805.82	2	-2.98	3.02	120.72	1608000	87.2	75	0	-.DTDAVVGDTIIDVSGK.K	Manzi-carbene GILMFP: 7	2016-01-01	97.08
true	7853	903.914	1805.82	2	-2.98	2.87	120.72	1608000	92.8	75	0	-.DTDAVVGDTIIDVSGK.K	Manzi-carbene GILMFP: 7	2016-01-01	99.98
true	6640	903.914	1805.82	2	-2.56	2.08	116.2	1735000	88.8	68	0	-.DTDAVVGDTIIDVSGK.K	Manzi-carbene GILMFP: 11	2016-01-01	49.48
true	6640	903.914	1805.82	2	-2.56	2.42	116.2	1735000	70.4	68	0	-.DTDAVVGDTIIDVSGK.K	Manzi-carbene GILMFP: 11	2016-01-01	93.46
true	6640	903.914	1805.82	2	-2.56	1.18	116.2	1735000	96.2	68	0	-.DTDAVVGDTIIDVSGK.K	Manzi-carbene GILMFP: 11	2016-01-01	83.68
true	9023	903.915	1805.82	2	-1.28	2.3	125.21	22250000	93.7	68	0	-.DTDAVVGDTIIDVSGK.K	Manzi-carbene GILMFP: 11	2016-01-01	76.74
true	9023	903.915	1805.82	2	-1.28	1.53	125.21	22250000	88.4	68	0	-.DTDAVVGDTIIDVSGK.K	Manzi-carbene GILMFP: 11	2016-01-01	95.3
true	9023	903.915	1805.82	2	-1.28	1.27	125.21	22250000	108.1	67	0	-.DTDAVVGDTIIDVSGK.K	Manzi-carbene GILMFP: 15	2016-01-01	98.9
true	9023	903.915	1805.82	2	-1.28	1.47	125.21	22250000	93.7	68	0	-.DTDAVVGDTIIDVSGK.K	Manzi-carbene GILMFP: 11	2016-01-01	97.35
true	9023	903.915	1805.82	2	-1.28	2.84	125.21	22250000	99.2	68	0	-.DTDAVVGDTIIDVSGK.K	Manzi-carbene GILMFP: 11	2016-01-01	97.56
true	9023	903.915	1805.82	2	-1.28	0.57	125.21	22250000	96.8	68	0	-.DTDAVVGDTIIDVSGK.K	Manzi-carbene GILMFP: 11	2016-01-01	96.22
true	9023	903.915	1805.82	2	-1.28	1.35	125.21	22250000	80.4	75	0	-.DTDAVVGDTIIDVSGK.K	Manzi-carbene GILMFP: 7	2016-01-01	45.46
true	9023	903.915	1805.82	2	-1.28	0.25	125.21	22250000	87.8	67	0	-.DTDAVVGDTIIDVSGK.K	Manzi-carbene GILMFP: 15	2016-01-01	82.06
true	11410	904.917	1805.82	2	1105.72	3.19	133.55	1173000	62.6	68	0	-.DTDAVVGDTIIDVSGK.K	Manzi-carbene GILMFP: 11	2016-01-01	56.83
true	11410	904.917	1805.82	2	1105.72	2.9	133.55	1173000	72.6	75	0	-.DTDAVVGDTIIDVSGK.K	Manzi-carbene GILMFP: 7	2016-01-01	95.14
true	13244	1004.93	2007.84	2	-3.01	3.26	141.34	2225000	69.6	34	0	-.DTDAVVGDTIIDVSGK.K	Manzi-carbene GILMFP: 10, 11	2016-01-01	61.06
true	13244	1004.93	2007.84	2	-3.01	3.16	141.34	2225000	58.1	36	0	-.DTDAVVGDTIIDVSGK.K	Manzi-carbene GILMFP: 7, 11	2016-01-01	58.66
true	13244	1004.93	2007.84	2	-3.01	3.3	141.34	2225000	35.8	34	0	-.DTDAVVGDTIIDVSGK.K	Manzi-carbene GILMFP: 10, 11	2016-01-01	52.08
true	13244	1004.93	2007.84	2	-3.01	1.99	141.34	2225000	79.4	36	0	-.DTDAVVGDTIIDVSGK.K	Manzi-carbene GILMFP: 7, 11	2016-01-01	60.32
true	13244	1004.93	2007.84	2	-3.01	2.73	141.34	2225000	79.2	36	0	-.DTDAVVGDTIIDVSGK.K	Manzi-carbene GILMFP: 7, 11	2016-01-01	59.28
true	13244	1004.93	2007.84	2	-3.01	3.15	141.34	2225000	39.6	36	0	-.DTDAVVGDTIIDVSGK.K	Manzi-carbene GILMFP: 7, 10	2016-01-01	75.15
true	13244	1004.93	2007.84	2	-3.01	2.25	141.34	2225000	51.6	34	0	-.DTDAVVGDTIIDVSGK.K	Manzi-carbene GILMFP: 10, 11	2016-01-01	56.04
true	13244	1004.93	2007.84	2	-3.01	2.87	141.34	2225000	44.5	36	0	-.DTDAVVGDTIIDVSGK.K	Manzi-carbene GILMFP: 7, 10	2016-01-01	81.17
true	13244	1004.93	2007.84	2	-3.01	1.02	141.34	2225000	80.5	34	0	-.DTDAVVGDTIIDVSGK.K	Manzi-carbene GILMFP: 10, 11	2016-01-01	96.34
true	13244	1004.93	2007.84	2	-3.01	2.03	141.34	2225000	72.7	36	0	-.DTDAVVGDTIIDVSGK.K	Manzi-carbene GILMFP: 7, 10	2016-01-01	89.6
true	13244	1004.93	2007.84	2	-3.01	2.7	141.34	2225000	88.6	36	0	-.DTDAVVGDTIIDVSGK.K	Manzi-carbene GILMFP: 7, 11	2016-01-01	95.08
true	13244	1004.93	2007.84	2	-3.01	2.55	141.34	2225000	78	34	0	-.DTDAVVGDTIIDVSGK.K	Manzi-carbene GILMFP: 10, 11	2016-01-01	88.87
true	13244	1004.93	2007.84	2	-3.01	2.94	141.34	2225000	72.9	36	0	-.DTDAVVGDTIIDVSGK.K	Manzi-carbene GILMFP: 7, 11	2016-01-01	61.48
true	13244	1004.93	2007.84	2	-3.01	2.73	141.34	2225000	50.8	36	0	-.DTDAVVGDTIIDVSGK.K	Manzi-carbene GILMFP: 7, 10	2016-01-01	82.22
true	13244	1004.93	2007.84	2	-3.01	3.33	141.34	2225000	74.2	34	0	-.DTDAVVGDTIIDVSGK.K	Manzi-carbene GILMFP: 10, 11	2016-01-01	77.43
true	14078	1004.93	2007.84	2	-2.7	2.21	145.52	1255000	75.2	32	0	-.DTDAVVGDTIIDVSGK.K	Manzi-carbene GILMFP: 10, 15	2016-01-01	88.45
true	14078	1004.93	2007.84	2	-2.7	1.91	145.52	1255000	97.3	32	0	-.DTDAVVGDTIIDVSGK.K	Manzi-carbene GILMFP: 10, 15	2016-01-01	85.39
true	14078	1004.93	2007.84	2	-2.7	2.38	145.52	1255000	93	32	0	-.DTDAVVGDTIIDVSGK.K	Manzi-carbene GILMFP: 7, 15	2016-01-01	83.64
true	14078	1004.93	2007.84	2	-2.7	3.36	145.52	1255000	91	32	0	-.DTDAVVGDTIIDVSGK.K	Manzi-carbene GILMFP: 7, 15	2016-01-01	55.55
true	16341	1004.93	2007.84	2	-2.45	3.62	157.8	347300	37.8	36	0	-.DTDAVVGDTIIDVSGK.K	Manzi-carbene GILMFP: 7, 11	2016-01-01	95.23
true	16341	1004.93	2007.84	2	-2.45	2.72	157.8	347300	32.7	36	0	-.DTDAVVGDTIIDVSGK.K	Manzi-carbene GILMFP: 7, 11	2016-01-01	55.56
true	14548	1004.93	2007.84	2	-2.38	2.04	147.59	649000	69.7	32	0	-.DTDAVVGDTIIDVSGK.K	Manzi-carbene GILMFP: 10, 15	2016-01-01	47.77
true	14548	1004.93	2007.84	2	-2.38	2.19	147.59	649000	80.6	32	0	-.DTDAVVGDTIIDVSGK.K	Manzi-carbene GILMFP: 10, 15	2016-01-01	62.35
true	14548	1004.93	2007.84	2	-2.38	1.78	147.59	649000	71.5	28	0	-.DTDAVVGDTIIDVSGK.K	Manzi-carbene GILMFP: 11, 15	2016-01-01	49.86
true	16009	1004.93	2007.84	2	-2.24	1.64	155.61	471900	38.2	36	0	-.DTDAVVGDTIIDVSGK.K	Manzi-carbene GILMFP: 7, 10	2016-01-01	77.96
true	16009	1004.93	2007.84	2	-2.24	4.11	155.61	471900	39.6	36	0	-.DTDAVVGDTIIDVSGK.K	Manzi-carbene GILMFP: 7, 10	2016-01-01	67.8
true	16009	1004.93	2007.84	2	-2.24	3	155.61	471900	67.8	34	0	-.DTDAVVGDTIIDVSGK.K	Manzi-carbene GILMFP: 10, 11	2016-01-01	99.25
true	16009	1004.93	2007.84	2	-2.24	2.06	155.61	471900	46.5	36	0	-.DTDAVVGDTIIDVSGK.K	Manzi-carbene GILMFP: 7, 11	2016-01-01	41.47
true	16009	1004.93	2007.84	2	-2.24	3.14	155.61	471900	43.2	34	0	-.DTDAVVGDTIIDVSGK.K	Manzi-carbene GILMFP: 10, 11	2016-01-01	79.46
true	16009	1004.93	2007.84	2	-2.24	2.33	155.61	471900	42.5	34	0	-.DTDAVVGDTIIDVSGK.K	Manzi-carbene GILMFP: 10, 11	2016-01-01	77.29
true	16009	1004.93	2007.84	2	-2.24	2.16	155.61	471900	46.8	36	0	-.DTDAVVGDTIIDVSGK.K	Manzi-carbene GILMFP: 7, 10	2016-01-01	47.55
true	14672	1004.93	2007.84	2	-2.22	2.65	148.49	435600	76.3	28	0	-.DTDAVVGDTIIDVSGK.K	Manzi-carbene GILMFP: 11, 15	2016-01-01	95.3
true	14672	1004.93	2007.84	2	-2.22	2.19	148.49	435600	76.6	28	0	-.DTDAVVGDTIIDVSGK.K	Manzi-carbene GILMFP: 11, 15	2016-01-01	93.63
true	14918	1004.93	2007.84	2	-2.18	1.4	149.53	466200	64.9	28	0	-.DTDAVVGDTIIDVSGK.K	Manzi-carbene GILMFP: 11, 15	2016-01-01	39.61
true	15951	1105.94	2209.87	2	-2.23	2.29	155.42	82550	34.1	13	0	-.DTDAVVGDTIIDVSGK.K	Manzi-carbene GILMFP: 7, 10, 11	2016-01-01	58.9
true	15951	1105.94	2209.87	2	-2.23	3.22	155.42	82550	42.8	13	0	-.DTDAVVGDTIIDVSGK.K	Manzi-carbene GILMFP: 7, 10, 15	2016-01-01	54.9
true	16211	1105.94	2209.87	2	-2.13	2.32	156.88	98940	32.4	13	0	-.DTDAVVGDTIIDVSGK.K	Manzi-carbene GILMFP: 7, 10, 15	2016-01-01	30.5
true	16211	1105.94	2209.87	2	-2.13	1.68	156.88	98940	59.5	13	0	-.DTDAVVGDTIIDVSGK.K	Manzi-carbene GILMFP: 10, 11, 15	2016-01-01	95.13
true	16211	1105.94	2209.87	2	-2.13	2.72	156.88	98940	40.7	13	0	-.DTDAVVGDTIIDVSGK.K	Manzi-carbene GILMFP: 7, 10, 15	2016-01-01	43.47
true	15562	1105.94	2209.87	2	-2.07	2.77	152.99	194800	34.2	13	0	-.DTDAVVGDTIIDVSGK.K	Manzi-carbene GILMFP: 7, 10, 11	2016-01-01	79.4
true	15562	1105.94	2209.87	2	-2.07	2.6	152.99	194800	51.2	13	0	-.DTDAVVGDTIIDVSGK.K	Manzi-carbene GILMFP: 7, 10, 11	2016-01-01	97.54
true	15562	1105.94	2209.87	2	-2.07	2.47	152.99	194800	68.1	13	0	-.DTDAVVGDTIIDVSGK.K	Manzi-carbene GILMFP: 7, 10, 11	2016-01-01	99.66
true	15562	1105.94	2209.87	2	-2.07	1.52	152.99	194800	48.6	13	0	-.DTDAVVGDTIIDVSGK.K	Manzi-carbene GILMFP: 7, 10, 11	2016-01-01	98.61
true	15562	1105.94	2209.87	2	-2.07	2.6	152.99	194800	53.4	13	0	-.DTDAVVGDTIIDVSGK.K	Manzi-carbene GILMFP: 7, 10, 11	2016-01-01	94.66
true	2239	578.302	1731.89	3	-2.87	2.49	95.43	14110000	30.1	32	1	-.DTDAVVGDTIIDVSGKK.M		2017-01-01
true	2239	578.302	1731.89	3	-2.87	2.42	95.43	14110000	93.4	32	1	-.DTDAVVGDTIIDVSGKK.M		2017-01-01
true	2239	578.302	1731.89	3	-2.87	3.18	95.43	14110000	47.8	32	1	-.DTDAVVGDTIIDVSGKK.M		2017-01-01
true	2239	578.302	1731.89	3	-2.87	0.63	95.43	14110000	127.8	32	1	-.DTDAVVGDTIIDVSGKK.M		2017-01-01
true	2239	578.302	1731.89	3	-2.87	1.88	95.43	14110000	125.9	32	1	-.DTDAVVGDTIIDVSGKK.M		2017-01-01
true	2239	578.302	1731.89	3	-2.87	2.53	95.43	14110000	115.4	32	1	-.DTDAVVGDTIIDVSGKK.M		2017-01-01
true	2239	578.302	1731.89	3	-2.87	1.94	95.43	14110000	111.7	32	1	-.DTDAVVGDTIIDVSGKK.M		2017-01-01
true	2239	578.302	1731.89	3	-2.87	2.06	95.43	14110000	88.9	32	1	-.DTDAVVGDTIIDVSGKK.M		2017-01-01
true	2239	578.302	1731.89	3	-2.87	2.64	95.43	14110000	31.9	32	1	-.DTDAVVGDTIIDVSGKK.M		2017-01-01
true	814	578.302	1731.89	3	-2.45	1.71	87.65	5135000	98.9	32	1	-.DTDAVVGDTIIDVSGKK.M		2017-01-01
true	814	578.302	1731.89	3	-2.45	2.27	87.65	5135000	108.8	32	1	-.DTDAVVGDTIIDVSGKK.M		2017-01-01
true	814	578.302	1731.89	3	-2.45	2.35	87.65	5135000	109.1	32	1	-.DTDAVVGDTIIDVSGKK.M		2017-01-01
true	814	578.302	1731.89	3	-2.45	2.36	87.65	5135000	103.3	32	1	-.DTDAVVGDTIIDVSGKK.M		2017-01-01
true	814	578.302	1731.89	3	-2.45	2.19	87.65	5135000	94.9	32	1	-.DTDAVVGDTIIDVSGKK.M		2017-01-01
true	814	578.302	1731.89	3	-2.45	1.91	87.65	5135000	84.8	32	1	-.DTDAVVGDTIIDVSGKK.M		2017-01-01
true	814	578.302	1731.89	3	-2.45	3.33	87.65	5135000	75.6	32	1	-.DTDAVVGDTIIDVSGKK.M		2017-01-01
true	814	578.302	1731.89	3	-2.45	2.79	87.65	5135000	57.3	32	1	-.DTDAVVGDTIIDVSGKK.M		2017-01-01
true	814	578.302	1731.89	3	-2.45	2.28	87.65	5135000	52.3	32	1	-.DTDAVVGDTIIDVSGKK.M		2017-01-01
true	1122	578.304	1731.89	3	0.81	1.95	90.26	75380000	135.6	32	1	-.DTDAVVGDTIIDVSGKK.M		2017-01-01
true	1122	578.304	1731.89	3	0.81	1.88	90.26	75380000	135.4	32	1	-.DTDAVVGDTIIDVSGKK.M		2017-01-01
true	1122	578.304	1731.89	3	0.81	1.96	90.26	75380000	129	32	1	-.DTDAVVGDTIIDVSGKK.M		2017-01-01
true	1122	578.304	1731.89	3	0.81	1.86	90.26	75380000	32	32	1	-.DTDAVVGDTIIDVSGKK.M		2017-01-01
true	1122	578.304	1731.89	3	0.81	1.83	90.26	75380000	115.9	32	1	-.DTDAVVGDTIIDVSGKK.M		2017-01-01
true	1122	578.304	1731.89	3	0.81	2.31	90.26	75380000	116.3	32	1	-.DTDAVVGDTIIDVSGKK.M		2017-01-01
true	1122	578.304	1731.89	3	0.81	1.68	90.26	75380000	116.2	32	1	-.DTDAVVGDTIIDVSGKK.M		2017-01-01
true	1122	578.304	1731.89	3	0.81	0.37	90.26	75380000	112.4	32	1	-.DTDAVVGDTIIDVSGKK.M		2017-01-01
true	1122	578.304	1731.89	3	0.81	0.71	90.26	75380000	125.8	32	1	-.DTDAVVGDTIIDVSGKK.M		2017-01-01
true	1122	578.304	1731.89	3	0.81	2.37	90.26	75380000	130	32	1	-.DTDAVVGDTIIDVSGKK.M		2017-01-01
true	1122	578.304	1731.89	3	0.81	1.81	90.26	75380000	135.4	32	1	-.DTDAVVGDTIIDVSGKK.M		2017-01-01
true	11588	645.643	1933.91	3	-3.48	2.69	134.24	1091000	61.6	67	1	-.DTDAVVGDTIIDVSGKK.M	Manzi-carbene GILMFP: 15	2017-01-01	99.97
true	11588	645.643	1933.91	3	-3.48	1.77	134.24	1091000	68.2	67	1	-.DTDAVVGDTIIDVSGKK.M	Manzi-carbene GILMFP: 15	2017-01-01	99.93
true	11588	645.643	1933.91	3	-3.48	3.54	134.24	1091000	45.9	67	1	-.DTDAVVGDTIIDVSGKK.M	Manzi-carbene GILMFP: 15	2017-01-01
true	11588	645.643	1933.91	3	-3.48	2.23	134.24	1091000	75.6	67	1	-.DTDAVVGDTIIDVSGKK.M	Manzi-carbene GILMFP: 15	2017-01-01	99.96
true	7428	645.643	1933.91	3	-2.97	1.94	119.08	11150000	112.8	67	1	-.DTDAVVGDTIIDVSGKK.M	Manzi-carbene GILMFP: 15	2017-01-01	100
true	7428	645.643	1933.91	3	-2.97	1.04	119.08	11150000	112.9	67	1	-.DTDAVVGDTIIDVSGKK.M	Manzi-carbene GILMFP: 15	2017-01-01	100
true	7428	645.643	1933.91	3	-2.97	1.78	119.08	11150000	112.8	67	1	-.DTDAVVGDTIIDVSGKK.M	Manzi-carbene GILMFP: 15	2017-01-01	100
true	7942	645.643	1933.91	3	-2.78	1.44	121.1	10180000	91.5	67	1	-.DTDAVVGDTIIDVSGKK.M	Manzi-carbene GILMFP: 15	2017-01-01	99.97
true	7942	645.643	1933.91	3	-2.78	1.99	121.1	10180000	119.7	67	1	-.DTDAVVGDTIIDVSGKK.M	Manzi-carbene GILMFP: 15	2017-01-01	100
true	7942	645.643	1933.91	3	-2.78	1.96	121.1	10180000	119.6	67	1	-.DTDAVVGDTIIDVSGKK.M	Manzi-carbene GILMFP: 15	2017-01-01	100
true	9274	645.643	1933.91	3	-2.44	1.49	126.17	1634000	37.1	52	1	-.DTDAVVGDTIIDVSGKK.M	Manzi-carbene GILMFP: 7	2017-01-01	88.65
true	9274	645.643	1933.91	3	-2.44	0.79	126.17	1634000	36.6	52	1	-.DTDAVVGDTIIDVSGKK.M	Manzi-carbene GILMFP: 7	2017-01-01	92.84
true	6935	645.644	1933.91	3	-2.4	1.89	117.31	20530000	80.1	67	1	-.DTDAVVGDTIIDVSGKK.M	Manzi-carbene GILMFP: 15	2017-01-01	91.37
true	6935	645.644	1933.91	3	-2.4	2.15	117.31	20530000	38.9	67	1	-.DTDAVVGDTIIDVSGKK.M	Manzi-carbene GILMFP: 15	2017-01-01	96.86
true	6935	645.644	1933.91	3	-2.4	1.22	117.31	20530000	104.7	67	1	-.DTDAVVGDTIIDVSGKK.M	Manzi-carbene GILMFP: 15	2017-01-01	100
true	6935	645.644	1933.91	3	-2.4	1.02	117.31	20530000	108.9	67	1	-.DTDAVVGDTIIDVSGKK.M	Manzi-carbene GILMFP: 15	2017-01-01	100
true	6935	645.644	1933.91	3	-2.4	1.55	117.31	20530000	107.3	67	1	-.DTDAVVGDTIIDVSGKK.M	Manzi-carbene GILMFP: 15	2017-01-01	100
true	6935	645.644	1933.91	3	-2.4	2.13	117.31	20530000	104.8	67	1	-.DTDAVVGDTIIDVSGKK.M	Manzi-carbene GILMFP: 15	2017-01-01	100
true	6935	645.644	1933.91	3	-2.4	0.63	117.31	20530000	108.9	67	1	-.DTDAVVGDTIIDVSGKK.M	Manzi-carbene GILMFP: 15	2017-01-01	100
true	6935	645.644	1933.91	3	-2.4	1.4	117.31	20530000	113.9	67	1	-.DTDAVVGDTIIDVSGKK.M	Manzi-carbene GILMFP: 15	2017-01-01	100
true	5869	645.644	1933.91	3	-2.2	1.71	112.93	23460000	37	65	1	-.DTDAVVGDTIIDVSGKK.M	Manzi-carbene GILMFP: 11	2017-01-01	69.62
true	5869	645.644	1933.91	3	-2.2	2.43	112.93	23460000	57.4	67	1	-.DTDAVVGDTIIDVSGKK.M	Manzi-carbene GILMFP: 15	2017-01-01	50.78
true	6234	645.644	1933.91	3	-2.2	1.67	114.35	11250000	106.1	67	1	-.DTDAVVGDTIIDVSGKK.M	Manzi-carbene GILMFP: 15	2017-01-01	99.56
true	5869	645.644	1933.91	3	-2.2	2.06	112.93	23460000	94	65	1	-.DTDAVVGDTIIDVSGKK.M	Manzi-carbene GILMFP: 11	2017-01-01	52.79
true	5869	645.644	1933.91	3	-2.2	2.05	112.93	23460000	107.8	65	1	-.DTDAVVGDTIIDVSGKK.M	Manzi-carbene GILMFP: 11	2017-01-01	52.57
true	5869	645.644	1933.91	3	-2.2	0.57	112.93	23460000	87.4	65	1	-.DTDAVVGDTIIDVSGKK.M	Manzi-carbene GILMFP: 11	2017-01-01	65.93
true	5869	645.644	1933.91	3	-2.2	0.65	112.93	23460000	104.9	65	1	-.DTDAVVGDTIIDVSGKK.M	Manzi-carbene GILMFP: 11	2017-01-01	68.6
true	6234	645.644	1933.91	3	-2.2	2.02	114.35	11250000	89.5	67	1	-.DTDAVVGDTIIDVSGKK.M	Manzi-carbene GILMFP: 15	2017-01-01	51.75
true	5869	645.644	1933.91	3	-2.2	0.72	112.93	23460000	104.5	65	1	-.DTDAVVGDTIIDVSGKK.M	Manzi-carbene GILMFP: 11	2017-01-01	52.32
true	5869	645.644	1933.91	3	-2.2	1.08	112.93	23460000	73.8	65	1	-.DTDAVVGDTIIDVSGKK.M	Manzi-carbene GILMFP: 11	2017-01-01	56.41
true	5869	645.644	1933.91	3	-2.2	1.56	112.93	23460000	102.8	65	1	-.DTDAVVGDTIIDVSGKK.M	Manzi-carbene GILMFP: 11	2017-01-01	51.16
true	5869	645.644	1933.91	3	-2.2	1.01	112.93	23460000	85.3	65	1	-.DTDAVVGDTIIDVSGKK.M	Manzi-carbene GILMFP: 11	2017-01-01	64.07
true	8349	645.644	1933.91	3	-2.1	2.07	122.72	1405000	106.7	67	1	-.DTDAVVGDTIIDVSGKK.M	Manzi-carbene GILMFP: 15	2017-01-01	100
true	8349	645.644	1933.91	3	-2.1	1.99	122.72	1405000	107.2	67	1	-.DTDAVVGDTIIDVSGKK.M	Manzi-carbene GILMFP: 15	2017-01-01	100
true	8349	645.644	1933.91	3	-2.1	2.03	122.72	1405000	119.3	67	1	-.DTDAVVGDTIIDVSGKK.M	Manzi-carbene GILMFP: 15	2017-01-01	100
true	6418	645.644	1933.91	3	-1.99	0.74	115.22	8376000	108.3	67	1	-.DTDAVVGDTIIDVSGKK.M	Manzi-carbene GILMFP: 15	2017-01-01	40.98
true	6418	645.644	1933.91	3	-1.99	1.33	115.22	8376000	92.2	67	1	-.DTDAVVGDTIIDVSGKK.M	Manzi-carbene GILMFP: 15	2017-01-01	43.02
true	6418	645.644	1933.91	3	-1.99	1.6	115.22	8376000	97.7	65	1	-.DTDAVVGDTIIDVSGKK.M	Manzi-carbene GILMFP: 11	2017-01-01	40.11
true	6418	645.644	1933.91	3	-1.99	0.27	115.22	8376000	91.1	65	1	-.DTDAVVGDTIIDVSGKK.M	Manzi-carbene GILMFP: 10	2017-01-01	61.38
true	6418	645.644	1933.91	3	-1.99	1.34	115.22	8376000	96.1	65	1	-.DTDAVVGDTIIDVSGKK.M	Manzi-carbene GILMFP: 10	2017-01-01	49.16
true	6418	645.644	1933.91	3	-1.99	0.86	115.22	8376000	99.5	67	1	-.DTDAVVGDTIIDVSGKK.M	Manzi-carbene GILMFP: 15	2017-01-01	98.95
true	6418	645.644	1933.91	3	-1.99	0.51	115.22	8376000	95	67	1	-.DTDAVVGDTIIDVSGKK.M	Manzi-carbene GILMFP: 15	2017-01-01	97.63
true	6418	645.644	1933.91	3	-1.99	0.89	115.22	8376000	94	67	1	-.DTDAVVGDTIIDVSGKK.M	Manzi-carbene GILMFP: 15	2017-01-01	97.83
true	5448	645.644	1933.91	3	-1.96	1.2	110.74	14160000	65.5	65	1	-.DTDAVVGDTIIDVSGKK.M	Manzi-carbene GILMFP: 10	2017-01-01	50.6
true	5448	645.644	1933.91	3	-1.96	1.22	110.74	14160000	106.4	65	1	-.DTDAVVGDTIIDVSGKK.M	Manzi-carbene GILMFP: 10	2017-01-01	94.5
true	5448	645.644	1933.91	3	-1.96	1.31	110.74	14160000	95.7	65	1	-.DTDAVVGDTIIDVSGKK.M	Manzi-carbene GILMFP: 10	2017-01-01	49.96
true	5448	645.644	1933.91	3	-1.96	0.81	110.74	14160000	99	65	1	-.DTDAVVGDTIIDVSGKK.M	Manzi-carbene GILMFP: 10	2017-01-01	52.36
true	5448	645.644	1933.91	3	-1.96	0.74	110.74	14160000	96.2	65	1	-.DTDAVVGDTIIDVSGKK.M	Manzi-carbene GILMFP: 10	2017-01-01	52.13
true	5448	645.644	1933.91	3	-1.96	0.89	110.74	14160000	95.8	65	1	-.DTDAVVGDTIIDVSGKK.M	Manzi-carbene GILMFP: 10	2017-01-01	51.34
true	5448	645.644	1933.91	3	-1.96	2.01	110.74	14160000	50.2	65	1	-.DTDAVVGDTIIDVSGKK.M	Manzi-carbene GILMFP: 10	2017-01-01	46.53
true	5448	645.644	1933.91	3	-1.96	1.98	110.74	14160000	66.9	65	1	-.DTDAVVGDTIIDVSGKK.M	Manzi-carbene GILMFP: 10	2017-01-01	94.93
true	5448	645.644	1933.91	3	-1.96	2.83	110.74	14160000	39.7	65	1	-.DTDAVVGDTIIDVSGKK.M	Manzi-carbene GILMFP: 10	2017-01-01	53.22
true	3964	645.644	1933.91	3	-1.93	2.16	103.88	726400	51.5	65	1	-.DTDAVVGDTIIDVSGKK.M	Manzi-carbene GILMFP: 11	2017-01-01	92.48
true	3964	645.644	1933.91	3	-1.93	1.93	103.88	726400	60.4	65	1	-.DTDAVVGDTIIDVSGKK.M	Manzi-carbene GILMFP: 11	2017-01-01	85.79
true	3964	645.644	1933.91	3	-1.93	2.6	103.88	726400	48.4	65	1	-.DTDAVVGDTIIDVSGKK.M	Manzi-carbene GILMFP: 11	2017-01-01	50.61
true	5089	645.644	1933.91	3	-1.24	1.14	108.6	2229000	94.4	65	1	-.DTDAVVGDTIIDVSGKK.M	Manzi-carbene GILMFP: 11	2017-01-01	41.15
true	5089	645.644	1933.91	3	-1.24	1.5	108.6	2229000	98	67	1	-.DTDAVVGDTIIDVSGKK.M	Manzi-carbene GILMFP: 15	2017-01-01	50.44
true	5089	645.644	1933.91	3	-1.24	1.68	108.6	2229000	119	67	1	-.DTDAVVGDTIIDVSGKK.M	Manzi-carbene GILMFP: 15	2017-01-01	100
true	5089	645.644	1933.91	3	-1.24	1.61	108.6	2229000	91.7	65	1	-.DTDAVVGDTIIDVSGKK.M	Manzi-carbene GILMFP: 11	2017-01-01	51.48
true	5089	645.644	1933.91	3	-1.24	2.03	108.6	2229000	92.2	65	1	-.DTDAVVGDTIIDVSGKK.M	Manzi-carbene GILMFP: 10	2017-01-01	48.76
true	5089	645.644	1933.91	3	-1.24	1.72	108.6	2229000	71.3	52	1	-.DTDAVVGDTIIDVSGKK.M	Manzi-carbene GILMFP: 7	2017-01-01	93.78
true	5089	645.644	1933.91	3	-1.24	0.6	108.6	2229000	68.6	67	1	-.DTDAVVGDTIIDVSGKK.M	Manzi-carbene GILMFP: 15	2017-01-01	99.62
true	5089	645.644	1933.91	3	-1.24	2.17	108.6	2229000	80.6	65	1	-.DTDAVVGDTIIDVSGKK.M	Manzi-carbene GILMFP: 11	2017-01-01	67.28
true	11891	712.984	2135.94	3	-3.42	2.5	135.54	2993000	75.3	46	1	-.DTDAVVGDTIIDVSGKK.M	Manzi-carbene GILMFP: 11, 15	2017-01-01	53.43
true	11891	712.984	2135.94	3	-3.42	2.79	135.54	2993000	83.2	46	1	-.DTDAVVGDTIIDVSGKK.M	Manzi-carbene GILMFP: 11, 15	2017-01-01	96.21
true	11891	712.984	2135.94	3	-3.42	2.36	135.54	2993000	78.2	46	1	-.DTDAVVGDTIIDVSGKK.M	Manzi-carbene GILMFP: 11, 15	2017-01-01	95.99
true	11086	712.984	2135.94	3	-3.25	2.66	132.31	3093000	86.4	46	1	-.DTDAVVGDTIIDVSGKK.M	Manzi-carbene GILMFP: 10, 15	2017-01-01	51.06
true	11086	712.984	2135.94	3	-3.25	2.38	132.31	3093000	100.2	46	1	-.DTDAVVGDTIIDVSGKK.M	Manzi-carbene GILMFP: 10, 15	2017-01-01	96.46
true	11086	712.984	2135.94	3	-3.25	2.76	132.31	3093000	103.3	46	1	-.DTDAVVGDTIIDVSGKK.M	Manzi-carbene GILMFP: 10, 15	2017-01-01	76.11
true	11086	712.984	2135.94	3	-3.25	2.13	132.31	3093000	50	46	1	-.DTDAVVGDTIIDVSGKK.M	Manzi-carbene GILMFP: 10, 15	2017-01-01	47.57
true	11086	712.984	2135.94	3	-3.25	3.06	132.31	3093000	90	46	1	-.DTDAVVGDTIIDVSGKK.M	Manzi-carbene GILMFP: 10, 15	2017-01-01	50.37
true	12512	712.984	2135.94	3	-3.14	2.25	137.96	1478000	75.9	46	1	-.DTDAVVGDTIIDVSGKK.M	Manzi-carbene GILMFP: 10, 15	2017-01-01	64.98
true	12512	712.984	2135.94	3	-3.14	2.41	137.96	1478000	73.8	46	1	-.DTDAVVGDTIIDVSGKK.M	Manzi-carbene GILMFP: 10, 15	2017-01-01	49.11
true	12512	712.984	2135.94	3	-3.14	2.83	137.96	1478000	70.9	46	1	-.DTDAVVGDTIIDVSGKK.M	Manzi-carbene GILMFP: 10, 15	2017-01-01	62.85
true	12512	712.984	2135.94	3	-3.14	2.26	137.96	1478000	40	46	1	-.DTDAVVGDTIIDVSGKK.M	Manzi-carbene GILMFP: 10, 15	2017-01-01	47.78
true	10694	712.984	2135.94	3	-3.09	2.09	130.96	1448000	78.4	46	1	-.DTDAVVGDTIIDVSGKK.M	Manzi-carbene GILMFP: 11, 15	2017-01-01	50.56
true	10694	712.984	2135.94	3	-3.09	3.18	130.96	1448000	97.9	46	1	-.DTDAVVGDTIIDVSGKK.M	Manzi-carbene GILMFP: 11, 15	2017-01-01	50.1
true	10694	712.984	2135.94	3	-3.09	1.7	130.96	1448000	51.6	41	1	-.DTDAVVGDTIIDVSGKK.M	Manzi-carbene GILMFP: 7, 15	2017-01-01	35.03
true	10057	712.984	2135.94	3	-3.05	2.91	129.07	1720000	72.8	47	1	-.DTDAVVGDTIIDVSGKK.M	Manzi-carbene GILMFP: 10, 11	2017-01-01	79.77
true	10057	712.984	2135.94	3	-3.05	2.85	129.07	1720000	67.8	46	1	-.DTDAVVGDTIIDVSGKK.M	Manzi-carbene GILMFP: 10, 15	2017-01-01	38.44
true	10057	712.984	2135.94	3	-3.05	2.5	129.07	1720000	63.7	46	1	-.DTDAVVGDTIIDVSGKK.M	Manzi-carbene GILMFP: 10, 15	2017-01-01	46.9
true	10057	712.984	2135.94	3	-3.05	3.37	129.07	1720000	64.2	46	1	-.DTDAVVGDTIIDVSGKK.M	Manzi-carbene GILMFP: 10, 15	2017-01-01	40.34
true	10057	712.984	2135.94	3	-3.05	2.29	129.07	1720000	58.3	47	1	-.DTDAVVGDTIIDVSGKK.M	Manzi-carbene GILMFP: 10, 11	2017-01-01	35.7
true	10057	712.984	2135.94	3	-3.05	2.01	129.07	1720000	66.2	47	1	-.DTDAVVGDTIIDVSGKK.M	Manzi-carbene GILMFP: 10, 11	2017-01-01	48.42
true	11699	712.984	2135.94	3	-3	2.48	134.67	2458000	64.7	46	1	-.DTDAVVGDTIIDVSGKK.M	Manzi-carbene GILMFP: 10, 15	2017-01-01	60.09
true	11699	712.984	2135.94	3	-3	1.91	134.67	2458000	62.2	46	1	-.DTDAVVGDTIIDVSGKK.M	Manzi-carbene GILMFP: 11, 15	2017-01-01	38.95
true	11699	712.984	2135.94	3	-3	2.83	134.67	2458000	110.5	46	1	-.DTDAVVGDTIIDVSGKK.M	Manzi-carbene GILMFP: 11, 15	2017-01-01	69.37
true	11699	712.984	2135.94	3	-3	2.55	134.67	2458000	104.6	46	1	-.DTDAVVGDTIIDVSGKK.M	Manzi-carbene GILMFP: 11, 15	2017-01-01	61.96
true	11699	712.984	2135.94	3	-3	3.1	134.67	2458000	61.7	46	1	-.DTDAVVGDTIIDVSGKK.M	Manzi-carbene GILMFP: 11, 15	2017-01-01	49.4
true	9664	712.984	2135.94	3	-2.91	2.07	127.66	2803000	84	47	1	-.DTDAVVGDTIIDVSGKK.M	Manzi-carbene GILMFP: 10, 11	2017-01-01	90.09
true	9664	712.984	2135.94	3	-2.91	2.44	127.66	2803000	80	47	1	-.DTDAVVGDTIIDVSGKK.M	Manzi-carbene GILMFP: 10, 11	2017-01-01	90.01
true	9664	712.984	2135.94	3	-2.91	2.27	127.66	2803000	68	46	1	-.DTDAVVGDTIIDVSGKK.M	Manzi-carbene GILMFP: 10, 15	2017-01-01	47.84
true	9664	712.984	2135.94	3	-2.91	1.23	127.66	2803000	96	47	1	-.DTDAVVGDTIIDVSGKK.M	Manzi-carbene GILMFP: 10, 11	2017-01-01	89.84
true	9664	712.984	2135.94	3	-2.91	1.65	127.66	2803000	59.5	47	1	-.DTDAVVGDTIIDVSGKK.M	Manzi-carbene GILMFP: 10, 11	2017-01-01	48.67
true	9664	712.984	2135.94	3	-2.91	2.7	127.66	2803000	53.8	46	1	-.DTDAVVGDTIIDVSGKK.M	Manzi-carbene GILMFP: 10, 15	2017-01-01	25.74
true	9358	712.984	2135.94	3	-2.9	2.08	126.41	1370000	45.2	39	1	-.DTDAVVGDTIIDVSGKK.M	Manzi-carbene GILMFP: 7, 11	2017-01-01	46.51
true	9358	712.984	2135.94	3	-2.9	2.18	126.41	1370000	74.3	35	1	-.DTDAVVGDTIIDVSGKK.M	Manzi-carbene GILMFP: 7, 10	2017-01-01	50.79
true	9358	712.984	2135.94	3	-2.9	2.51	126.41	1370000	35.5	47	1	-.DTDAVVGDTIIDVSGKK.M	Manzi-carbene GILMFP: 10, 11	2017-01-01	75.06
true	9358	712.984	2135.94	3	-2.9	2.55	126.41	1370000	47.3	35	1	-.DTDAVVGDTIIDVSGKK.M	Manzi-carbene GILMFP: 7, 10	2017-01-01	43.13
true	9358	712.984	2135.94	3	-2.9	3.8	126.41	1370000	37.9	46	1	-.DTDAVVGDTIIDVSGKK.M	Manzi-carbene GILMFP: 10, 15	2017-01-01	28.03
true	9358	712.984	2135.94	3	-2.9	3.19	126.41	1370000	58.8	47	1	-.DTDAVVGDTIIDVSGKK.M	Manzi-carbene GILMFP: 10, 11	2017-01-01	85.8
true	12994	712.984	2135.94	3	-2.84	2.69	140.19	973400	38.3	46	1	-.DTDAVVGDTIIDVSGKK.M	Manzi-carbene GILMFP: 11, 15	2017-01-01	77.69
true	12994	712.984	2135.94	3	-2.84	2.44	140.19	973400	44.5	46	1	-.DTDAVVGDTIIDVSGKK.M	Manzi-carbene GILMFP: 11, 15	2017-01-01	63.11
true	12994	712.984	2135.94	3	-2.84	2.63	140.19	973400	42.7	46	1	-.DTDAVVGDTIIDVSGKK.M	Manzi-carbene GILMFP: 11, 15	2017-01-01	56.69
true	15058	712.985	2135.94	3	-1.9	2.09	150.38	587000	34.1	46	1	-.DTDAVVGDTIIDVSGKK.M	Manzi-carbene GILMFP: 11, 15	2017-01-01	87.29
true	15058	712.985	2135.94	3	-1.9	1.69	150.38	587000	38.3	46	1	-.DTDAVVGDTIIDVSGKK.M	Manzi-carbene GILMFP: 11, 15	2017-01-01	68.03
true	8404	712.985	2135.94	3	-1.75	1.49	122.99	434400	70.7	39	1	-.DTDAVVGDTIIDVSGKK.M	Manzi-carbene GILMFP: 7, 11	2017-01-01	48.81
true	8404	712.985	2135.94	3	-1.75	2.65	122.99	434400	52.4	47	1	-.DTDAVVGDTIIDVSGKK.M	Manzi-carbene GILMFP: 10, 11	2017-01-01	81.85
true	8404	712.985	2135.94	3	-1.75	1.38	122.99	434400	63.5	47	1	-.DTDAVVGDTIIDVSGKK.M	Manzi-carbene GILMFP: 10, 11	2017-01-01	32.7
true	12639	780.326	2337.96	3	-2.85	4.19	138.6	343200	48.5	33	1	-.DTDAVVGDTIIDVSGKK.M	Manzi-carbene GILMFP: 10, 11, 15	2017-01-01	95.45
true	12639	780.326	2337.96	3	-2.85	3.61	138.6	343200	46.2	20	1	-.DTDAVVGDTIIDVSGKK.M	Manzi-carbene GILMFP: 7, 10, 11	2017-01-01	46.63
true	12639	780.326	2337.96	3	-2.85	4.06	138.6	343200	38.4	27	1	-.DTDAVVGDTIIDVSGKK.M	Manzi-carbene GILMFP: 7, 10, 15	2017-01-01	42.34
true	13670	780.326	2337.96	3	-2.62	2.54	143.57	165300	58.3	33	1	-.DTDAVVGDTIIDVSGKK.M	Manzi-carbene GILMFP: 10, 11, 15	2017-01-01	94.14
true	13670	780.326	2337.96	3	-2.62	2.97	143.57	165300	61.2	33	1	-.DTDAVVGDTIIDVSGKK.M	Manzi-carbene GILMFP: 10, 11, 15	2017-01-01	92.19
true	13030	780.326	2337.96	3	-2.52	2.92	140.33	258000	42.3	33	1	-.DTDAVVGDTIIDVSGKK.M	Manzi-carbene GILMFP: 10, 11, 15	2017-01-01	25.74
true	13456	780.326	2337.96	3	-2.43	3.62	142.49	211900	44.3	30	1	-.DTDAVVGDTIIDVSGKK.M	Manzi-carbene GILMFP: 7, 11, 15	2017-01-01	33.77
true	13456	780.326	2337.96	3	-2.43	4.42	142.49	211900	44.1	33	1	-.DTDAVVGDTIIDVSGKK.M	Manzi-carbene GILMFP: 10, 11, 15	2017-01-01
true	14204	780.326	2337.96	3	-2.27	2.75	145.94	344400	52.6	33	1	-.DTDAVVGDTIIDVSGKK.M	Manzi-carbene GILMFP: 10, 11, 15	2017-01-01	48.89
true	14204	780.326	2337.96	3	-2.27	2.53	145.94	344400	51.9	33	1	-.DTDAVVGDTIIDVSGKK.M	Manzi-carbene GILMFP: 10, 11, 15	2017-01-01	48.77
true	13959	780.326	2337.96	3	-2.17	2.92	144.69	269900	51.1	27	1	-.DTDAVVGDTIIDVSGKK.M	Manzi-carbene GILMFP: 7, 10, 15	2017-01-01	34.07
true	13959	780.326	2337.96	3	-2.17	1.9	144.69	269900	44.8	27	1	-.DTDAVVGDTIIDVSGKK.M	Manzi-carbene GILMFP: 7, 10, 15	2017-01-01	43.34
true	13959	780.326	2337.96	3	-2.17	1.75	144.69	269900	46.3	27	1	-.DTDAVVGDTIIDVSGKK.M	Manzi-carbene GILMFP: 7, 10, 15	2017-01-01	48.29
true	13959	780.326	2337.96	3	-2.17	2.83	144.69	269900	39.8	27	1	-.DTDAVVGDTIIDVSGKK.M	Manzi-carbene GILMFP: 7, 10, 15	2017-01-01	45.97
true	13293	780.326	2337.96	3	-2.16	2.12	141.53	217000	52.5	33	1	-.DTDAVVGDTIIDVSGKK.M	Manzi-carbene GILMFP: 10, 11, 15	2017-01-01	95.83
true	13293	780.326	2337.96	3	-2.16	3.64	141.53	217000	67.6	33	1	-.DTDAVVGDTIIDVSGKK.M	Manzi-carbene GILMFP: 10, 11, 15	2017-01-01	92.51
true	13293	780.326	2337.96	3	-2.16	2.16	141.53	217000	56.2	33	1	-.DTDAVVGDTIIDVSGKK.M	Manzi-carbene GILMFP: 10, 11, 15	2017-01-01	33.6
true	15140	780.326	2337.96	3	-2.08	1.97	150.75	185000	52.2	33	1	-.DTDAVVGDTIIDVSGKK.M	Manzi-carbene GILMFP: 10, 11, 15	2017-01-01	93.78
true	15140	780.326	2337.96	3	-2.08	2.22	150.75	185000	38.6	33	1	-.DTDAVVGDTIIDVSGKK.M	Manzi-carbene GILMFP: 10, 11, 15	2017-01-01	99.41
true	15140	780.326	2337.96	3	-2.08	2.66	150.75	185000	35.1	33	1	-.DTDAVVGDTIIDVSGKK.M	Manzi-carbene GILMFP: 10, 11, 15	2017-01-01	93.29
true	15140	780.326	2337.96	3	-2.08	2.2	150.75	185000	49.7	30	1	-.DTDAVVGDTIIDVSGKK.M	Manzi-carbene GILMFP: 7, 11, 15	2017-01-01	88.78
true	15140	780.326	2337.96	3	-2.08	3.96	150.75	185000	30.6	33	1	-.DTDAVVGDTIIDVSGKK.M	Manzi-carbene GILMFP: 10, 11, 15	2017-01-01	82.91
true	14991	780.326	2337.96	3	-1.82	2.66	149.74	207100	35	33	1	-.DTDAVVGDTIIDVSGKK.M	Manzi-carbene GILMFP: 10, 11, 15	2017-01-01	98.89
true	14991	780.326	2337.96	3	-1.82	2.13	149.74	207100	55.5	33	1	-.DTDAVVGDTIIDVSGKK.M	Manzi-carbene GILMFP: 10, 11, 15	2017-01-01	98.14
true	14991	780.326	2337.96	3	-1.82	1.22	149.74	207100	54.3	33	1	-.DTDAVVGDTIIDVSGKK.M	Manzi-carbene GILMFP: 10, 11, 15	2017-01-01	99.45
true	14991	780.326	2337.96	3	-1.82	1.81	149.74	207100	54.1	33	1	-.DTDAVVGDTIIDVSGKK.M	Manzi-carbene GILMFP: 10, 11, 15	2017-01-01	99.45
true	14991	780.326	2337.96	3	-1.82	1.27	149.74	207100	57.4	33	1	-.DTDAVVGDTIIDVSGKK.M	Manzi-carbene GILMFP: 10, 11, 15	2017-01-01	49.84
false	14964	1061.71	4241.81	4	233.93	3.7	149.65	39110	19.9	1	2	-.DTDAVVGDTIIDVSGKKMTIAEFYDSTPDVFMR.R	Manzi-carbene GILMFP: 7, 10, 32	1933-01-01
true	2534	486.493	1941.95	4	-2.88	27.04	96.95	4195000	47	6	1	K.AGGKEVIVTADHSVMVK.R	Manzi-carbene GILMFP: 2	82 - 98	62.8
true	2534	486.493	1941.95	4	-2.88	2.77	96.95	4195000	65	6	1	K.AGGKEVIVTADHSVMVK.R	Manzi-carbene GILMFP: 3	82 - 98	91.11
true	2534	486.493	1941.95	4	-2.88	2.51	96.95	4195000	55.3	6	1	K.AGGKEVIVTADHSVMVK.R	Manzi-carbene GILMFP: 3	82 - 98	81.83
true	2534	486.493	1941.95	4	-2.88	2.74	96.95	4195000	76.6	6	1	K.AGGKEVIVTADHSVMVK.R	Manzi-carbene GILMFP: 3	82 - 98	92.22
true	6332	537	2143.97	4	-1.69	16.56	114.76	1817000	50.4	4	1	K.AGGKEVIVTADHSVMVK.R	Manzi-carbene GILMFP: 2, 15	82 - 98	49.96
false	6595	537	2143.97	4	-1.66	19.43	116.05	915300	21.1	2	1	K.AGGKEVIVTADHSVMVK.R	Manzi-carbene GILMFP: 2, 7	82 - 98	61.15
true	6061	537	2143.97	4	-1.49	3.87	113.77	860500	41.2	4	1	K.AGGKEVIVTADHSVMVK.R	Manzi-carbene GILMFP: 2, 15	82 - 98	50
true	70	476.589	1426.75	3	-1.82	2.13	72.37	1601000	39.4	6	0	K.EVIVTADHSVMVK.R		86 - 98
true	70	476.589	1426.75	3	-1.82	2.35	72.37	1601000	37.6	6	0	K.EVIVTADHSVMVK.R		86 - 98
true	70	476.589	1426.75	3	-1.82	1.52	72.37	1601000	32.6	6	0	K.EVIVTADHSVMVK.R		86 - 98
true	2409	543.93	1628.77	3	-2.25	2.94	96.07	31530000	65.1	17	0	K.EVIVTADHSVMVK.R	Manzi-carbene GILMFP: 11	86 - 98
true	2409	543.93	1628.77	3	-2.25	2.74	96.07	31530000	62.1	17	0	K.EVIVTADHSVMVK.R	Manzi-carbene GILMFP: 11	86 - 98
true	2409	543.93	1628.77	3	-2.25	1.95	96.07	31530000	42.2	17	0	K.EVIVTADHSVMVK.R	Manzi-carbene GILMFP: 11	86 - 98
true	2409	543.93	1628.77	3	-2.25	1.72	96.07	31530000	62.7	17	0	K.EVIVTADHSVMVK.R	Manzi-carbene GILMFP: 11	86 - 98
true	2409	543.93	1628.77	3	-2.25	0.97	96.07	31530000	50.9	17	0	K.EVIVTADHSVMVK.R	Manzi-carbene GILMFP: 11	86 - 98
true	2409	543.93	1628.77	3	-2.25	2.62	96.07	31530000	59	17	0	K.EVIVTADHSVMVK.R	Manzi-carbene GILMFP: 11	86 - 98
true	2409	543.93	1628.77	3	-2.25	2.12	96.07	31530000	56.1	17	0	K.EVIVTADHSVMVK.R	Manzi-carbene GILMFP: 11	86 - 98
true	2409	543.93	1628.77	3	-2.25	2.45	96.07	31530000	59.7	17	0	K.EVIVTADHSVMVK.R	Manzi-carbene GILMFP: 11	86 - 98
true	2409	543.93	1628.77	3	-2.25	2.93	96.07	31530000	42.5	4	0	K.EVIVTADHSVMVK.R	Manzi-carbene GILMFP: 3	86 - 98
true	2409	543.93	1628.77	3	-2.25	15.64	96.07	31530000	42.5	17	0	K.EVIVTADHSVMVK.R	Manzi-carbene GILMFP: 11	86 - 98
true	2945	543.931	1628.77	3	-2.23	5.21	99.17	5481000	42.1	17	0	K.EVIVTADHSVMVK.R	Manzi-carbene GILMFP: 11	86 - 98
true	1890	543.931	1628.77	3	-2.23	1.49	94.01	2993000	37.6	17	0	K.EVIVTADHSVMVK.R	Manzi-carbene GILMFP: 11	86 - 98
true	1890	543.931	1628.77	3	-2.23	1.94	94.01	2993000	42.2	17	0	K.EVIVTADHSVMVK.R	Manzi-carbene GILMFP: 11	86 - 98
true	2945	543.931	1628.77	3	-2.23	8.17	99.17	5481000	30.3	17	0	K.EVIVTADHSVMVK.R	Manzi-carbene GILMFP: 11	86 - 98
true	2945	543.931	1628.77	3	-2.23	7.4	99.17	5481000	31.1	17	0	K.EVIVTADHSVMVK.R	Manzi-carbene GILMFP: 11	86 - 98
true	6427	611.272	1830.8	3	-1.85	10.47	115.3	1938000	46.5	9	0	K.EVIVTADHSVMVK.R	Manzi-carbene GILMFP: 3, 11	86 - 98
false	1001	447.225	1784.87	4	-2.07	18.06	89.54	3191000	19.4	2	1	K.EVIVTADHSVMVKR.D	Manzi-carbene GILMFP: 11	86 - 99
false	1358	459.23	1374.67	3	-2.53	2.3	91.48	12210000	25.1	2	0	K.IIDVKPTEMK.Q	Manzi-carbene GILMFP: 1	103 - 112	89.18
true	1358	459.23	1374.67	3	-2.53	3.07	91.48	12210000	34.6	2	0	K.IIDVKPTEMK.Q	Manzi-carbene GILMFP: 2	103 - 112	91.06
true	1777	459.231	1374.67	3	-0.2	3.4	93.36	49240000	39.5	10	0	K.IIDVKPTEMK.Q	Manzi-carbene GILMFP: 9	103 - 112	99.29
true	1777	459.231	1374.67	3	-0.2	1.56	93.36	49240000	58.3	10	0	K.IIDVKPTEMK.Q	Manzi-carbene GILMFP: 9	103 - 112	99.94
true	1777	459.231	1374.67	3	-0.2	2.54	93.36	49240000	68.1	10	0	K.IIDVKPTEMK.Q	Manzi-carbene GILMFP: 9	103 - 112	99.93
true	1777	459.231	1374.67	3	-0.2	1.5	93.36	49240000	63.4	10	0	K.IIDVKPTEMK.Q	Manzi-carbene GILMFP: 9	103 - 112	99.89
true	1777	459.231	1374.67	3	-0.2	2.06	93.36	49240000	63.4	10	0	K.IIDVKPTEMK.Q	Manzi-carbene GILMFP: 9	103 - 112	99.78
true	1777	459.231	1374.67	3	-0.2	2.35	93.36	49240000	44.8	10	0	K.IIDVKPTEMK.Q	Manzi-carbene GILMFP: 9	103 - 112	99.78
false	713	469.733	1874.91	4	-1.85	1.74	86.27	3941000	17.6	1	1	K.IIDVKPTEMKQTDR.V	Manzi-carbene GILMFP: 9	103 - 116
true	4878	684.324	2049.95	3	-1.61	5.11	107.93	499200	37.8	10	1	K.KMTIAEFYDSTPDVFMR.R		17 - 33
true	4878	684.324	2049.95	3	-1.61	2.65	107.93	499200	46.5	10	1	K.KMTIAEFYDSTPDVFMR.R		17 - 33
true	4878	684.324	2049.95	3	-1.61	2.02	107.93	499200	87.4	10	1	K.KMTIAEFYDSTPDVFMR.R		17 - 33
true	4878	684.324	2049.95	3	-1.61	3	107.93	499200	31.6	10	1	K.KMTIAEFYDSTPDVFMR.R		17 - 33
true	4878	684.324	2049.95	3	-1.61	2.62	107.93	499200	44.7	10	1	K.KMTIAEFYDSTPDVFMR.R		17 - 33
true	5548	684.324	2049.95	3	-1.58	2.04	111.42	6832000	59	10	1	K.KMTIAEFYDSTPDVFMR.R		17 - 33
true	5548	684.324	2049.95	3	-1.58	1	111.42	6832000	62	10	1	K.KMTIAEFYDSTPDVFMR.R		17 - 33
true	5548	684.324	2049.95	3	-1.58	0.97	111.42	6832000	67.1	10	1	K.KMTIAEFYDSTPDVFMR.R		17 - 33
true	5548	684.324	2049.95	3	-1.58	2.38	111.42	6832000	70	10	1	K.KMTIAEFYDSTPDVFMR.R		17 - 33
true	9398	751.664	2251.98	3	-3.18	1.84	126.58	3362000	68.8	28	1	K.KMTIAEFYDSTPDVFMR.R	Manzi-carbene GILMFP: 2	17 - 33	49.69
true	9398	751.664	2251.98	3	-3.18	2.68	126.58	3362000	69.1	28	1	K.KMTIAEFYDSTPDVFMR.R	Manzi-carbene GILMFP: 2	17 - 33	49.69
true	9398	751.664	2251.98	3	-3.18	3.03	126.58	3362000	64.4	28	1	K.KMTIAEFYDSTPDVFMR.R	Manzi-carbene GILMFP: 2	17 - 33	49.58
true	9398	751.664	2251.98	3	-3.18	2.16	126.58	3362000	51.1	24	1	K.KMTIAEFYDSTPDVFMR.R	Manzi-carbene GILMFP: 7	17 - 33	43.03
true	9398	751.664	2251.98	3	-3.18	3.23	126.58	3362000	68.7	28	1	K.KMTIAEFYDSTPDVFMR.R	Manzi-carbene GILMFP: 2	17 - 33	49.69
true	9398	751.664	2251.98	3	-3.18	2.73	126.58	3362000	39	12	1	K.KMTIAEFYDSTPDVFMR.R	Manzi-carbene GILMFP: 15	17 - 33	30.77
true	9398	751.664	2251.98	3	-3.18	2.56	126.58	3362000	68.9	28	1	K.KMTIAEFYDSTPDVFMR.R	Manzi-carbene GILMFP: 2	17 - 33	49.69
true	11936	751.664	2251.98	3	-3.06	2.37	135.76	2219000	48.1	28	1	K.KMTIAEFYDSTPDVFMR.R	Manzi-carbene GILMFP: 2	17 - 33	72.24
true	11936	751.664	2251.98	3	-3.06	2.5	135.76	2219000	56.4	28	1	K.KMTIAEFYDSTPDVFMR.R	Manzi-carbene GILMFP: 2	17 - 33	78.03
true	11936	751.664	2251.98	3	-3.06	1.55	135.76	2219000	76	28	1	K.KMTIAEFYDSTPDVFMR.R	Manzi-carbene GILMFP: 2	17 - 33	91.42
true	11936	751.664	2251.98	3	-3.06	2.48	135.76	2219000	67.4	28	1	K.KMTIAEFYDSTPDVFMR.R	Manzi-carbene GILMFP: 2	17 - 33	89.8
true	8277	751.665	2251.98	3	-2.21	1.05	122.34	408000	45.3	28	1	K.KMTIAEFYDSTPDVFMR.R	Manzi-carbene GILMFP: 2	17 - 33	47.15
true	8277	751.665	2251.98	3	-2.21	1.81	122.34	408000	52.2	28	1	K.KMTIAEFYDSTPDVFMR.R	Manzi-carbene GILMFP: 2	17 - 33	49.38
true	8277	751.665	2251.98	3	-2.21	2.78	122.34	408000	50	28	1	K.KMTIAEFYDSTPDVFMR.R	Manzi-carbene GILMFP: 4	17 - 33	83.66
true	8892	751.665	2251.98	3	-1.5	1.02	124.76	1404000	31.2	24	1	K.KMTIAEFYDSTPDVFMR.R	Manzi-carbene GILMFP: 7	17 - 33	33.22
true	8892	751.665	2251.98	3	-1.5	1.23	124.76	1404000	41.5	15	1	K.KMTIAEFYDSTPDVFMR.R	Manzi-carbene GILMFP: 12	17 - 33	79.84
true	8892	751.665	2251.98	3	-1.5	3.95	124.76	1404000	36.8	28	1	K.KMTIAEFYDSTPDVFMR.R	Manzi-carbene GILMFP: 2	17 - 33	43.46
true	8518	751.666	2251.98	3	-1.28	1.81	123.43	534900	40.3	24	1	K.KMTIAEFYDSTPDVFMR.R	Manzi-carbene GILMFP: 7	17 - 33	69.47
true	8518	751.666	2251.98	3	-1.28	3.59	123.43	534900	39.2	12	1	K.KMTIAEFYDSTPDVFMR.R	Manzi-carbene GILMFP: 15	17 - 33	37.32
true	8518	751.666	2251.98	3	-1.28	1.34	123.43	534900	49.7	12	1	K.KMTIAEFYDSTPDVFMR.R	Manzi-carbene GILMFP: 15	17 - 33	46.7
true	8518	751.666	2251.98	3	-1.28	2	123.43	534900	41.4	24	1	K.KMTIAEFYDSTPDVFMR.R	Manzi-carbene GILMFP: 7	17 - 33	67.41
true	12378	819.006	2454	3	-2.7	3.22	137.42	466100	36.5	19	1	K.KMTIAEFYDSTPDVFMR.R	Manzi-carbene GILMFP: 2, 7	17 - 33	47.97
true	12378	819.006	2454	3	-2.7	2.42	137.42	466100	40.4	19	1	K.KMTIAEFYDSTPDVFMR.R	Manzi-carbene GILMFP: 2, 4	17 - 33	53.75
true	12378	819.006	2454	3	-2.7	3.02	137.42	466100	39.1	19	1	K.KMTIAEFYDSTPDVFMR.R	Manzi-carbene GILMFP: 2, 7	17 - 33	43.97
true	12378	819.006	2454	3	-2.7	3.65	137.42	466100	38	19	1	K.KMTIAEFYDSTPDVFMR.R	Manzi-carbene GILMFP: 2, 7	17 - 33	40.69
true	12378	819.006	2454	3	-2.7	3.32	137.42	466100	44.4	19	1	K.KMTIAEFYDSTPDVFMR.R	Manzi-carbene GILMFP: 2, 7	17 - 33	45.77
true	13987	819.006	2454	3	-2.39	3.69	144.78	144400	48.3	19	1	K.KMTIAEFYDSTPDVFMR.R	Manzi-carbene GILMFP: 2, 7	17 - 33	84.04
true	14533	819.006	2454	3	-2.39	1.97	147.53	538600	48.5	19	1	K.KMTIAEFYDSTPDVFMR.R	Manzi-carbene GILMFP: 2, 7	17 - 33	48.24
true	14533	819.006	2454	3	-2.39	2.28	147.53	538600	52.6	19	1	K.KMTIAEFYDSTPDVFMR.R	Manzi-carbene GILMFP: 2, 4	17 - 33	73.47
true	14533	819.006	2454	3	-2.39	2.72	147.53	538600	34.7	19	1	K.KMTIAEFYDSTPDVFMR.R	Manzi-carbene GILMFP: 2, 4	17 - 33	76.99
true	13987	819.006	2454	3	-2.39	7.06	144.78	144400	47.4	19	1	K.KMTIAEFYDSTPDVFMR.R	Manzi-carbene GILMFP: 2, 7	17 - 33	84.91
false	15007	819.006	2454	3	-2.21	3.04	149.82	148900	19.2	17	1	K.KMTIAEFYDSTPDVFMR.R	Manzi-carbene GILMFP: 2, 12	17 - 33
true	14707	819.006	2454	3	-2.01	2.02	148.66	260100	48.7	9	1	K.KMTIAEFYDSTPDVFMR.R	Manzi-carbene GILMFP: 2, 15	17 - 33	42.96
true	16399	886.347	2656.03	3	-2.4	2.68	158.29	95790	31.1	2	1	K.KMTIAEFYDSTPDVFMR.R	Manzi-carbene GILMFP: 2, 4, 16	17 - 33	97.1
false	16047	886.347	2656.03	3	-2.28	3.7	155.73	106200	29.4	7	1	K.KMTIAEFYDSTPDVFMR.R	Manzi-carbene GILMFP: 2, 4, 7	17 - 33	89.81
false	16167	886.347	2656.03	3	-2.16	3.24	156.65	100300	27.4	6	1	K.KMTIAEFYDSTPDVFMR.R	Manzi-carbene GILMFP: 4, 7, 12	17 - 33	52.47
true	6485	603.026	2408.08	4	-1.51	3.02	115.57	430000	30.4	6	2	K.KMTIAEFYDSTPDVFMRR.N	Manzi-carbene GILMFP: 15	17 - 34	46.98
true	6485	603.026	2408.08	4	-1.51	5.1	115.57	430000	34.3	6	2	K.KMTIAEFYDSTPDVFMRR.N	Manzi-carbene GILMFP: 15	17 - 34	46.26
true	6485	603.026	2408.08	4	-1.51	3.89	115.57	430000	40.6	6	2	K.KMTIAEFYDSTPDVFMRR.N	Manzi-carbene GILMFP: 15	17 - 34	47.96
true	7176	603.277	2408.08	4	413.9	2.9	118.22	1039000	47.2	6	2	K.KMTIAEFYDSTPDVFMRR.N	Manzi-carbene GILMFP: 15	17 - 34	64.21
true	7176	603.277	2408.08	4	413.9	1.6	118.22	1039000	63.6	6	2	K.KMTIAEFYDSTPDVFMRR.N	Manzi-carbene GILMFP: 15	17 - 34	48.74
true	9071	641.626	1921.86	3	-1.34	2.89	125.43	48200000	51.1	16	0	K.MTIAEFYDSTPDVFMR.R		18 - 33
true	9071	641.626	1921.86	3	-1.34	1.64	125.43	48200000	116.8	16	0	K.MTIAEFYDSTPDVFMR.R		18 - 33
true	9071	641.626	1921.86	3	-1.34	0.68	125.43	48200000	119.6	16	0	K.MTIAEFYDSTPDVFMR.R		18 - 33
true	9071	641.626	1921.86	3	-1.34	0.86	125.43	48200000	105.2	16	0	K.MTIAEFYDSTPDVFMR.R		18 - 33
true	9071	641.626	1921.86	3	-1.34	4.75	125.43	48200000	31.6	16	0	K.MTIAEFYDSTPDVFMR.R		18 - 33
true	9071	641.626	1921.86	3	-1.34	4.07	125.43	48200000	39.2	16	0	K.MTIAEFYDSTPDVFMR.R		18 - 33
true	8226	641.96	1921.86	3	518.93	4.75	122.13	196600	31.6	16	0	K.MTIAEFYDSTPDVFMR.R		18 - 33
true	13057	708.966	2123.88	3	-3	3.1	140.4	6240000	116.5	30	0	K.MTIAEFYDSTPDVFMR.R	Manzi-carbene GILMFP: 3	18 - 33	99.75
true	13057	708.966	2123.88	3	-3	2.76	140.4	6240000	109.4	35	0	K.MTIAEFYDSTPDVFMR.R	Manzi-carbene GILMFP: 14	18 - 33	49.85
true	13057	708.966	2123.88	3	-3	2.09	140.4	6240000	116.8	30	0	K.MTIAEFYDSTPDVFMR.R	Manzi-carbene GILMFP: 3	18 - 33	97.36
true	13057	708.966	2123.88	3	-3	3.02	140.4	6240000	106	35	0	K.MTIAEFYDSTPDVFMR.R	Manzi-carbene GILMFP: 6	18 - 33	85.08
true	13057	708.966	2123.88	3	-3	3.44	140.4	6240000	105.6	30	0	K.MTIAEFYDSTPDVFMR.R	Manzi-carbene GILMFP: 3	18 - 33	71.46
true	13057	708.966	2123.88	3	-3	3.03	140.4	6240000	105.9	35	0	K.MTIAEFYDSTPDVFMR.R	Manzi-carbene GILMFP: 6	18 - 33	85.89
true	13720	708.966	2123.88	3	-2.71	2.57	143.64	420300	82.6	38	0	K.MTIAEFYDSTPDVFMR.R	Manzi-carbene GILMFP: 11	18 - 33	88.77
true	13720	708.966	2123.88	3	-2.71	2.77	143.64	420300	116.5	38	0	K.MTIAEFYDSTPDVFMR.R	Manzi-carbene GILMFP: 11	18 - 33	99.9
true	14934	776.308	2325.91	3	-2.62	3.31	149.54	1290000	66	23	0	K.MTIAEFYDSTPDVFMR.R	Manzi-carbene GILMFP: 6, 11	18 - 33	30.42
true	14934	776.308	2325.91	3	-2.62	3.01	149.54	1290000	50.2	23	0	K.MTIAEFYDSTPDVFMR.R	Manzi-carbene GILMFP: 1, 6	18 - 33	68.68
true	14934	776.308	2325.91	3	-2.62	3.4	149.54	1290000	66.6	23	0	K.MTIAEFYDSTPDVFMR.R	Manzi-carbene GILMFP: 1, 6	18 - 33	49.86
true	14934	776.308	2325.91	3	-2.62	2.94	149.54	1290000	62.6	20	0	K.MTIAEFYDSTPDVFMR.R	Manzi-carbene GILMFP: 3, 6	18 - 33	84.92
true	14934	776.308	2325.91	3	-2.62	2.53	149.54	1290000	43.6	16	0	K.MTIAEFYDSTPDVFMR.R	Manzi-carbene GILMFP: 1, 3	18 - 33	87.8
true	14934	776.308	2325.91	3	-2.62	2.33	149.54	1290000	49	16	0	K.MTIAEFYDSTPDVFMR.R	Manzi-carbene GILMFP: 1, 3	18 - 33	89.02
true	14934	776.308	2325.91	3	-2.62	2.33	149.54	1290000	49	16	0	K.MTIAEFYDSTPDVFMR.R	Manzi-carbene GILMFP: 1, 3	18 - 33	89.02
true	14934	776.308	2325.91	3	-2.62	3.36	149.54	1290000	79.2	22	0	K.MTIAEFYDSTPDVFMR.R	Manzi-carbene GILMFP: 3, 14	18 - 33	54.85
true	14934	776.308	2325.91	3	-2.62	2.21	149.54	1290000	80.8	24	0	K.MTIAEFYDSTPDVFMR.R	Manzi-carbene GILMFP: 3, 11	18 - 33	63.4
true	14934	776.308	2325.91	3	-2.62	3.46	149.54	1290000	64.3	23	0	K.MTIAEFYDSTPDVFMR.R	Manzi-carbene GILMFP: 1, 6	18 - 33	50.43
true	14934	776.308	2325.91	3	-2.62	2.38	149.54	1290000	65.8	20	0	K.MTIAEFYDSTPDVFMR.R	Manzi-carbene GILMFP: 3, 6	18 - 33	34.22
true	14934	776.308	2325.91	3	-2.62	3.1	149.54	1290000	61.4	20	0	K.MTIAEFYDSTPDVFMR.R	Manzi-carbene GILMFP: 3, 6	18 - 33	57.85
true	14934	776.308	2325.91	3	-2.62	2.36	149.54	1290000	76.8	20	0	K.MTIAEFYDSTPDVFMR.R	Manzi-carbene GILMFP: 3, 6	18 - 33	65.48
true	14934	776.308	2325.91	3	-2.62	2.67	149.54	1290000	62.4	20	0	K.MTIAEFYDSTPDVFMR.R	Manzi-carbene GILMFP: 3, 6	18 - 33	45.25
true	14934	776.308	2325.91	3	-2.62	3.19	149.54	1290000	47.1	20	0	K.MTIAEFYDSTPDVFMR.R	Manzi-carbene GILMFP: 3, 6	18 - 33	72.12
true	14934	776.308	2325.91	3	-2.62	3.19	149.54	1290000	47.1	20	0	K.MTIAEFYDSTPDVFMR.R	Manzi-carbene GILMFP: 3, 6	18 - 33	72.12
true	14934	776.308	2325.91	3	-2.62	2.44	149.54	1290000	62.6	20	0	K.MTIAEFYDSTPDVFMR.R	Manzi-carbene GILMFP: 3, 6	18 - 33	83.42
true	14934	776.308	2325.91	3	-2.62	1.96	149.54	1290000	69.9	20	0	K.MTIAEFYDSTPDVFMR.R	Manzi-carbene GILMFP: 3, 6	18 - 33	46.68
true	14934	776.308	2325.91	3	-2.62	1.18	149.54	1290000	72.6	20	0	K.MTIAEFYDSTPDVFMR.R	Manzi-carbene GILMFP: 3, 6	18 - 33	70.57
true	7245	961.93	1921.86	2	-6.63	4.58	118.49	276000	56.9	16	0	K.MTIAEFYDSTPDVFMR.R		18 - 33
true	7785	961.934	1921.86	2	-2.69	2.19	120.32	3080000	44.3	16	0	K.MTIAEFYDSTPDVFMR.R		18 - 33
true	7785	961.934	1921.86	2	-2.69	2.48	120.32	3080000	70	16	0	K.MTIAEFYDSTPDVFMR.R		18 - 33
true	7785	961.934	1921.86	2	-2.69	2.61	120.32	3080000	112.1	16	0	K.MTIAEFYDSTPDVFMR.R		18 - 33
true	7785	961.934	1921.86	2	-2.69	2.19	120.32	3080000	102.5	16	0	K.MTIAEFYDSTPDVFMR.R		18 - 33
true	7785	961.934	1921.86	2	-2.69	1.42	120.32	3080000	112.7	16	0	K.MTIAEFYDSTPDVFMR.R		18 - 33
true	12339	1062.95	2123.88	2	-3.4	2.8	137.26	2913000	64	38	0	K.MTIAEFYDSTPDVFMR.R	Manzi-carbene GILMFP: 11	18 - 33	65.69
true	12339	1062.95	2123.88	2	-3.4	2.71	137.26	2913000	40.5	35	0	K.MTIAEFYDSTPDVFMR.R	Manzi-carbene GILMFP: 14	18 - 33	32.21
true	12339	1062.95	2123.88	2	-3.4	2.31	137.26	2913000	122.3	30	0	K.MTIAEFYDSTPDVFMR.R	Manzi-carbene GILMFP: 3	18 - 33	99.95
true	12339	1062.95	2123.88	2	-3.4	2.99	137.26	2913000	105.2	30	0	K.MTIAEFYDSTPDVFMR.R	Manzi-carbene GILMFP: 3	18 - 33	98.05
true	12339	1062.95	2123.88	2	-3.4	1.9	137.26	2913000	82.9	25	0	K.MTIAEFYDSTPDVFMR.R	Manzi-carbene GILMFP: 1	18 - 33	49.85
true	12339	1062.95	2123.88	2	-3.4	2.94	137.26	2913000	103.5	35	0	K.MTIAEFYDSTPDVFMR.R	Manzi-carbene GILMFP: 14	18 - 33	49.47
true	12339	1062.95	2123.88	2	-3.4	2.33	137.26	2913000	82.5	35	0	K.MTIAEFYDSTPDVFMR.R	Manzi-carbene GILMFP: 14	18 - 33	48.86
true	12790	1062.95	2123.88	2	-3.33	2.62	139.24	3247000	81.4	35	0	K.MTIAEFYDSTPDVFMR.R	Manzi-carbene GILMFP: 6	18 - 33	99.63
true	12790	1062.95	2123.88	2	-3.33	3.14	139.24	3247000	123.1	35	0	K.MTIAEFYDSTPDVFMR.R	Manzi-carbene GILMFP: 6	18 - 33	99.87
true	12790	1062.95	2123.88	2	-3.33	2.78	139.24	3247000	111.4	30	0	K.MTIAEFYDSTPDVFMR.R	Manzi-carbene GILMFP: 3	18 - 33	97.89
true	12790	1062.95	2123.88	2	-3.33	2.54	139.24	3247000	111.7	35	0	K.MTIAEFYDSTPDVFMR.R	Manzi-carbene GILMFP: 6	18 - 33	99.77
true	15350	1062.95	2123.88	2	-2.79	1.93	151.72	469400	78.9	35	0	K.MTIAEFYDSTPDVFMR.R	Manzi-carbene GILMFP: 6	18 - 33	80.12
true	15350	1062.95	2123.88	2	-2.79	2.49	151.72	469400	70.8	35	0	K.MTIAEFYDSTPDVFMR.R	Manzi-carbene GILMFP: 6	18 - 33	98.69
true	15350	1062.95	2123.88	2	-2.79	2.27	151.72	469400	49.4	35	0	K.MTIAEFYDSTPDVFMR.R	Manzi-carbene GILMFP: 6	18 - 33	92.07
true	14239	1062.95	2123.88	2	-2.61	2.06	146.23	286100	67.7	38	0	K.MTIAEFYDSTPDVFMR.R	Manzi-carbene GILMFP: 11	18 - 33	87.28
true	13966	1062.95	2123.88	2	-2.55	2.98	144.71	211800	69.8	38	0	K.MTIAEFYDSTPDVFMR.R	Manzi-carbene GILMFP: 11	18 - 33	93.02
true	13966	1062.95	2123.88	2	-2.55	2.46	144.71	211800	75.2	38	0	K.MTIAEFYDSTPDVFMR.R	Manzi-carbene GILMFP: 11	18 - 33	97.59
true	13966	1062.95	2123.88	2	-2.55	3.56	144.71	211800	58	38	0	K.MTIAEFYDSTPDVFMR.R	Manzi-carbene GILMFP: 11	18 - 33	92.16
true	13966	1062.95	2123.88	2	-2.55	2.42	144.71	211800	67.8	38	0	K.MTIAEFYDSTPDVFMR.R	Manzi-carbene GILMFP: 11	18 - 33	94.71
true	13966	1062.95	2123.88	2	-2.55	3.88	144.71	211800	30.7	38	0	K.MTIAEFYDSTPDVFMR.R	Manzi-carbene GILMFP: 11	18 - 33	74.47
true	9759	1062.95	2123.88	2	-2.32	2.75	128.05	70520	54.7	35	0	K.MTIAEFYDSTPDVFMR.R	Manzi-carbene GILMFP: 6	18 - 33	98.57
true	10819	1062.95	2123.88	2	-2.26	3.76	131.49	99750	46.9	35	0	K.MTIAEFYDSTPDVFMR.R	Manzi-carbene GILMFP: 14	18 - 33	68.87
true	10819	1062.95	2123.88	2	-2.26	2.93	131.49	99750	36.6	38	0	K.MTIAEFYDSTPDVFMR.R	Manzi-carbene GILMFP: 11	18 - 33	33.33
true	14612	1062.95	2123.88	2	-1.59	1.9	148.08	94040	53	35	0	K.MTIAEFYDSTPDVFMR.R	Manzi-carbene GILMFP: 6	18 - 33	99.41
true	14612	1062.95	2123.88	2	-1.59	2	148.08	94040	56.5	35	0	K.MTIAEFYDSTPDVFMR.R	Manzi-carbene GILMFP: 6	18 - 33	95.23
true	8791	1062.95	2123.88	2	-1.53	2.23	124.41	91880	67.4	35	0	K.MTIAEFYDSTPDVFMR.R	Manzi-carbene GILMFP: 6	18 - 33	99.94
true	8791	1062.95	2123.88	2	-1.53	2.06	124.41	91880	52.8	35	0	K.MTIAEFYDSTPDVFMR.R	Manzi-carbene GILMFP: 6	18 - 33	96.75
true	8791	1062.95	2123.88	2	-1.53	2.35	124.41	91880	32	35	0	K.MTIAEFYDSTPDVFMR.R	Manzi-carbene GILMFP: 6	18 - 33	90.9
true	15488	1163.96	2325.91	2	-2.43	2.87	152.62	1391000	83.4	19	0	K.MTIAEFYDSTPDVFMR.R	Manzi-carbene GILMFP: 1, 14	18 - 33	35.66
true	15488	1163.96	2325.91	2	-2.43	2.22	152.62	1391000	79.3	19	0	K.MTIAEFYDSTPDVFMR.R	Manzi-carbene GILMFP: 1, 14	18 - 33	44.35
true	15488	1163.96	2325.91	2	-2.43	2.41	152.62	1391000	87.1	22	0	K.MTIAEFYDSTPDVFMR.R	Manzi-carbene GILMFP: 6, 14	18 - 33	72.44
true	15488	1163.96	2325.91	2	-2.43	4.42	152.62	1391000	40.4	5	0	K.MTIAEFYDSTPDVFMR.R	Manzi-carbene GILMFP: 11, 14	18 - 33	25.05
true	15488	1163.96	2325.91	2	-2.43	2.24	152.62	1391000	73.5	22	0	K.MTIAEFYDSTPDVFMR.R	Manzi-carbene GILMFP: 3, 14	18 - 33	24.02
true	15488	1163.96	2325.91	2	-2.43	2.59	152.62	1391000	72.3	22	0	K.MTIAEFYDSTPDVFMR.R	Manzi-carbene GILMFP: 3, 14	18 - 33	25.06
true	15488	1163.96	2325.91	2	-2.43	2.7	152.62	1391000	78.9	22	0	K.MTIAEFYDSTPDVFMR.R	Manzi-carbene GILMFP: 6, 14	18 - 33	29.17
true	15488	1163.96	2325.91	2	-2.43	2.76	152.62	1391000	70.2	22	0	K.MTIAEFYDSTPDVFMR.R	Manzi-carbene GILMFP: 3, 14	18 - 33	23.66
true	16845	1264.97	2527.93	2	-2.94	2.9	161.56	393500	55.6	18	0	K.MTIAEFYDSTPDVFMR.R	Manzi-carbene GILMFP: 3, 6, 11	18 - 33	49.8
true	16845	1264.97	2527.93	2	-2.94	4.06	161.56	393500	55.2	18	0	K.MTIAEFYDSTPDVFMR.R	Manzi-carbene GILMFP: 3, 6, 11	18 - 33	43.15
true	16845	1264.97	2527.93	2	-2.94	2.72	161.56	393500	56.5	18	0	K.MTIAEFYDSTPDVFMR.R	Manzi-carbene GILMFP: 3, 6, 11	18 - 33	51.14
true	16845	1264.97	2527.93	2	-2.94	3.62	161.56	393500	60.6	18	0	K.MTIAEFYDSTPDVFMR.R	Manzi-carbene GILMFP: 3, 6, 11	18 - 33	61.5
true	16521	1264.97	2527.93	2	-2.38	2.71	159.19	471000	51	16	0	K.MTIAEFYDSTPDVFMR.R	Manzi-carbene GILMFP: 6, 11, 14	18 - 33	50.7
true	16521	1264.97	2527.93	2	-2.38	3.79	159.19	471000	40.9	14	0	K.MTIAEFYDSTPDVFMR.R	Manzi-carbene GILMFP: 1, 14, 15	18 - 33	41.71
true	16521	1264.97	2527.93	2	-2.38	3.24	159.19	471000	60.2	18	0	K.MTIAEFYDSTPDVFMR.R	Manzi-carbene GILMFP: 3, 6, 11	18 - 33	88.99
true	16521	1264.97	2527.93	2	-2.38	3.94	159.19	471000	39.8	14	0	K.MTIAEFYDSTPDVFMR.R	Manzi-carbene GILMFP: 1, 14, 15	18 - 33	55.08
true	16521	1264.97	2527.93	2	-2.38	2.59	159.19	471000	31.8	16	0	K.MTIAEFYDSTPDVFMR.R	Manzi-carbene GILMFP: 6, 11, 14	18 - 33	60.34
true	17077	1264.97	2527.93	2	-2.33	2.84	163.55	207300	61.7	14	0	K.MTIAEFYDSTPDVFMR.R	Manzi-carbene GILMFP: 1, 14, 15	18 - 33	97.87
true	17077	1264.97	2527.93	2	-2.33	2.83	163.55	207300	46	16	0	K.MTIAEFYDSTPDVFMR.R	Manzi-carbene GILMFP: 6, 11, 14	18 - 33	59.59
true	17077	1264.97	2527.93	2	-2.33	3.62	163.55	207300	71.8	16	0	K.MTIAEFYDSTPDVFMR.R	Manzi-carbene GILMFP: 6, 11, 14	18 - 33	98.22
false	16085	1264.97	2527.93	2	-2.3	3.31	155.95	148100	29.9	10	0	K.MTIAEFYDSTPDVFMR.R	Manzi-carbene GILMFP: 1, 3, 6	18 - 33	61.2
true	16085	1264.97	2527.93	2	-2.3	6.34	155.95	148100	35.7	18	0	K.MTIAEFYDSTPDVFMR.R	Manzi-carbene GILMFP: 3, 6, 11	18 - 33	98.58
true	16085	1264.97	2527.93	2	-2.3	3.54	155.95	148100	47.2	18	0	K.MTIAEFYDSTPDVFMR.R	Manzi-carbene GILMFP: 3, 6, 11	18 - 33	88.37
true	10260	761	2279.98	3	-3.37	2.77	129.61	3867000	83.2	8	1	K.MTIAEFYDSTPDVFMRR.N	Manzi-carbene GILMFP: 14	18 - 34	48.2
true	10260	761	2279.98	3	-3.37	2.71	129.61	3867000	116.6	8	1	K.MTIAEFYDSTPDVFMRR.N	Manzi-carbene GILMFP: 14	18 - 34	49.97
true	10260	761	2279.98	3	-3.37	3.04	129.61	3867000	116.8	8	1	K.MTIAEFYDSTPDVFMRR.N	Manzi-carbene GILMFP: 14	18 - 34	49.97
true	9516	761	2279.98	3	-2.75	2.11	127.1	807700	91	8	1	K.MTIAEFYDSTPDVFMRR.N	Manzi-carbene GILMFP: 14	18 - 34	48.26
true	9516	761	2279.98	3	-2.75	3.09	127.1	807700	79.3	8	1	K.MTIAEFYDSTPDVFMRR.N	Manzi-carbene GILMFP: 14	18 - 34	48.07
true	9516	761	2279.98	3	-2.75	2.15	127.1	807700	87.4	8	1	K.MTIAEFYDSTPDVFMRR.N	Manzi-carbene GILMFP: 14	18 - 34	48.16
true	9516	761	2279.98	3	-2.75	2.09	127.1	807700	60.9	8	1	K.MTIAEFYDSTPDVFMRR.N	Manzi-carbene GILMFP: 11	18 - 34	33.33
true	9516	761	2279.98	3	-2.75	3.14	127.1	807700	45.4	8	1	K.MTIAEFYDSTPDVFMRR.N	Manzi-carbene GILMFP: 11	18 - 34	33.33
true	13163	828.341	2482.01	3	-2.82	3.19	140.99	331900	38.4	11	1	K.MTIAEFYDSTPDVFMRR.N	Manzi-carbene GILMFP: 3, 11	18 - 34	28.36
true	13163	828.341	2482.01	3	-2.82	3.19	140.99	331900	38.4	11	1	K.MTIAEFYDSTPDVFMRR.N	Manzi-carbene GILMFP: 3, 11	18 - 34	28.36
true	13163	828.341	2482.01	3	-2.82	5.84	140.99	331900	43.1	4	1	K.MTIAEFYDSTPDVFMRR.N	Manzi-carbene GILMFP: 11, 14	18 - 34	35.04
true	13163	828.341	2482.01	3	-2.82	3.06	140.99	331900	52.1	11	1	K.MTIAEFYDSTPDVFMRR.N	Manzi-carbene GILMFP: 3, 14	18 - 34	43.1
true	13516	828.341	2482.01	3	-2.62	3.5	142.7	131300	30.6	11	1	K.MTIAEFYDSTPDVFMRR.N	Manzi-carbene GILMFP: 3, 11	18 - 34	30.05
false	16180	895.683	2684.03	3	-2.26	4.01	156.74	72530	21.5	3	1	K.MTIAEFYDSTPDVFMRR.N	Manzi-carbene GILMFP: 6, 11, 14	18 - 34	80.44
true	15099	895.683	2684.03	3	-2.22	4.62	150.62	207700	34.7	5	1	K.MTIAEFYDSTPDVFMRR.N	Manzi-carbene GILMFP: 1, 14, 15	18 - 34	95.73
true	14652	895.683	2684.03	3	-2.17	2.6	148.33	360700	34.7	4	1	K.MTIAEFYDSTPDVFMRR.N	Manzi-carbene GILMFP: 3, 6, 11	18 - 34	83.21
false	15715	963.024	2886.06	3	-2.31	6.84	153.97	123600	29.6	7	1	K.MTIAEFYDSTPDVFMRR.N	Manzi-carbene GILMFP: 3, 6, 14, 15	18 - 34	20.33
false	15966	963.024	2886.06	3	-2.26	3.29	155.46	149600	21.8	8	1	K.MTIAEFYDSTPDVFMRR.N	Manzi-carbene GILMFP: 3, 11, 14, 15	18 - 34	17.27
false	16632	1030.37	3088.08	3	-2.34	3.88	160.15	23900	24.5	1	1	K.MTIAEFYDSTPDVFMRR.N	Manzi-carbene GILMFP: 3, 6, 11, 14, 15	18 - 34
false	6762	549.25	1096.49	2	-2.24	1.8	116.67	5147000	22.7	4	0	K.NINYIMK.H	Manzi-carbene GILMFP: 6	64 - 70	66.92
false	4096	549.25	1096.49	2	-1.93	3.94	104.3	23380000	23.3	6	0	K.NINYIMK.H	Manzi-carbene GILMFP: 5	64 - 70
false	9406	650.261	1298.51	2	-3.16	2.65	126.61	11780000	18.7	10	0	K.NINYIMK.H	Manzi-carbene GILMFP: 2, 6	64 - 70	42.92
false	9406	650.261	1298.51	2	-3.16	2.16	126.61	11780000	22.6	22	0	K.NINYIMK.H	Manzi-carbene GILMFP: 5, 6	64 - 70	76.14
false	240	561.023	2240.07	4	-2.17	5.39	78.86	82360	18.3	1	2	K.RVGGKTSLSVNTYSGEVER.K	Manzi-carbene GILMFP: 8	44 - 62	33.33
true	3060	611.529	2442.09	4	-1.82	7.89	99.72	566700	37.2	3	2	K.RVGGKTSLSVNTYSGEVER.K	Manzi-carbene GILMFP: 3, 4	44 - 62	78.25
true	3060	611.529	2442.09	4	-1.82	10.26	99.72	566700	31.7	3	2	K.RVGGKTSLSVNTYSGEVER.K	Manzi-carbene GILMFP: 3, 4	44 - 62	81.46
true	194	514.585	1540.74	3	-2.81	3.05	77.6	609400	88.5	15	0	K.TSLSVNTYSGEVER.K		49 - 62
true	194	514.585	1540.74	3	-2.81	2.97	77.6	609400	73.2	15	0	K.TSLSVNTYSGEVER.K		49 - 62
true	194	514.585	1540.74	3	-2.81	1.95	77.6	609400	32.9	15	0	K.TSLSVNTYSGEVER.K		49 - 62
true	194	514.585	1540.74	3	-2.81	3.53	77.6	609400	76.9	15	0	K.TSLSVNTYSGEVER.K		49 - 62
true	194	514.585	1540.74	3	-2.81	2.78	77.6	609400	75.6	15	0	K.TSLSVNTYSGEVER.K		49 - 62
true	3419	581.926	1742.76	3	-3.05	2.53	101.55	15130000	36.7	71	0	K.TSLSVNTYSGEVER.K	Manzi-carbene GILMFP: 3	49 - 62
true	3419	581.926	1742.76	3	-3.05	1.36	101.55	15130000	40.6	71	0	K.TSLSVNTYSGEVER.K	Manzi-carbene GILMFP: 3	49 - 62
true	3419	581.926	1742.76	3	-3.05	1.79	101.55	15130000	42.8	71	0	K.TSLSVNTYSGEVER.K	Manzi-carbene GILMFP: 3	49 - 62
true	3419	581.926	1742.76	3	-3.05	1.38	101.55	15130000	41.6	71	0	K.TSLSVNTYSGEVER.K	Manzi-carbene GILMFP: 3	49 - 62
true	3419	581.926	1742.76	3	-3.05	2.14	101.55	15130000	44.5	71	0	K.TSLSVNTYSGEVER.K	Manzi-carbene GILMFP: 3	49 - 62
true	3419	581.926	1742.76	3	-3.05	2.24	101.55	15130000	62.1	71	0	K.TSLSVNTYSGEVER.K	Manzi-carbene GILMFP: 3	49 - 62
true	3419	581.926	1742.76	3	-3.05	1.71	101.55	15130000	95.7	71	0	K.TSLSVNTYSGEVER.K	Manzi-carbene GILMFP: 3	49 - 62	100
true	3419	581.926	1742.76	3	-3.05	2.39	101.55	15130000	84.6	71	0	K.TSLSVNTYSGEVER.K	Manzi-carbene GILMFP: 3	49 - 62	100
true	3419	581.926	1742.76	3	-3.05	2.25	101.55	15130000	79.2	71	0	K.TSLSVNTYSGEVER.K	Manzi-carbene GILMFP: 3	49 - 62	99.99
true	3419	581.926	1742.76	3	-3.05	2.3	101.55	15130000	83.3	71	0	K.TSLSVNTYSGEVER.K	Manzi-carbene GILMFP: 3	49 - 62	99.84
true	3072	581.926	1742.76	3	-2.38	0.95	99.75	1471000	41.3	71	0	K.TSLSVNTYSGEVER.K	Manzi-carbene GILMFP: 3	49 - 62	95.29
true	3072	581.926	1742.76	3	-2.38	1.44	99.75	1471000	50.7	71	0	K.TSLSVNTYSGEVER.K	Manzi-carbene GILMFP: 3	49 - 62	98.83
true	3072	581.926	1742.76	3	-2.38	0.86	99.75	1471000	40	71	0	K.TSLSVNTYSGEVER.K	Manzi-carbene GILMFP: 3	49 - 62
true	1912	581.927	1742.76	3	-1.59	2.5	94.08	1453000	56.7	59	0	K.TSLSVNTYSGEVER.K	Manzi-carbene GILMFP: 10	49 - 62	99.87
true	1912	581.927	1742.76	3	-1.59	3.06	94.08	1453000	50.1	59	0	K.TSLSVNTYSGEVER.K	Manzi-carbene GILMFP: 10	49 - 62	99.86
true	1912	581.927	1742.76	3	-1.59	2.12	94.08	1453000	64.2	59	0	K.TSLSVNTYSGEVER.K	Manzi-carbene GILMFP: 10	49 - 62	100
true	1912	581.927	1742.76	3	-1.59	1.55	94.08	1453000	57.6	59	0	K.TSLSVNTYSGEVER.K	Manzi-carbene GILMFP: 10	49 - 62	99.95
true	4121	581.927	1742.76	3	-1.45	3.15	104.45	1221000	50	71	0	K.TSLSVNTYSGEVER.K	Manzi-carbene GILMFP: 3	49 - 62
true	4121	581.927	1742.76	3	-1.45	2.37	104.45	1221000	46.9	71	0	K.TSLSVNTYSGEVER.K	Manzi-carbene GILMFP: 3	49 - 62
true	4121	581.927	1742.76	3	-1.45	2.79	104.45	1221000	47.1	71	0	K.TSLSVNTYSGEVER.K	Manzi-carbene GILMFP: 3	49 - 62
true	8061	649.269	1944.79	3	-0.82	2.62	121.57	1802000	55.8	32	0	K.TSLSVNTYSGEVER.K	Manzi-carbene GILMFP: 3, 10	49 - 62
true	8061	649.269	1944.79	3	-0.82	2.45	121.57	1802000	36.2	32	0	K.TSLSVNTYSGEVER.K	Manzi-carbene GILMFP: 3, 10	49 - 62
true	8061	649.269	1944.79	3	-0.82	2.49	121.57	1802000	37.9	32	0	K.TSLSVNTYSGEVER.K	Manzi-carbene GILMFP: 3, 10	49 - 62
true	8061	649.269	1944.79	3	-0.82	2.05	121.57	1802000	62.9	32	0	K.TSLSVNTYSGEVER.K	Manzi-carbene GILMFP: 3, 10	49 - 62
true	8061	649.269	1944.79	3	-0.82	2.79	121.57	1802000	34.4	32	0	K.TSLSVNTYSGEVER.K	Manzi-carbene GILMFP: 3, 10	49 - 62
true	8061	649.269	1944.79	3	-0.82	1.44	121.57	1802000	37.7	32	0	K.TSLSVNTYSGEVER.K	Manzi-carbene GILMFP: 3, 10	49 - 62
true	8578	649.27	1944.79	3	1.81	2.54	123.7	1737000	37.7	32	0	K.TSLSVNTYSGEVER.K	Manzi-carbene GILMFP: 3, 10	49 - 62
true	8578	649.27	1944.79	3	1.81	2.27	123.7	1737000	40.4	32	0	K.TSLSVNTYSGEVER.K	Manzi-carbene GILMFP: 3, 10	49 - 62
true	155	771.374	1540.74	2	-2.01	1.27	77.03	82140	30.4	15	0	K.TSLSVNTYSGEVER.K		49 - 62
true	155	771.374	1540.74	2	-2.01	1.7	77.03	82140	55.4	15	0	K.TSLSVNTYSGEVER.K		49 - 62
true	155	771.374	1540.74	2	-2.01	1.62	77.03	82140	70.3	15	0	K.TSLSVNTYSGEVER.K		49 - 62
true	155	771.374	1540.74	2	-2.01	3.2	77.03	82140	58.4	15	0	K.TSLSVNTYSGEVER.K		49 - 62
true	155	771.374	1540.74	2	-2.01	3.2	77.03	82140	58.4	15	0	K.TSLSVNTYSGEVER.K		49 - 62
true	155	771.374	1540.74	2	-2.01	3.86	77.03	82140	31.1	15	0	K.TSLSVNTYSGEVER.K		49 - 62
true	155	771.374	1540.74	2	-2.01	2.28	77.03	82140	62.5	15	0	K.TSLSVNTYSGEVER.K		49 - 62
true	155	771.374	1540.74	2	-2.01	3.86	77.03	82140	31.1	15	0	K.TSLSVNTYSGEVER.K		49 - 62
true	155	771.374	1540.74	2	-2.01	2.1	77.03	82140	64.2	15	0	K.TSLSVNTYSGEVER.K		49 - 62
true	2874	872.385	1742.76	2	-2.99	2.32	98.7	5300000	60.8	59	0	K.TSLSVNTYSGEVER.K	Manzi-carbene GILMFP: 10	49 - 62	92.47
true	2874	872.385	1742.76	2	-2.99	2.04	98.7	5300000	58.1	71	0	K.TSLSVNTYSGEVER.K	Manzi-carbene GILMFP: 3	49 - 62	84.6
true	2874	872.385	1742.76	2	-2.99	1.68	98.7	5300000	62.6	59	0	K.TSLSVNTYSGEVER.K	Manzi-carbene GILMFP: 10	49 - 62	72.87
true	2874	872.385	1742.76	2	-2.99	2.47	98.7	5300000	61.7	59	0	K.TSLSVNTYSGEVER.K	Manzi-carbene GILMFP: 10	49 - 62	86.85
true	2634	872.385	1742.76	2	-2.87	1.45	97.39	2031000	35.3	59	0	K.TSLSVNTYSGEVER.K	Manzi-carbene GILMFP: 10	49 - 62	71.71
true	2634	872.385	1742.76	2	-2.87	1.97	97.39	2031000	73.2	71	0	K.TSLSVNTYSGEVER.K	Manzi-carbene GILMFP: 3	49 - 62	99.87
true	2634	872.385	1742.76	2	-2.87	1.59	97.39	2031000	46.8	71	0	K.TSLSVNTYSGEVER.K	Manzi-carbene GILMFP: 3	49 - 62
true	2634	872.385	1742.76	2	-2.87	2.77	97.39	2031000	37.1	59	0	K.TSLSVNTYSGEVER.K	Manzi-carbene GILMFP: 10	49 - 62	71.2
true	2634	872.385	1742.76	2	-2.87	2.43	97.39	2031000	73.2	59	0	K.TSLSVNTYSGEVER.K	Manzi-carbene GILMFP: 10	49 - 62	99.42
true	2634	872.385	1742.76	2	-2.87	2.35	97.39	2031000	49.1	71	0	K.TSLSVNTYSGEVER.K	Manzi-carbene GILMFP: 3	49 - 62	98.69
true	2634	872.385	1742.76	2	-2.87	2.24	97.39	2031000	48.4	71	0	K.TSLSVNTYSGEVER.K	Manzi-carbene GILMFP: 3	49 - 62	51.15
true	2634	872.385	1742.76	2	-2.87	3.41	97.39	2031000	58.9	71	0	K.TSLSVNTYSGEVER.K	Manzi-carbene GILMFP: 3	49 - 62	67.28
true	2634	872.385	1742.76	2	-2.87	2.12	97.39	2031000	56.2	59	0	K.TSLSVNTYSGEVER.K	Manzi-carbene GILMFP: 10	49 - 62	56.36
true	6314	872.385	1742.76	2	-2.84	1.71	114.7	7223000	54.8	59	0	K.TSLSVNTYSGEVER.K	Manzi-carbene GILMFP: 10	49 - 62
true	6314	872.385	1742.76	2	-2.84	1.85	114.7	7223000	51.8	59	0	K.TSLSVNTYSGEVER.K	Manzi-carbene GILMFP: 10	49 - 62
true	6314	872.385	1742.76	2	-2.84	1.72	114.7	7223000	55.9	59	0	K.TSLSVNTYSGEVER.K	Manzi-carbene GILMFP: 10	49 - 62
true	6314	872.385	1742.76	2	-2.84	2.45	114.7	7223000	54	59	0	K.TSLSVNTYSGEVER.K	Manzi-carbene GILMFP: 10	49 - 62
true	3155	872.385	1742.76	2	-2.82	2.64	100.1	7941000	61.8	71	0	K.TSLSVNTYSGEVER.K	Manzi-carbene GILMFP: 3	49 - 62	69.52
true	3155	872.385	1742.76	2	-2.82	1.45	100.1	7941000	60.6	59	0	K.TSLSVNTYSGEVER.K	Manzi-carbene GILMFP: 10	49 - 62	95.05
true	3155	872.385	1742.76	2	-2.82	4.88	100.1	7941000	49.8	59	0	K.TSLSVNTYSGEVER.K	Manzi-carbene GILMFP: 10	49 - 62	91.69
true	3155	872.385	1742.76	2	-2.82	1.49	100.1	7941000	59	71	0	K.TSLSVNTYSGEVER.K	Manzi-carbene GILMFP: 3	49 - 62	84.3
true	3155	872.385	1742.76	2	-2.82	2.76	100.1	7941000	55	71	0	K.TSLSVNTYSGEVER.K	Manzi-carbene GILMFP: 3	49 - 62	92.26
true	3155	872.385	1742.76	2	-2.82	1.53	100.1	7941000	75.6	71	0	K.TSLSVNTYSGEVER.K	Manzi-carbene GILMFP: 3	49 - 62	99.81
true	3155	872.385	1742.76	2	-2.82	1.74	100.1	7941000	77.1	71	0	K.TSLSVNTYSGEVER.K	Manzi-carbene GILMFP: 3	49 - 62	99.37
true	3155	872.385	1742.76	2	-2.82	1.77	100.1	7941000	70.6	71	0	K.TSLSVNTYSGEVER.K	Manzi-carbene GILMFP: 3	49 - 62	94.4
true	3155	872.385	1742.76	2	-2.82	2.27	100.1	7941000	56.9	59	0	K.TSLSVNTYSGEVER.K	Manzi-carbene GILMFP: 10	49 - 62	91.85
true	3155	872.385	1742.76	2	-2.82	0.89	100.1	7941000	72	71	0	K.TSLSVNTYSGEVER.K	Manzi-carbene GILMFP: 3	49 - 62	99.84
true	4397	872.385	1742.76	2	-2.71	2.04	105.59	7684000	75.1	71	0	K.TSLSVNTYSGEVER.K	Manzi-carbene GILMFP: 3	49 - 62	99.92
true	4397	872.385	1742.76	2	-2.71	2.13	105.59	7684000	64.3	71	0	K.TSLSVNTYSGEVER.K	Manzi-carbene GILMFP: 3	49 - 62	99.96
true	4397	872.385	1742.76	2	-2.71	2.81	105.59	7684000	85.1	71	0	K.TSLSVNTYSGEVER.K	Manzi-carbene GILMFP: 3	49 - 62	100
true	4397	872.385	1742.76	2	-2.71	3.37	105.59	7684000	39.2	59	0	K.TSLSVNTYSGEVER.K	Manzi-carbene GILMFP: 10	49 - 62	79.48
true	4397	872.385	1742.76	2	-2.71	1.79	105.59	7684000	84.5	71	0	K.TSLSVNTYSGEVER.K	Manzi-carbene GILMFP: 3	49 - 62	100
true	4397	872.385	1742.76	2	-2.71	2.26	105.59	7684000	89.7	71	0	K.TSLSVNTYSGEVER.K	Manzi-carbene GILMFP: 3	49 - 62
true	4397	872.385	1742.76	2	-2.71	1.85	105.59	7684000	89.1	71	0	K.TSLSVNTYSGEVER.K	Manzi-carbene GILMFP: 3	49 - 62	100
true	4397	872.385	1742.76	2	-2.71	1.92	105.59	7684000	56.7	59	0	K.TSLSVNTYSGEVER.K	Manzi-carbene GILMFP: 10	49 - 62	99.36
true	4397	872.385	1742.76	2	-2.71	3.84	105.59	7684000	50.3	71	0	K.TSLSVNTYSGEVER.K	Manzi-carbene GILMFP: 3	49 - 62	98.71
true	4397	872.385	1742.76	2	-2.71	3.16	105.59	7684000	70	71	0	K.TSLSVNTYSGEVER.K	Manzi-carbene GILMFP: 3	49 - 62	99.98
true	4397	872.385	1742.76	2	-2.71	1.78	105.59	7684000	62.3	71	0	K.TSLSVNTYSGEVER.K	Manzi-carbene GILMFP: 3	49 - 62	65.06
true	3270	872.386	1742.76	2	-2.46	1.57	100.71	8443000	71.8	59	0	K.TSLSVNTYSGEVER.K	Manzi-carbene GILMFP: 10	49 - 62	99.98
true	6054	872.386	1742.76	2	-2.36	1.49	113.74	10320000	54	59	0	K.TSLSVNTYSGEVER.K	Manzi-carbene GILMFP: 10	49 - 62
true	6054	872.386	1742.76	2	-2.36	1.66	113.74	10320000	53	59	0	K.TSLSVNTYSGEVER.K	Manzi-carbene GILMFP: 10	49 - 62
true	6054	872.386	1742.76	2	-2.36	4.29	113.74	10320000	41.6	59	0	K.TSLSVNTYSGEVER.K	Manzi-carbene GILMFP: 10	49 - 62
true	6054	872.386	1742.76	2	-2.36	1.87	113.74	10320000	61.8	59	0	K.TSLSVNTYSGEVER.K	Manzi-carbene GILMFP: 10	49 - 62	100
true	6054	872.386	1742.76	2	-2.36	1.64	113.74	10320000	61.4	59	0	K.TSLSVNTYSGEVER.K	Manzi-carbene GILMFP: 10	49 - 62
true	6054	872.386	1742.76	2	-2.36	1.64	113.74	10320000	67.3	59	0	K.TSLSVNTYSGEVER.K	Manzi-carbene GILMFP: 10	49 - 62	100
true	3786	872.887	1742.76	2	572.27	1.39	103.21	22450000	68.7	71	0	K.TSLSVNTYSGEVER.K	Manzi-carbene GILMFP: 3	49 - 62
true	3786	872.887	1742.76	2	572.27	1.39	103.21	22450000	68.7	71	0	K.TSLSVNTYSGEVER.K	Manzi-carbene GILMFP: 3	49 - 62
true	3786	872.887	1742.76	2	572.27	2.14	103.21	22450000	105.4	71	0	K.TSLSVNTYSGEVER.K	Manzi-carbene GILMFP: 3	49 - 62
true	3786	872.887	1742.76	2	572.27	4.92	103.21	22450000	48.5	59	0	K.TSLSVNTYSGEVER.K	Manzi-carbene GILMFP: 10	49 - 62	70.58
true	3786	872.887	1742.76	2	572.27	3.3	103.21	22450000	71.2	71	0	K.TSLSVNTYSGEVER.K	Manzi-carbene GILMFP: 3	49 - 62	100
true	3786	872.887	1742.76	2	572.27	2.71	103.21	22450000	85.5	71	0	K.TSLSVNTYSGEVER.K	Manzi-carbene GILMFP: 3	49 - 62
true	3786	872.887	1742.76	2	572.27	2.36	103.21	22450000	92.3	71	0	K.TSLSVNTYSGEVER.K	Manzi-carbene GILMFP: 3	49 - 62
true	3786	872.887	1742.76	2	572.27	3.3	103.21	22450000	71.2	71	0	K.TSLSVNTYSGEVER.K	Manzi-carbene GILMFP: 3	49 - 62	100
true	3786	872.887	1742.76	2	572.27	3.66	103.21	22450000	45.5	59	0	K.TSLSVNTYSGEVER.K	Manzi-carbene GILMFP: 10	49 - 62	90.44
true	3786	872.887	1742.76	2	572.27	1.3	103.21	22450000	95.7	71	0	K.TSLSVNTYSGEVER.K	Manzi-carbene GILMFP: 3	49 - 62
true	3786	872.887	1742.76	2	572.27	1.97	103.21	22450000	87.5	71	0	K.TSLSVNTYSGEVER.K	Manzi-carbene GILMFP: 3	49 - 62
true	9140	973.397	1944.79	2	-3.14	6.33	125.79	695000	32.9	32	0	K.TSLSVNTYSGEVER.K	Manzi-carbene GILMFP: 3, 10	49 - 62
true	11362	973.397	1944.79	2	-3	2.97	133.41	1025000	43.8	32	0	K.TSLSVNTYSGEVER.K	Manzi-carbene GILMFP: 3, 10	49 - 62
true	11362	973.397	1944.79	2	-3	4.04	133.41	1025000	50.6	32	0	K.TSLSVNTYSGEVER.K	Manzi-carbene GILMFP: 3, 10	49 - 62
true	11362	973.397	1944.79	2	-3	1.78	133.41	1025000	48.4	32	0	K.TSLSVNTYSGEVER.K	Manzi-carbene GILMFP: 3, 10	49 - 62
true	11362	973.397	1944.79	2	-3	2.27	133.41	1025000	53.7	32	0	K.TSLSVNTYSGEVER.K	Manzi-carbene GILMFP: 3, 10	49 - 62
true	11362	973.397	1944.79	2	-3	2.98	133.41	1025000	44.8	32	0	K.TSLSVNTYSGEVER.K	Manzi-carbene GILMFP: 3, 10	49 - 62
true	11362	973.397	1944.79	2	-3	2.93	133.41	1025000	58	32	0	K.TSLSVNTYSGEVER.K	Manzi-carbene GILMFP: 3, 10	49 - 62
true	11362	973.397	1944.79	2	-3	3.27	133.41	1025000	44.5	32	0	K.TSLSVNTYSGEVER.K	Manzi-carbene GILMFP: 3, 10	49 - 62
true	10802	973.397	1944.79	2	-2.85	3.37	131.4	637800	48.6	32	0	K.TSLSVNTYSGEVER.K	Manzi-carbene GILMFP: 3, 10	49 - 62
true	10802	973.397	1944.79	2	-2.85	3.34	131.4	637800	47.6	32	0	K.TSLSVNTYSGEVER.K	Manzi-carbene GILMFP: 3, 10	49 - 62
true	46	557.284	1668.83	3	-1.49	0.8	69.65	107600	36.7	9	1	K.TSLSVNTYSGEVERK.N		49 - 63
true	46	557.284	1668.83	3	-1.49	2.52	69.65	107600	48.7	9	1	K.TSLSVNTYSGEVERK.N		49 - 63
true	46	557.284	1668.83	3	-1.49	3.67	69.65	107600	36.9	9	1	K.TSLSVNTYSGEVERK.N		49 - 63
true	46	557.284	1668.83	3	-1.49	3.67	69.65	107600	43.1	9	1	K.TSLSVNTYSGEVERK.N		49 - 63
true	46	557.284	1668.83	3	-1.49	2.36	69.65	107600	40.9	9	1	K.TSLSVNTYSGEVERK.N		49 - 63
true	46	557.284	1668.83	3	-1.49	2.15	69.65	107600	53.4	9	1	K.TSLSVNTYSGEVERK.N		49 - 63
true	46	557.284	1668.83	3	-1.49	2.12	69.65	107600	38.2	9	1	K.TSLSVNTYSGEVERK.N		49 - 63
true	1049	624.624	1870.86	3	-3.36	3.25	89.89	3338000	77.4	30	1	K.TSLSVNTYSGEVERK.N	Manzi-carbene GILMFP: 10	49 - 63	99.99
true	1049	624.624	1870.86	3	-3.36	2.73	89.89	3338000	78.8	30	1	K.TSLSVNTYSGEVERK.N	Manzi-carbene GILMFP: 10	49 - 63	97.38
true	1049	624.624	1870.86	3	-3.36	3.81	89.89	3338000	68	30	1	K.TSLSVNTYSGEVERK.N	Manzi-carbene GILMFP: 10	49 - 63	99.99
true	1373	624.624	1870.86	3	-2.85	2.2	91.52	10830000	61.4	30	1	K.TSLSVNTYSGEVERK.N	Manzi-carbene GILMFP: 10	49 - 63	99.34
true	1373	624.624	1870.86	3	-2.85	3.2	91.52	10830000	91.9	30	1	K.TSLSVNTYSGEVERK.N	Manzi-carbene GILMFP: 10	49 - 63	77.21
true	1373	624.624	1870.86	3	-2.85	2.73	91.52	10830000	111.2	30	1	K.TSLSVNTYSGEVERK.N	Manzi-carbene GILMFP: 10	49 - 63	99.99
true	1373	624.624	1870.86	3	-2.85	2.5	91.52	10830000	94	30	1	K.TSLSVNTYSGEVERK.N	Manzi-carbene GILMFP: 10	49 - 63	100
true	1373	624.624	1870.86	3	-2.85	11.64	91.52	10830000	47.1	30	1	K.TSLSVNTYSGEVERK.N	Manzi-carbene GILMFP: 10	49 - 63	99.86
true	1373	624.624	1870.86	3	-2.85	1.49	91.52	10830000	94.1	30	1	K.TSLSVNTYSGEVERK.N	Manzi-carbene GILMFP: 10	49 - 63	100
true	1373	624.624	1870.86	3	-2.85	2.5	91.52	10830000	105.5	30	1	K.TSLSVNTYSGEVERK.N	Manzi-carbene GILMFP: 10	49 - 63	100
true	1373	624.624	1870.86	3	-2.85	4.91	91.52	10830000	65.2	30	1	K.TSLSVNTYSGEVERK.N	Manzi-carbene GILMFP: 10	49 - 63	84.48
true	1373	624.624	1870.86	3	-2.85	2.33	91.52	10830000	111.1	30	1	K.TSLSVNTYSGEVERK.N	Manzi-carbene GILMFP: 10	49 - 63	99.98
true	1373	624.624	1870.86	3	-2.85	2.55	91.52	10830000	78.2	30	1	K.TSLSVNTYSGEVERK.N	Manzi-carbene GILMFP: 10	49 - 63	67.12
true	818	624.624	1870.86	3	-2.61	2.99	87.68	10810000	71	30	1	K.TSLSVNTYSGEVERK.N	Manzi-carbene GILMFP: 10	49 - 63
true	818	624.624	1870.86	3	-2.61	2.35	87.68	10810000	71.1	30	1	K.TSLSVNTYSGEVERK.N	Manzi-carbene GILMFP: 10	49 - 63
true	818	624.624	1870.86	3	-2.61	5.74	87.68	10810000	71.1	30	1	K.TSLSVNTYSGEVERK.N	Manzi-carbene GILMFP: 10	49 - 63
true	818	624.624	1870.86	3	-2.61	2.63	87.68	10810000	71.1	30	1	K.TSLSVNTYSGEVERK.N	Manzi-carbene GILMFP: 10	49 - 63
true	818	624.624	1870.86	3	-2.61	3.27	87.68	10810000	71.2	30	1	K.TSLSVNTYSGEVERK.N	Manzi-carbene GILMFP: 10	49 - 63
true	818	624.624	1870.86	3	-2.61	2.56	87.68	10810000	71.2	30	1	K.TSLSVNTYSGEVERK.N	Manzi-carbene GILMFP: 10	49 - 63
true	818	624.624	1870.86	3	-2.61	3.55	87.68	10810000	37.6	30	1	K.TSLSVNTYSGEVERK.N	Manzi-carbene GILMFP: 10	49 - 63
true	2009	624.624	1870.86	3	-2.46	1.98	94.55	3704000	84.9	30	1	K.TSLSVNTYSGEVERK.N	Manzi-carbene GILMFP: 10	49 - 63	99.99
true	2009	624.624	1870.86	3	-2.46	1.66	94.55	3704000	72.5	30	1	K.TSLSVNTYSGEVERK.N	Manzi-carbene GILMFP: 10	49 - 63	93.47
true	2009	624.624	1870.86	3	-2.46	1.84	94.55	3704000	72.5	22	1	K.TSLSVNTYSGEVERK.N	Manzi-carbene GILMFP: 3	49 - 63	98.33
true	2009	624.624	1870.86	3	-2.46	7.29	94.55	3704000	80.1	30	1	K.TSLSVNTYSGEVERK.N	Manzi-carbene GILMFP: 10	49 - 63	99.99
true	3693	624.625	1870.86	3	-1.76	2.1	102.85	1661000	86.7	30	1	K.TSLSVNTYSGEVERK.N	Manzi-carbene GILMFP: 10	49 - 63	100
true	3693	624.625	1870.86	3	-1.76	1.57	102.85	1661000	81.2	30	1	K.TSLSVNTYSGEVERK.N	Manzi-carbene GILMFP: 10	49 - 63	100
true	3693	624.625	1870.86	3	-1.76	8.98	102.85	1661000	65.2	30	1	K.TSLSVNTYSGEVERK.N	Manzi-carbene GILMFP: 10	49 - 63	100
true	4378	691.966	2072.88	3	-2.39	1.76	105.55	2645000	58.8	20	1	K.TSLSVNTYSGEVERK.N	Manzi-carbene GILMFP: 3, 10	49 - 63
true	4378	691.966	2072.88	3	-2.39	11.48	105.55	2645000	54.6	20	1	K.TSLSVNTYSGEVERK.N	Manzi-carbene GILMFP: 3, 10	49 - 63
true	4378	691.966	2072.88	3	-2.39	3.61	105.55	2645000	58	20	1	K.TSLSVNTYSGEVERK.N	Manzi-carbene GILMFP: 3, 10	49 - 63
true	5705	691.966	2072.88	3	-2.05	5.51	112.35	735900	57	20	1	K.TSLSVNTYSGEVERK.N	Manzi-carbene GILMFP: 3, 10	49 - 63
true	4950	691.966	2072.88	3	-1.71	5.44	108.31	2058000	58.1	20	1	K.TSLSVNTYSGEVERK.N	Manzi-carbene GILMFP: 3, 10	49 - 63
true	4950	691.966	2072.88	3	-1.71	11.49	108.31	2058000	52.3	20	1	K.TSLSVNTYSGEVERK.N	Manzi-carbene GILMFP: 3, 10	49 - 63
true	4950	691.966	2072.88	3	-1.71	1.94	108.31	2058000	54.2	20	1	K.TSLSVNTYSGEVERK.N	Manzi-carbene GILMFP: 3, 10	49 - 63
true	4950	691.966	2072.88	3	-1.71	2.84	108.31	2058000	52.4	20	1	K.TSLSVNTYSGEVERK.N	Manzi-carbene GILMFP: 3, 10	49 - 63
true	4950	691.966	2072.88	3	-1.71	3.26	108.31	2058000	31.4	20	1	K.TSLSVNTYSGEVERK.N	Manzi-carbene GILMFP: 3, 10	49 - 63
true	4950	691.966	2072.88	3	-1.71	1.48	108.31	2058000	52	20	1	K.TSLSVNTYSGEVERK.N	Manzi-carbene GILMFP: 3, 10	49 - 63
true	4950	691.966	2072.88	3	-1.71	2.32	108.31	2058000	33.4	20	1	K.TSLSVNTYSGEVERK.N	Manzi-carbene GILMFP: 3, 10	49 - 63
true	4950	691.966	2072.88	3	-1.71	1.56	108.31	2058000	65.4	20	1	K.TSLSVNTYSGEVERK.N	Manzi-carbene GILMFP: 3, 10	49 - 63
true	4950	691.966	2072.88	3	-1.71	2.09	108.31	2058000	58.7	20	1	K.TSLSVNTYSGEVERK.N	Manzi-carbene GILMFP: 3, 10	49 - 63
true	3723	691.966	2072.88	3	-1.61	3.42	102.98	1662000	40.1	20	1	K.TSLSVNTYSGEVERK.N	Manzi-carbene GILMFP: 3, 10	49 - 63
true	1566	419.71	1674.82	4	-2.7	3.35	92.38	7601000	37.3	4	1	R.DGKIIDVKPTEMK.Q	Manzi-carbene GILMFP: 2	100 - 112	38.71
true	1383	419.71	1674.82	4	-2.56	4.61	91.57	4322000	39.1	4	1	R.DGKIIDVKPTEMK.Q	Manzi-carbene GILMFP: 2	100 - 112	36.95
false	1383	419.71	1674.82	4	-2.56	4.99	91.57	4322000	28	4	1	R.DGKIIDVKPTEMK.Q	Manzi-carbene GILMFP: 5	100 - 112	33.33
false	5842	470.216	1876.84	4	-2.01	3.05	112.84	2300000	18.9	2	1	R.DGKIIDVKPTEMK.Q	Manzi-carbene GILMFP: 4, 12	100 - 112	50
true	2488	695.661	2083.97	3	-3.52	2.17	96.65	19000000	109	11	1	R.VGGKTSLSVNTYSGEVER.K	Manzi-carbene GILMFP: 3	45 - 62	97.4
true	2488	695.661	2083.97	3	-3.52	3.24	96.65	19000000	93.1	11	1	R.VGGKTSLSVNTYSGEVER.K	Manzi-carbene GILMFP: 2	45 - 62	50
true	2488	695.661	2083.97	3	-3.52	2.34	96.65	19000000	72.2	11	1	R.VGGKTSLSVNTYSGEVER.K	Manzi-carbene GILMFP: 2	45 - 62	49.67
true	2488	695.661	2083.97	3	-3.52	1.24	96.65	19000000	72	11	1	R.VGGKTSLSVNTYSGEVER.K	Manzi-carbene GILMFP: 2	45 - 62	49.89
true	2488	695.661	2083.97	3	-3.52	2.94	96.65	19000000	77.8	11	1	R.VGGKTSLSVNTYSGEVER.K	Manzi-carbene GILMFP: 2	45 - 62	49.95
true	2488	695.661	2083.97	3	-3.52	2.14	96.65	19000000	74.5	11	1	R.VGGKTSLSVNTYSGEVER.K	Manzi-carbene GILMFP: 2	45 - 62	49.91
true	2488	695.661	2083.97	3	-3.52	2.06	96.65	19000000	43.9	11	1	R.VGGKTSLSVNTYSGEVER.K	Manzi-carbene GILMFP: 2	45 - 62	46.85
true	2488	695.661	2083.97	3	-3.52	2.93	96.65	19000000	71.4	11	1	R.VGGKTSLSVNTYSGEVER.K	Manzi-carbene GILMFP: 2	45 - 62	50
true	5771	695.662	2083.97	3	-1.96	1.54	112.55	568000	41.9	11	1	R.VGGKTSLSVNTYSGEVER.K	Manzi-carbene GILMFP: 2	45 - 62	47.82
false	5771	695.662	2083.97	3	-1.96	2.58	112.55	568000	18.1	11	1	R.VGGKTSLSVNTYSGEVER.K	Manzi-carbene GILMFP: 7	45 - 62	33.33
true	6488	763.001	2285.99	3	-3.84	2.03	115.58	1447000	34.6	19	1	R.VGGKTSLSVNTYSGEVER.K	Manzi-carbene GILMFP: 2, 7	45 - 62	47.66
true	6070	763.002	2285.99	3	-3.66	1.33	113.81	1101000	33.8	20	1	R.VGGKTSLSVNTYSGEVER.K	Manzi-carbene GILMFP: 2, 3	45 - 62	34.26
true	6070	763.002	2285.99	3	-3.66	2.17	113.81	1101000	40.6	20	1	R.VGGKTSLSVNTYSGEVER.K	Manzi-carbene GILMFP: 2, 3	45 - 62	66.77
true	7185	763.002	2285.99	3	-3.38	2.45	118.25	1493000	47.4	19	1	R.VGGKTSLSVNTYSGEVER.K	Manzi-carbene GILMFP: 2, 7	45 - 62	49.5
true	7185	763.002	2285.99	3	-3.38	2.66	118.25	1493000	36.4	19	1	R.VGGKTSLSVNTYSGEVER.K	Manzi-carbene GILMFP: 2, 7	45 - 62	48.28
true	7185	763.002	2285.99	3	-3.38	2.82	118.25	1493000	34.9	19	1	R.VGGKTSLSVNTYSGEVER.K	Manzi-carbene GILMFP: 3, 7	45 - 62	51.29
false	7007	830.345	2488.02	3	-1.38	1.83	117.63	147400	24.8	1	1	R.VGGKTSLSVNTYSGEVER.K	Manzi-carbene GILMFP: 2, 3, 7	45 - 62
true	9704	1144	2285.99	2	-3.26	2.31	127.76	69330	71.1	20	1	R.VGGKTSLSVNTYSGEVER.K	Manzi-carbene GILMFP: 2, 3	45 - 62	100
true	9704	1144	2285.99	2	-3.26	2.82	127.76	69330	78.1	20	1	R.VGGKTSLSVNTYSGEVER.K	Manzi-carbene GILMFP: 2, 3	45 - 62	99.8
true	11401	1144	2285.99	2	-2.74	2.62	133.53	165600	77.2	20	1	R.VGGKTSLSVNTYSGEVER.K	Manzi-carbene GILMFP: 2, 3	45 - 62	99.98
true	11401	1144	2285.99	2	-2.74	2.2	133.53	165600	59.8	20	1	R.VGGKTSLSVNTYSGEVER.K	Manzi-carbene GILMFP: 2, 3	45 - 62	96.85
true	11401	1144	2285.99	2	-2.74	3.24	133.53	165600	46	20	1	R.VGGKTSLSVNTYSGEVER.K	Manzi-carbene GILMFP: 2, 3	45 - 62	99.68
true	11401	1144	2285.99	2	-2.74	4.06	133.53	165600	58.7	20	1	R.VGGKTSLSVNTYSGEVER.K	Manzi-carbene GILMFP: 2, 3	45 - 62	99.94
true	913	554.022	2212.06	4	-2.35	2.38	88.69	1925000	50.8	4	2	R.VGGKTSLSVNTYSGEVERK.N	Manzi-carbene GILMFP: 2	45 - 63	48.6
true	913	554.022	2212.06	4	-2.35	2.53	88.69	1925000	33.1	4	2	R.VGGKTSLSVNTYSGEVERK.N	Manzi-carbene GILMFP: 2	45 - 63	33.33
true	276	554.022	2212.06	4	-1.68	4.14	79.37	146800	40.1	4	2	R.VGGKTSLSVNTYSGEVERK.N	Manzi-carbene GILMFP: 2	45 - 63	33.33
true	3386	535.604	1603.79	3	-3.1	4.13	101.27	63640000	120.1	39	0	-.DTDAVVGDTIIDVSGK.K		2016-01-01
true	3386	535.604	1603.79	3	-3.1	5.4	101.27	63640000	127	39	0	-.DTDAVVGDTIIDVSGK.K		2016-01-01
true	3386	535.604	1603.79	3	-3.1	1.4	101.27	63640000	124.1	39	0	-.DTDAVVGDTIIDVSGK.K		2016-01-01
true	3386	535.604	1603.79	3	-3.1	1.58	101.27	63640000	65.9	39	0	-.DTDAVVGDTIIDVSGK.K		2016-01-01
true	3386	535.604	1603.79	3	-3.1	1.4	101.27	63640000	84	39	0	-.DTDAVVGDTIIDVSGK.K		2016-01-01
true	3386	535.604	1603.79	3	-3.1	2.39	101.27	63640000	45.7	39	0	-.DTDAVVGDTIIDVSGK.K		2016-01-01
true	1888	535.605	1603.79	3	-1.55	0.76	93.99	6366000	132.6	39	0	-.DTDAVVGDTIIDVSGK.K		2016-01-01
true	1888	535.605	1603.79	3	-1.55	0.98	93.99	6366000	139.2	39	0	-.DTDAVVGDTIIDVSGK.K		2016-01-01
true	1888	535.605	1603.79	3	-1.55	1.69	93.99	6366000	132.6	39	0	-.DTDAVVGDTIIDVSGK.K		2016-01-01
true	1888	535.605	1603.79	3	-1.55	1.49	93.99	6366000	127.4	39	0	-.DTDAVVGDTIIDVSGK.K		2016-01-01
true	1888	535.605	1603.79	3	-1.55	2.12	93.99	6366000	113.1	39	0	-.DTDAVVGDTIIDVSGK.K		2016-01-01
true	11108	602.945	1805.82	3	-2.66	2.52	132.36	7461000	65	67	0	-.DTDAVVGDTIIDVSGK.K	Manzi-carbene STWYVN: 14	2016-01-01	93.84
true	11108	602.945	1805.82	3	-2.66	2.89	132.36	7461000	62.3	67	0	-.DTDAVVGDTIIDVSGK.K	Manzi-carbene STWYVN: 14	2016-01-01	97.7
true	11108	602.945	1805.82	3	-2.66	1.47	132.36	7461000	125.3	67	0	-.DTDAVVGDTIIDVSGK.K	Manzi-carbene STWYVN: 14	2016-01-01	98.13
true	11108	602.945	1805.82	3	-2.66	2.29	132.36	7461000	113.3	67	0	-.DTDAVVGDTIIDVSGK.K	Manzi-carbene STWYVN: 14	2016-01-01	77.13
true	11108	602.945	1805.82	3	-2.66	2.5	132.36	7461000	125.3	67	0	-.DTDAVVGDTIIDVSGK.K	Manzi-carbene STWYVN: 14	2016-01-01	98.13
true	9484	602.946	1805.82	3	-1.49	2.67	126.95	17600000	54.7	76	0	-.DTDAVVGDTIIDVSGK.K	Manzi-carbene STWYVN: 9	2016-01-01	79.63
true	9484	602.946	1805.82	3	-1.49	2.61	126.95	17600000	30.5	76	0	-.DTDAVVGDTIIDVSGK.K	Manzi-carbene STWYVN: 6	2016-01-01	87.97
true	9484	602.946	1805.82	3	-1.49	2.26	126.95	17600000	82.5	76	0	-.DTDAVVGDTIIDVSGK.K	Manzi-carbene STWYVN: 9	2016-01-01	37.1
true	9484	602.946	1805.82	3	-1.49	1.91	126.95	17600000	84	66	0	-.DTDAVVGDTIIDVSGK.K	Manzi-carbene STWYVN: 13	2016-01-01	44.71
true	9484	602.946	1805.82	3	-1.49	2.24	126.95	17600000	81.2	76	0	-.DTDAVVGDTIIDVSGK.K	Manzi-carbene STWYVN: 9	2016-01-01	82.09
true	9484	602.946	1805.82	3	-1.49	1.85	126.95	17600000	84.1	66	0	-.DTDAVVGDTIIDVSGK.K	Manzi-carbene STWYVN: 13	2016-01-01	52.95
true	9484	602.946	1805.82	3	-1.49	1.97	126.95	17600000	96.8	76	0	-.DTDAVVGDTIIDVSGK.K	Manzi-carbene STWYVN: 9	2016-01-01	44.48
true	9484	602.946	1805.82	3	-1.49	3.04	126.95	17600000	79.4	76	0	-.DTDAVVGDTIIDVSGK.K	Manzi-carbene STWYVN: 9	2016-01-01	74.03
true	10634	602.946	1805.82	3	-1.45	2.33	130.81	8941000	125.3	67	0	-.DTDAVVGDTIIDVSGK.K	Manzi-carbene STWYVN: 14	2016-01-01	98.14
true	10634	602.946	1805.82	3	-1.45	2.48	130.81	8941000	120.7	67	0	-.DTDAVVGDTIIDVSGK.K	Manzi-carbene STWYVN: 14	2016-01-01	98.28
true	10634	602.946	1805.82	3	-1.45	2.28	130.81	8941000	116.9	67	0	-.DTDAVVGDTIIDVSGK.K	Manzi-carbene STWYVN: 14	2016-01-01	88.35
true	10634	602.946	1805.82	3	-1.45	2.6	130.81	8941000	80.9	76	0	-.DTDAVVGDTIIDVSGK.K	Manzi-carbene STWYVN: 6	2016-01-01	56.8
true	10634	602.946	1805.82	3	-1.45	1.3	130.81	8941000	78.9	66	0	-.DTDAVVGDTIIDVSGK.K	Manzi-carbene STWYVN: 13	2016-01-01	48.32
true	10634	602.946	1805.82	3	-1.45	2.05	130.81	8941000	120.9	67	0	-.DTDAVVGDTIIDVSGK.K	Manzi-carbene STWYVN: 14	2016-01-01	94.99
true	10634	602.946	1805.82	3	-1.45	2.33	130.81	8941000	125.3	67	0	-.DTDAVVGDTIIDVSGK.K	Manzi-carbene STWYVN: 14	2016-01-01	98.15
true	8485	602.946	1805.82	3	-0.44	1.19	123.32	19980000	106.4	76	0	-.DTDAVVGDTIIDVSGK.K	Manzi-carbene STWYVN: 6	2016-01-01	55.82
true	8485	602.946	1805.82	3	-0.44	0.83	123.32	19980000	98.6	76	0	-.DTDAVVGDTIIDVSGK.K	Manzi-carbene STWYVN: 6	2016-01-01	58.99
true	8485	602.946	1805.82	3	-0.44	1.23	123.32	19980000	99.2	76	0	-.DTDAVVGDTIIDVSGK.K	Manzi-carbene STWYVN: 9	2016-01-01	52.32
true	8485	602.946	1805.82	3	-0.44	1.12	123.32	19980000	98.6	76	0	-.DTDAVVGDTIIDVSGK.K	Manzi-carbene STWYVN: 6	2016-01-01	58.56
true	8485	602.946	1805.82	3	-0.44	2.55	123.32	19980000	101.2	68	0	-.DTDAVVGDTIIDVSGK.K	Manzi-carbene STWYVN: 5	2016-01-01	61.49
true	8485	602.946	1805.82	3	-0.44	2.58	123.32	19980000	114.2	68	0	-.DTDAVVGDTIIDVSGK.K	Manzi-carbene STWYVN: 5	2016-01-01	49.85
true	8485	602.946	1805.82	3	-0.44	2.48	123.32	19980000	113.9	76	0	-.DTDAVVGDTIIDVSGK.K	Manzi-carbene STWYVN: 6	2016-01-01	57.2
true	8485	602.946	1805.82	3	-0.44	1.95	123.32	19980000	112	68	0	-.DTDAVVGDTIIDVSGK.K	Manzi-carbene STWYVN: 5	2016-01-01	49.14
true	8485	602.946	1805.82	3	-0.44	2.11	123.32	19980000	88.6	76	0	-.DTDAVVGDTIIDVSGK.K	Manzi-carbene STWYVN: 6	2016-01-01	60.51
true	8485	602.946	1805.82	3	-0.44	2.35	123.32	19980000	98.6	76	0	-.DTDAVVGDTIIDVSGK.K	Manzi-carbene STWYVN: 6	2016-01-01	58.87
true	8485	602.946	1805.82	3	-0.44	1.99	123.32	19980000	96.9	76	0	-.DTDAVVGDTIIDVSGK.K	Manzi-carbene STWYVN: 9	2016-01-01	45.21
true	8485	602.946	1805.82	3	-0.44	1.24	123.32	19980000	109.1	76	0	-.DTDAVVGDTIIDVSGK.K	Manzi-carbene STWYVN: 6	2016-01-01	41.89
true	8485	602.946	1805.82	3	-0.44	1.36	123.32	19980000	98.5	76	0	-.DTDAVVGDTIIDVSGK.K	Manzi-carbene STWYVN: 6	2016-01-01	58.44
true	8485	602.946	1805.82	3	-0.44	1.84	123.32	19980000	93.4	76	0	-.DTDAVVGDTIIDVSGK.K	Manzi-carbene STWYVN: 6	2016-01-01	41.52
true	8485	602.946	1805.82	3	-0.44	1.31	123.32	19980000	105.8	76	0	-.DTDAVVGDTIIDVSGK.K	Manzi-carbene STWYVN: 6	2016-01-01	57.01
true	2208	802.902	1603.79	2	-2.72	2.22	95.3	27250000	124.1	39	0	-.DTDAVVGDTIIDVSGK.K		2016-01-01
true	2208	802.902	1603.79	2	-2.72	1.8	95.3	27250000	124.2	39	0	-.DTDAVVGDTIIDVSGK.K		2016-01-01
true	2208	802.902	1603.79	2	-2.72	2.02	95.3	27250000	103.2	39	0	-.DTDAVVGDTIIDVSGK.K		2016-01-01
true	2208	802.902	1603.79	2	-2.72	2.21	95.3	27250000	113.1	39	0	-.DTDAVVGDTIIDVSGK.K		2016-01-01
true	2208	802.902	1603.79	2	-2.72	2.59	95.3	27250000	78.7	39	0	-.DTDAVVGDTIIDVSGK.K		2016-01-01
true	2208	802.902	1603.79	2	-2.72	1.47	95.3	27250000	120.5	39	0	-.DTDAVVGDTIIDVSGK.K		2016-01-01
true	2975	802.902	1603.79	2	-2.63	1.96	99.33	16760000	128.2	39	0	-.DTDAVVGDTIIDVSGK.K		2016-01-01
true	2975	802.902	1603.79	2	-2.63	2.5	99.33	16760000	128.4	39	0	-.DTDAVVGDTIIDVSGK.K		2016-01-01
true	2975	802.902	1603.79	2	-2.63	0.78	99.33	16760000	122.3	39	0	-.DTDAVVGDTIIDVSGK.K		2016-01-01
true	2975	802.902	1603.79	2	-2.63	2.13	99.33	16760000	131.5	39	0	-.DTDAVVGDTIIDVSGK.K		2016-01-01
true	2975	802.902	1603.79	2	-2.63	1.34	99.33	16760000	117.1	39	0	-.DTDAVVGDTIIDVSGK.K		2016-01-01
true	2975	802.902	1603.79	2	-2.63	1.16	99.33	16760000	116.8	39	0	-.DTDAVVGDTIIDVSGK.K		2016-01-01
true	2975	802.902	1603.79	2	-2.63	1.56	99.33	16760000	132.7	39	0	-.DTDAVVGDTIIDVSGK.K		2016-01-01
true	4780	802.902	1603.79	2	-2.52	2.6	107.43	15270000	41.3	39	0	-.DTDAVVGDTIIDVSGK.K		2016-01-01
true	4780	802.902	1603.79	2	-2.52	1.7	107.43	15270000	106.7	39	0	-.DTDAVVGDTIIDVSGK.K		2016-01-01
true	4780	802.902	1603.79	2	-2.52	1.56	107.43	15270000	94.7	39	0	-.DTDAVVGDTIIDVSGK.K		2016-01-01
true	4780	802.902	1603.79	2	-2.52	2.01	107.43	15270000	104.8	39	0	-.DTDAVVGDTIIDVSGK.K		2016-01-01
true	4780	802.902	1603.79	2	-2.52	1.72	107.43	15270000	104.5	39	0	-.DTDAVVGDTIIDVSGK.K		2016-01-01
true	4780	802.902	1603.79	2	-2.52	2.25	107.43	15270000	82.6	39	0	-.DTDAVVGDTIIDVSGK.K		2016-01-01
true	4780	802.902	1603.79	2	-2.52	2.71	107.43	15270000	34.7	39	0	-.DTDAVVGDTIIDVSGK.K		2016-01-01
true	4780	802.902	1603.79	2	-2.52	2.04	107.43	15270000	87.3	39	0	-.DTDAVVGDTIIDVSGK.K		2016-01-01
true	4780	802.902	1603.79	2	-2.52	2.43	107.43	15270000	103.1	39	0	-.DTDAVVGDTIIDVSGK.K		2016-01-01
true	4780	802.902	1603.79	2	-2.52	1.29	107.43	15270000	81.6	39	0	-.DTDAVVGDTIIDVSGK.K		2016-01-01
true	1306	802.902	1603.79	2	-2.38	1.6	91.24	718700	92.7	39	0	-.DTDAVVGDTIIDVSGK.K		2016-01-01
true	1306	802.902	1603.79	2	-2.38	1.89	91.24	718700	100.9	39	0	-.DTDAVVGDTIIDVSGK.K		2016-01-01
true	10056	903.913	1805.82	2	-3.82	2.83	129.07	6540000	90.8	76	0	-.DTDAVVGDTIIDVSGK.K	Manzi-carbene STWYVN: 6	2016-01-01	46.81
true	10056	903.913	1805.82	2	-3.82	2.06	129.07	6540000	84.9	76	0	-.DTDAVVGDTIIDVSGK.K	Manzi-carbene STWYVN: 9	2016-01-01	55.5
true	10056	903.913	1805.82	2	-3.82	1.84	129.07	6540000	82.2	76	0	-.DTDAVVGDTIIDVSGK.K	Manzi-carbene STWYVN: 6	2016-01-01	42.45
true	10056	903.913	1805.82	2	-3.82	2.93	129.07	6540000	93.4	76	0	-.DTDAVVGDTIIDVSGK.K	Manzi-carbene STWYVN: 6	2016-01-01	46.46
true	10056	903.913	1805.82	2	-3.82	1.72	129.07	6540000	95.3	76	0	-.DTDAVVGDTIIDVSGK.K	Manzi-carbene STWYVN: 6	2016-01-01	47.75
true	10056	903.913	1805.82	2	-3.82	2.8	129.07	6540000	90.2	76	0	-.DTDAVVGDTIIDVSGK.K	Manzi-carbene STWYVN: 6	2016-01-01	47.77
true	10056	903.913	1805.82	2	-3.82	2.05	129.07	6540000	89	66	0	-.DTDAVVGDTIIDVSGK.K	Manzi-carbene STWYVN: 13	2016-01-01	52.3
true	12134	903.913	1805.82	2	-3.58	3.97	136.53	675100	39.3	68	0	-.DTDAVVGDTIIDVSGK.K	Manzi-carbene STWYVN: 5	2016-01-01	39.55
[truncated: 890 more rows]

## Sheet: MS2_CH148_DTD-AesN_R5
OK	Cmpd.	m/z meas.	Mr calc.	z	Δ m/z [ppm]	RMS90 [ppm]	Rt [min]	Int.	Score	#Cmpds.	P	Sequence	Modifications	Range	Site [%]
[truncated: 2,532 more rows]

[truncated: 1 more sheets: MS2_CH148_DTD-AesN_R6]
